# Supplementary material for: Spatial-temporal variation characteristics and evolution of the global industrial robot trade: A complex network analysis
Source: PLoS One. 2019 Sep 26;14(9):e0222785. doi: 10.1371/journal.pone.0222785 (PMC6762107; doi:10.1371/journal.pone.0222785)
Supplement: S1 File — (ZIP) [file pone.0222785.s002.zip]

Archive with 28 entries (27 files):
- S1 File . Dataset matrix for 58 economies from1998 to 2017/
- S1 File . Dataset matrix for 58 economies from1998 to 2017/1998.xlsx
- S1 File . Dataset matrix for 58 economies from1998 to 2017/1999.xlsx
- S1 File . Dataset matrix for 58 economies from1998 to 2017/2000.xlsx
- S1 File . Dataset matrix for 58 economies from1998 to 2017/2001.xlsx
- S1 File . Dataset matrix for 58 economies from1998 to 2017/2002.xlsx
- S1 File . Dataset matrix for 58 economies from1998 to 2017/2003.xlsx
- S1 File . Dataset matrix for 58 economies from1998 to 2017/2004.xlsx
- S1 File . Dataset matrix for 58 economies from1998 to 2017/2005.xlsx
- S1 File . Dataset matrix for 58 economies from1998 to 2017/2006.xlsx
- S1 File . Dataset matrix for 58 economies from1998 to 2017/2007.xlsx
- S1 File . Dataset matrix for 58 economies from1998 to 2017/2008.xlsx
- S1 File . Dataset matrix for 58 economies from1998 to 2017/2009.xlsx
- S1 File . Dataset matrix for 58 economies from1998 to 2017/2010.xlsx
- S1 File . Dataset matrix for 58 economies from1998 to 2017/2011.xlsx
- S1 File . Dataset matrix for 58 economies from1998 to 2017/2012.xlsx
- S1 File . Dataset matrix for 58 economies from1998 to 2017/2013.xlsx
- S1 File . Dataset matrix for 58 economies from1998 to 2017/2014.xlsx
- S1 File . Dataset matrix for 58 economies from1998 to 2017/2015.xlsx
- S1 File . Dataset matrix for 58 economies from1998 to 2017/2016.xlsx
- S1 File . Dataset matrix for 58 economies from1998 to 2017/2017.xlsx
- S1 File . Dataset matrix for 58 economies from1998 to 2017/3E3FE010
- S1 File . Dataset matrix for 58 economies from1998 to 2017/5C030110
- S1 File . Dataset matrix for 58 economies from1998 to 2017/969FE010
- S1 File . Dataset matrix for 58 economies from1998 to 2017/A380F010
- S1 File . Dataset matrix for 58 economies from1998 to 2017/A741F010
- S1 File . Dataset matrix for 58 economies from1998 to 2017/D550F010
- S1 File . Dataset matrix for 58 economies from1998 to 2017/~$2016.xlsx
