# Supplementary material for: Spatial-temporal variation characteristics and evolution of the global industrial robot trade: A complex network analysis
Source: PLoS One. 2019 Sep 26;14(9):e0222785. doi: 10.1371/journal.pone.0222785 (PMC6762107; doi:10.1371/journal.pone.0222785)
Supplement: S1 File — (ZIP) [file pone.0222785.s002.zip › S1 File . Dataset matrix for 58 economies from1998 to 2017/1999.xlsx]

## Sheet: directed
	ARG	AUS	AUT	BEL	BRA	CAN	CHL	CHN	CHN-HK	COL	CZE	COG	DNK	EGY	ETH	FIN	FRA	DEU	GRC	HUN	ISL	IND	IDN	IRN	ISR	ITA	JPN	KAZ	LAO	LVA	MLT	MEX	MNG	MMR	NLD	NZL	NGA	NOR	PAK	PER	PHL	POL	KOR	ROU	RUS	SAU	SGP	RSA	ESP
ARG	0	4919	8000	0	8.54794e+06	0	536077	1382	0	424060	0	0	0	549	0	0	11988	30002	0	0	0	0	0	0	62400	16198	0	0	0	0	0	80896	0	0	0	0	0	0	0	479178	0	0	0	0	0	0	0	0	411394
AUS	93201	0	134381	36187.5	9848.5	355578	74774	4673547	878357	0	0	0	13363	23341	0	48685	419929	275399	317822	0	0	191570	1.11963e+06	0	0	137354	305357	0	0	0	2075	236429	0	6281	24471	3564146	0	0	0	6184	392760	0	4802	3000	0	167664	804550	0	0
AUT	2513333	1.49887e+06	0	3.10282e+06	2.7098e+06	3081599	1573965	5561038	326557	541	4.38381e+06	0	2697300	1037638	0	2.09044e+06	10741295	58128430	2677596	3.84333e+06	32665	345480	232340	1092406	1499850	1.98933e+07	967363	10288	0	200257	125122	1429776	0	0	7272030	69621.5	49893	1897747	0	0	224110	5614571	273380	546592	665914	181456	885974	0	1.35086e+07
BEL	6030	104402	639677	0	187287	168144	151342	738146	576475	16614	2563334	11387	619624	4380598	6675	215468	25750958	9696540	396160	954801	149780	39976	88716.5	114968	365144	4.37086e+06	136184	2768	0	5270.5	1700	283750	0	0	15922998	22894.5	69591.5	336555	3481	27938	15409.5	1374046	1472	143846	31251	150720	768608	0	6985829
BRA	1.06637e+06	10020	0	89925.5	0	4512	130380	27736	733043	96324.5	1708	0	15614	585	0	8317	0	15167	0	7000	0	14050.5	0	0	0	128330	0	0	0	0	0	292210	0	0	37984.5	0	12818	0	0	34214	3261	0	0	0	0	20208	554	0	82239.5
CAN	598276	3.72732e+06	4373610	2.86836e+06	369029	0	1116646	861414	746898	45079	132647	0	54376	93636	0	559624	2876575	3.18772e+06	183593	121740	159134	421448	81191	11392	268216	1190436	1231924	0	0	1809	0	8843680	0	0	5.44656e+06	1.09426e+06	0	159396	0	154812	90137.5	637217	3.81362e+06	88000	112900	116383	873936	0	3.89017e+06
CHL	91732.5	0	0	0	1643.5	0	0	0	0	0	0	0	0	0	0	0	899	57900	0	0	0	0	0	0	0	0	2500	0	0	0	0	0	0	0	0	0	0	0	0	119870	0	0	0	0	0	0	0	0	0
CHN	256660	3617125	192738	382399	155432	2.17974e+06	83679.5	0	17830640	14605	708232	0	89670	175395	18019	39228.5	1.62367e+06	2688067	545472	46296	1743	428579	184960	2.69498e+06	198368	1.47541e+06	3337413	9442	38560	11190	5747	436214	7543	81067	2521204	582272	91005	64947.5	42704	20919.5	149822	210832	1780230	22600	60441.5	159962	2.19056e+07	0	808396
CHN-HK	0	3.83994e+06	8249	27639	17478	248792	16365	3.79621e+07	0	0	0	0	32563	23673	0	0	1.18802e+06	514104	6447	0	0	142730	96718	0	38421.5	189272	2967097	0	0	0	0	103230	0	0	874571	356564	563	7448.5	0	0	4185583	1119	4.42481e+06	0	0	12416	4.2268e+06	0	45791
COL	0	0	0	0	0	0	200686	0	0	0	0	0	0	0	0	0	0	18507	0	0	0	0	0	0	0	49135	0	0	0	0	0	92530.5	0	0	38655	0	0	0	0	2060	0	0	0	0	0	0	0	0	0
CZE	0	65468	2.40766e+06	14226.5	270429	288440	0	0	0	0	0	0	125867	4811	0	0	514844	9547648	40998.5	211600	11106	0	0	537	4611	665783	0	0	0	16780	0	0	1753	0	66613	0	0	0	0	1374	0	724172	0	74627.5	252954	40227	0	0	0
COG	0	0	0	0	0	0	0	0	0	0	0	0	0	0	0	0	0	0	0	0	0	0	0	0	0	0	0	0	0	0	0	0	0	0	0	0	0	0	0	0	0	0	0	0	0	0	0	0	0
DNK	20230.5	753088	747718	1339012	131890	123602	45081.5	1.6173e+06	642128	0	2626368	0	0	8660	0	3269379	3982949	15552266	513182	420918	214189	72945	54019	51194	146330	4468560	1170522	0	0	182368	296392	60330.5	0	0	4396875	302852	0	6513154	43475	6204	59168	596351	379184	39000	176966	235766	113536	0	1.12999e+06
EGY	0	0	0	0	0	0	0	0	0	0	0	0	0	0	0	0	0	173103	0	0	0	0	0	0	0	11747	0	0	0	0	0	653	0	0	0	0	0	0	0	0	0	0	0	0	0	2344	0	0	0
ETH	0	0	0	0	0	0	0	0	0	0	0	0	0	0	0	0	0	0	0	0	0	0	0	0	0	0	0	0	0	0	0	0	0	0	0	0	0	0	0	0	0	0	0	0	0	0	0	0	0
FIN	155840	4.60686e+06	6834006	2164085	229868	3.18175e+06	219917	6.44611e+06	364228	23738	479691	0	5268835	492726	0	0	14499688	24024297	411911	1438703	210711	562367	431924	354725	214602	5.27681e+06	847262	11012	0	610651	0	996110	0	0	5.07969e+06	76440.5	0	7928136	19008	24847.5	737510	3225995	2.2439e+06	157822	2.29328e+06	487268	1323402	0	3375847
FRA	3942371	2.42778e+06	4007480	2.76253e+07	6135383	6.68104e+06	260094	1.07087e+07	1.13557e+06	195114	5714072	0	1089701	1391215	15580	1103324	0	36877835	1161889	2500128	207472	1348075	66035	168738	3919879	1.93512e+07	3.32252e+06	0	0	9444	13334	2.44788e+06	0	0	2.49162e+07	218426	72408.5	13228245	0	298813	265392	4440632	2.98402e+06	643886	3.09249e+06	820372	1.38107e+06	0	38103773
DEU	5.4006e+06	10030698	57547385	62977101	4.67083e+07	18272494	2757996	70030067	8.12945e+06	762628	4.26817e+07	0	15478829	3199076	16740	1.44585e+07	9.52116e+07	0	13492131	1.85222e+07	502312	7979612	2064080	1.71369e+06	7.84387e+06	72598987	2.45542e+07	316207	0	906534	447788	3.04466e+07	7981	0	5.44349e+07	2.04651e+06	2914615	1.15325e+07	262326	265807	2.30322e+06	4.96194e+07	9.78144e+06	2.27213e+06	14312367	5.4203e+06	2.34421e+07	0	61185208
GRC	0	0	0	0	0	0	0	0	0	0	0	0	0	16867	7834	0	0	37973.5	0	0	0	0	0	0	43424.5	207050	0	0	0	267320	5648	0	0	0	62233	0	0	0	0	0	0	0	0	4821	8919.5	0	13759.5	0	794
HUN	7131	1.49236e+06	1.30437e+06	38147.5	5000	562	0	0	0	0	82407.5	0	21311.5	0	0	14484.5	201213	2.21196e+07	33879.5	0	0	0	0	0	47000	2217559	0	324000	0	38764.5	0	0	0	0	949950	40026	0	97000	0	0	8000	115000	214000	164000	76301.5	0	35428	0	1.05498e+06
ISL	0	0	0	0	0	50004	0	0	0	0	0	0	2078	0	0	0	0	5442	0	0	0	0	0	0	0	18139	0	0	0	0	0	0	0	0	0	0	0	0	0	0	0	0	0	0	0	0	0	0	0
IND	0	8807	0	38682	446236	3495	100185	17974	0	0	0	0	0	88342	0	58988	78505	153688	0	0	0	0	223498	17375	34186	43387	0	0	0	0	0	0	0	0	179263	15866	0	0	0	0	783	0	9490.5	0	0	240450	6355.5	0	145863
IDN	0	812506	0	2427	0	0	0	64555	11566	0	0	0	0	0	0	0	5000	195966	0	0	0	7213	0	0	0	72192	68527.5	0	0	0	0	610047	0	0	966	0	0	0	0	0	38000	0	0	0	0	0	52360	0	0
IRN	0	0	0	0	0	0	0	0	0	0	0	0	0	0	0	0	0	0	0	0	0	0	0	0	0	43329	0	0	0	0	0	0	0	0	0	0	0	0	0	0	0	0	0	0	0	0	0	0	0
ISR	34175	120769	42934.5	12212	156094	50132	23000	66344	339614	16828	1604	0	18725	100000	0	3328	221888	232776	34290	16500	0	13000	0	0	0	348238	312470	0	0	0	1000	63332	0	0	136741	1088	24000	122000	0	40000	1426	44500	45733	26000	55000	0	133904	0	4889
ITA	16635499	8.68868e+06	9506768	1.65235e+07	1.01575e+07	7853935	4.84655e+06	25142483	1926092	241436	2944381	0	2.04753e+06	3570624	179220	5.66414e+06	4.80205e+07	3.22774e+07	6.522e+06	4.94117e+06	293426	3.09981e+06	199408	1.42288e+06	5203480	0	5599711	17438	2185	142788	624666	7129652	0	0	6294566	1800448	90268	1185831	308285	269259	694786	9911308	1866174	3045236	8.46525e+06	1.7499e+06	2220943	0	40365536
JPN	1.25697e+06	1.05252e+07	1.73379e+06	5683799	7692102	4.5552e+07	79251.5	9.0619e+07	26381698	66433	5153873	0	762004	624358	26728	6.24453e+06	30801825	47724143	214023	2.59517e+06	16290	22650972	5693509	1.02774e+07	1324963	8.75615e+06	0	1073765	0	826	2193	2.2583e+07	71458.5	0	36945889	2300079	40157	304664	186460	45335	22485347	2.92118e+06	106066319	2318	891517	1.6857e+06	26140608	0	3.206e+07
KAZ	0	0	0	0	0	0	0	0	0	0	0	0	0	0	0	0	0	0	0	0	0	0	0	0	0	0	0	0	0	0	0	0	0	0	0	0	0	0	0	0	0	0	0	0	682478	0	0	0	0
LAO	0	0	0	0	0	0	0	0	0	0	0	0	0	0	0	0	0	0	0	0	0	0	0	0	0	0	0	0	0	0	0	0	0	0	0	0	0	0	0	0	0	0	0	0	0	0	0	0	0
LVA	0	0	0	0	0	0	0	0	0	0	0	0	0	0	0	0	0	3776.5	0	0	0	0	0	0	0	0	0	0	0	0	1718	0	0	0	0	0	0	0	0	0	0	508	0	0	531670	0	0	0	0
MLT	0	0	0	0	0	5190	0	0	0	0	0	0	42047	0	0	0	0	28166	0	0	0	0	0	0	0	515340	0	0	0	0	0	0	0	0	0	2903	0	0	0	0	0	0	0	0	0	0	0	0	2076
MEX	46398.5	3224326	0	1952	895163	1264216	23470	37678	0	80380	0	0	0	0	0	0	3753.5	273588	0	0	0	0	0	0	0	141198	1727	0	0	0	0	0	0	0	10630	617285	694	0	0	111822	0	0	0	0	0	0	4000	0	26968
MNG	0	0	0	0	0	0	0	13734	0	0	1176	0	0	0	0	0	0	0	0	0	0	0	0	0	0	0	0	0	0	0	0	0	0	0	0	0	0	0	0	0	0	0	0	0	755	0	0	0	0
MMR	0	0	0	0	0	0	0	0	0	0	0	0	0	0	0	0	0	0	0	0	0	0	0	0	0	0	0	0	0	0	0	0	0	0	0	0	0	0	0	0	0	0	0	0	0	0	183018	0	0
NLD	210248	700577	2.23344e+06	2.12685e+07	206771	1470975	0	1.74735e+06	3729705	7567	627709	0	1338363	179797	30892.5	1756074	1.03073e+07	30537701	271243	1552454	218436	336005	106634	61855	1350294	1.1106e+07	974220	2899	0	28307	10296.5	589658	0	0	0	142224	3383	3407473	209764	0	189793	3233548	376882	507011	997764	506627	564666	0	5.2945e+06
NZL	8589	7.90924e+06	1267	0	0	31718.5	48986	86091	210370	0	0	0	4013	0	0	1719	133225	189730	0	0	0	1996	2079	0	0	6454	467554	0	0	0	0	675	1904	0	221219	0	0	3069	0	0	4757	0	1441	0	0	0	37283.5	0	39979
NGA	0	0	0	0	0	0	0	0	0	0	0	0	0	0	0	0	0	0	0	0	0	0	0	0	0	0	0	0	0	0	0	0	0	0	0	0	0	0	0	0	0	0	0	0	0	0	0	0	0
NOR	15336	25540	131071	391647	241982	1026170	12659	1.14976e+06	766822	0	972092	0	2006781	0	0	475939	207753	9972153	489104	468000	296788	83633	0	0	0	242874	9853249	0	0	0	0	329495	0	0	3587682	344864	0	0	0	113398	0	1008368	3471820	57000	195923	1392312	40244	0	1027255
PAK	0	0	0	0	0	0	0	0	0	0	0	0	0	0	0	0	0	0	0	0	0	0	0	0	0	9076	0	0	0	0	0	0	0	0	0	0	14228	0	0	0	0	0	0	0	0	0	0	0	0
PER	0	0	0	0	0	0	45252.5	0	0	0	0	0	0	0	0	0	0	0	0	0	0	0	0	0	0	0	0	0	0	0	0	0	0	0	0	0	0	0	0	0	0	0	0	0	0	0	0	0	0
PHL	0	7784	0	0	0	0	0	160422	288048	0	0	0	0	0	0	0	799	187060	0	27000	0	0	0	0	141000	75094	45856	0	0	0	0	901	0	0	57659	1180	0	0	0	0	0	0	220581	0	0	0	152628	0	0
POL	0	181507	137883	359223	0	144769	0	53188	650015	0	515373	0	310254	0	0	5644	331133	12761304	50000	72000	0	0	0	0	0	563949	124000	0	0	74225	0	0	0	0	317021	0	0	27568	0	0	0	0	9979	2000	145148	0	13177	0	442412
KOR	86524	799652	116090	53436.5	2.32853e+06	796212	116784	14207693	2420210	0	14776629	0	34985	314264	0	26786.5	255702	341456	10795	49625	0	903351	670824	3158087	81635	680688	6.82864e+06	0	0	0	0	1.98501e+06	1780	0	225699	92828	21740	4113	26376	605	2.66915e+06	7.38677e+06	0	389068	125958	100260	1.73318e+06	0	257810
ROU	0	1254	27658	235000	0	0	0	0	0	0	0	0	0	0	0	0	139747	697215	243642	10500	0	0	0	0	0	456586	0	0	0	0	0	0	0	0	28990	0	0	0	0	0	0	0	0	0	0	0	0	0	19634
RUS	0	0	801346	0	0	0	0	733024	0	0	7672	0	0	18257	2399	6.39316e+06	13889	103412	38358	72500	0	1211795	619	860189	68622.5	116922	0	767041	0	65310.5	0	0	80369	0	14979	4909	0	0	0	0	0	27852	26063	10000	0	0	2514	0	0
SAU	0	0	0	176639	0	0	0	0	0	0	0	0	0	0	11064	0	0	49535	2665	0	0	0	3412	0	0	16971	0	0	0	0	0	0	0	0	0	0	0	0	0	0	0	0	799	0	0	0	0	0	0
SGP	17770	483637	64218	16862.5	26763	57232	0	7.93872e+06	3909555	0	0	0	0	0	0	1547	25648	476160	14756	0	0	153920	400882	227790	0	228532	948786	0	0	0	0	83782	0	1158414	503993	269760	14855	0	370391	0	1.93779e+06	0	7475744	0	2633	0	0	0	48934
RSA	0	0	0	0	0	0	0	0	0	0	0	0	0	0	0	0	0	0	0	0	0	0	0	0	0	0	0	0	0	0	0	0	0	0	0	0	0	0	0	0	0	0	0	0	0	0	0	0	0
ESP	1998264	699827	326740	1704049	2760850	217440	1.58571e+06	609309	304155	125556	251235	0	164198	25306	0	162726	20316760	5.5588e+06	246792	95551	27111.5	6635	0	62554	604946	4.01232e+06	77882	0	0	12004	52261	7298051	0	0	1.44805e+06	2761	0	87382.5	0	111834	138810	1016027	11823	76000	150861	122320	201897	0	0
SWE	1427753	3.75881e+06	1.01552e+07	9689045	4480031	1.43351e+07	318916	3986279	3.3002e+06	185948	1569261	0	15544737	535928	42194.5	15090804	6.97289e+07	81832042	294919	1.79144e+06	798892	683486	528505	95399	942175	29158008	7993903	12095	0	366528	245621	1675883	0	0	6643667	999128	171036	22789766	0	15477	350876	3.11163e+06	5278722	474880	1278961	125224	1.04045e+06	0	29338027
CHE	933452	2.93451e+06	11141261	7.77886e+06	5803562	2.04966e+06	905172	11793871	2.91054e+06	120907	1172031	0	3415741	1324291	342097	2.76769e+06	2.42852e+07	8.69207e+07	2382966	2137843	56978	1326364	2106376	999723	948129	15754633	8340693	62789	0	59197.5	652528	8112606	0	0	9415231	118610	813	913683	20671	147038	6.75499e+06	6832309	4.23369e+06	1377446	868137	204451	6330393	0	9.96318e+06
THA	0	323296	44748	0	3871	37237	0	609134	130299	0	0	0	26426	192498	0	0	0	700720	0	0	0	0	10403	0	16787	0	1.87219e+06	0	33059	0	0	35057	0	0	101953	32835	0	0	0	0	593186	0	186112	0	6384	35766	91426	0	4292
TUR	55656	9152	1477377	10974	264738	42975	2011	41157.5	0	0	65503.5	0	24877	64334	0	233161	87581	438488	80287	18306	0	0	0	130615	17953	92273.5	0	241480	0	0	0	801916	0	0	75890.5	0	0	13157	50875	0	0	64991	0	290452	128809	17052	4872	0	2520
UKR	0	27630	39947	0	0	3161	0	1310229	0	0	12540	0	0	55690	0	7514	0	56545.5	0	325000	0	0	26382	5175	0	156428	153582	77389	0	8828	0	0	0	0	0	529	0	0	0	0	0	0	159240	0	1.81139e+06	0	0	0	0
VEN	15678	0	0	0	51796	0	0	0	0	454649	0	0	0	0	0	0	0	544	0	0	0	0	0	0	0	939194	0	0	0	0	0	4415.5	0	0	0	0	0	0	0	0	0	0	1396	0	0	0	0	0	0
VNM	0	591	0	0	0	1671	0	1438	0	0	0	0	0	0	0	0	0	0	0	0	0	0	0	0	0	0	3479640	0	0	0	0	0	0	0	0	0	0	0	0	0	0	0	15749	0	0	0	0	0	0
GBR	1244138	5798407	954280	77169242	635098	8796858	243667	9452432	3.0751e+06	220862	3117332	0	1.68571e+06	218624	118869	2554351	12885230	1.83042e+07	1.22428e+06	914602	160485	3.08554e+06	323255	619493	1.67635e+06	8.57572e+06	7.93635e+06	424989	0	214911	242693	2.92633e+06	0	0	1.19755e+07	1168209	1104307	4.74121e+06	1473572	5308	1156516	4556654	1.54851e+06	359802	668229	1632520	1.56348e+06	0	8.86758e+06
USA	1.33098e+07	36627305	5019595	59556606	1.11489e+07	250003827	4813454	4.2958e+07	2.32265e+07	2.09605e+06	947831	0	3223803	634942	61033	4.68157e+06	5.59237e+07	7.13203e+07	678694	1.24302e+06	273634	2.8242e+06	2010122	0	16112344	1.9621e+07	6.99326e+07	331000	3462	0	56101	237415657	8835	0	3.71685e+07	6.5697e+06	696294	3.02742e+06	155565	2592616	34050324	735805	33661954	448098	3271930	3.47762e+06	4.27455e+07	0	1.59599e+07
[truncated: 9 more columns]

## Sheet: undirected
	Argentina	Australia	Austria	Belgium	Brazil	Canada	Chile	China	China, Hong Kong SAR	Colombia	Czechia	Dem. Rep. of the Congo	Denmark	Egypt	Ethiopia	Finland	France	Germany	Greece	Hungary	Iceland	India	Indonesia	Iran	Israel	Italy	Japan	Kazakhstan	Lao People's Dem. Rep.	Latvia	Malta	Mexico	Mongolia	Myanmar	Netherlands	New Zealand	Nigeria	Norway	Pakistan	Peru	Philippines	Poland	Rep. of Korea	Romania	Russian Federation	Saudi Arabia	Singapore	South Africa	Spain
Argentina	0	98120	2521333	6030	9614303	598276	627810	258042	0	424060	0	0	20230.5	549	0	155840	3954359	5.4306e+06	0	7131	0	0	0	0	96575	16651697	1.25697e+06	0	0	0	0	127294	0	0	210248	8589	0	15336	0	479178	0	0	86524	0	0	0	17770	0	2.40966e+06
Australia	98120	0	1.63325e+06	140590	19868.5	4082900	74774	8290672	4.71829e+06	0	65468	0	766451	23341	0	4.65554e+06	2.8477e+06	10306097	317822	1.49236e+06	0	200378	1.93214e+06	0	120769	8826032	1.08306e+07	0	0	0	2075	3460755	0	6281	725048	1.14734e+07	0	25540	0	6184	400544	181507	804454	4254	0	167664	1288187	0	699827
Austria	2521333	1.63325e+06	0	3.74249e+06	2.7098e+06	7455209	1573965	5753776	334806	541	6791471	0	3445018	1037638	0	8.92444e+06	14748775	115675815	2677596	5147699	32665	345480	232340	1092406	1.54278e+06	2.94e+07	2.70116e+06	10288	0	200257	125122	1429776	0	0	9.50547e+06	70888.5	49893	2028818	0	0	224110	5752454	389470	574250	1467260	181456	950192	0	13835300
Belgium	6030	140590	3.74249e+06	0	277212	3036501	151342	1120545	604114	16614	2.57756e+06	11387	1958636	4380598	6675	2.37955e+06	5.33762e+07	72673641	396160	992948	149780	78658	91143.5	114968	377356	20894334	5.81998e+06	2768	0	5270.5	1700	285702	0	0	3.71915e+07	22894.5	69591.5	728202	3481	27938	15409.5	1733269	54908.5	378846	31251	327360	785470	0	8689878
Brazil	9614303	19868.5	2.7098e+06	277212	0	373541	132024	183168	750521	96324.5	272137	0	147504	585	0	238184	6135383	4.67235e+07	0	12000	0	460286	0	0	156094	10285851	7692102	0	0	0	0	1187373	0	0	244756	0	12818	241982	0	34214	3261	0	2.32853e+06	0	0	20208	27317	0	2.84309e+06
Canada	598276	4082900	7455209	3036501	373541	0	1116646	3041150	995691	45079	421087	0	177978	93636	0	3.74137e+06	9.55762e+06	2.14602e+07	183593	122302	209138	424943	81191	11392	318348	9044371	4.67839e+07	0	0	1809	5190	10107896	0	0	6.91754e+06	1125983	0	1.18557e+06	0	154812	90137.5	781986	4609834	88000	112900	116383	931168	0	4107611
Chile	627810	74774	1573965	151342	132024	1116646	0	83679.5	16365	200686	0	0	45081.5	0	0	219917	260994	2815896	0	0	0	100185	0	0	23000	4.84655e+06	81751.5	0	0	0	0	23470	0	0	0	48986	0	12659	0	165123	0	0	116784	0	0	0	0	0	1.58571e+06
China	258042	8290672	5753776	1120545	183168	3041150	83679.5	0	5.57927e+07	14605	708232	0	1.70697e+06	175395	18019	6485343	12332367	72718134	545472	46296	1743	446553	249515	2.69498e+06	264712	2.66179e+07	9.39564e+07	9442	38560	11190	5747	473892	21277	81067	4.26856e+06	668363	91005	1214703	42704	20919.5	310244	264020	15987923	22600	793466	159962	29844306	0	1.41771e+06
China, Hong Kong SAR	0	4.71829e+06	334806	604114	750521	995691	16365	5.57927e+07	0	0	0	0	674692	23673	0	364228	2323583	8643557	6447	0	0	142730	108284	0	378035	2.11536e+06	29348795	0	0	0	0	103230	0	0	4604276	566934	563	774270	0	0	4.47363e+06	651134	6.84502e+06	0	0	12416	8.13636e+06	0	349946
Colombia	424060	0	541	16614	96324.5	45079	200686	14605	0	0	0	0	0	0	0	23738	195114	781135	0	0	0	0	0	0	16828	290570	66433	0	0	0	0	172910	0	0	46222	0	0	0	0	2060	0	0	0	0	0	0	0	0	125556
Czechia	0	65468	6791471	2.57756e+06	272137	421087	0	708232	0	0	0	0	2752235	4811	0	479691	6.22892e+06	5.22294e+07	40998.5	294008	11106	0	0	537	6215	3610164	5153873	0	0	16780	0	0	2929	0	694322	0	0	972092	0	1374	0	1239545	14776629	74627.5	260626	40227	0	0	251235
Dem. Rep. of the Congo	0	0	0	11387	0	0	0	0	0	0	0	0	0	0	0	0	0	0	0	0	0	0	0	0	0	0	0	0	0	0	0	0	0	0	0	0	0	0	0	0	0	0	0	0	0	0	0	0	0
Denmark	20230.5	766451	3445018	1958636	147504	177978	45081.5	1.70697e+06	674692	0	2752235	0	0	8660	0	8538214	5072650	31031095	513182	442230	216267	72945	54019	51194	165056	6.51609e+06	1.93253e+06	0	0	182368	338439	60330.5	0	0	5735238	306866	0	8519935	43475	6204	59168	906605	414170	39000	176966	235766	113536	0	1294185
Egypt	549	23341	1037638	4380598	585	93636	0	175395	23673	0	4811	0	8660	0	0	492726	1391215	3372179	16867	0	0	88342	0	0	100000	3582371	624358	0	0	0	0	653	0	0	179797	0	0	0	0	0	0	0	314264	0	18257	2344	0	0	25306
Ethiopia	0	0	0	6675	0	0	0	18019	0	0	0	0	0	0	0	0	15580	16740	7834	0	0	0	0	0	0	179220	26728	0	0	0	0	0	0	0	30892.5	0	0	0	0	0	0	0	0	0	2399	11064	0	0	0
Finland	155840	4.65554e+06	8.92444e+06	2.37955e+06	238184	3.74137e+06	219917	6485343	364228	23738	479691	0	8538214	492726	0	0	15603012	3.84828e+07	411911	1.45319e+06	210711	621355	431924	354725	217930	10940947	7091788	11012	0	610651	0	996110	0	0	6.83576e+06	78159.5	0	8404075	19008	24847.5	737510	3231639	2270686	157822	8686437	487268	1324949	0	3.53857e+06
France	3954359	2.8477e+06	14748775	5.33762e+07	6135383	9.55762e+06	260994	12332367	2323583	195114	6.22892e+06	0	5072650	1391215	15580	15603012	0	1.32089e+08	1161889	2701341	207472	1426580	71035	168738	4.14177e+06	67371761	3.41243e+07	0	0	9444	13334	2451633	0	0	35223479	351651	72408.5	13435998	0	298813	266190	4771765	3239720	783634	3.10638e+06	820372	1.40671e+06	0	58420533
Germany	5.4306e+06	10306097	115675815	72673641	4.67235e+07	2.14602e+07	2815896	72718134	8643557	781135	5.22294e+07	0	31031095	3372179	16740	3.84828e+07	1.32089e+08	0	1.35301e+07	40641794	507754	8.1333e+06	2260046	1.71369e+06	8.07665e+06	1.04876e+08	7.22784e+07	316207	0	910310	475954	3.07202e+07	7981	0	8.49726e+07	2236238	2914615	2.15047e+07	262326	265807	2.49028e+06	6.23807e+07	1.01229e+07	2.96935e+06	1.44158e+07	5.46983e+06	23918215	0	6.6744e+07
Greece	0	317822	2677596	396160	0	183593	0	545472	6447	0	40998.5	0	513182	16867	7834	411911	1161889	1.35301e+07	0	33879.5	0	0	0	0	77714.5	6.72905e+06	214023	0	0	267320	5648	0	0	0	333476	0	0	489104	0	0	0	50000	10795	248462	47277.5	2665	28515.5	0	247586
Hungary	7131	1.49236e+06	5147699	992948	12000	122302	0	46296	0	0	294008	0	442230	0	0	1.45319e+06	2701341	40641794	33879.5	0	0	0	0	0	63500	7.15873e+06	2.59517e+06	324000	0	38764.5	0	0	0	0	2502404	40026	0	565000	0	0	35000	187000	263625	174500	148802	0	35428	0	1.15053e+06
Iceland	0	0	32665	149780	0	209138	0	1743	0	0	11106	0	216267	0	0	210711	207472	507754	0	0	0	0	0	0	0	311566	16290	0	0	0	0	0	0	0	218436	0	0	296788	0	0	0	0	0	0	0	0	0	0	27111.5
India	0	200378	345480	78658	460286	424943	100185	446553	142730	0	0	0	72945	88342	0	621355	1426580	8.1333e+06	0	0	0	0	230710	17375	47186	3.14319e+06	22650972	0	0	0	0	0	0	0	515268	17862	0	83633	0	0	783	0	912842	0	1211795	240450	160275	0	152498
Indonesia	0	1.93214e+06	232340	91143.5	0	81191	0	249515	108284	0	0	0	54019	0	0	431924	71035	2260046	0	0	0	230710	0	0	0	271600	5.76204e+06	0	0	0	0	610047	0	0	107600	2079	0	0	0	0	38000	0	670824	0	619	3412	453242	0	0
Iran	0	0	1092406	114968	0	11392	0	2.69498e+06	0	0	537	0	51194	0	0	354725	168738	1.71369e+06	0	0	0	17375	0	0	0	1.46621e+06	1.02774e+07	0	0	0	0	0	0	0	61855	0	0	0	0	0	0	0	3158087	0	860189	0	227790	0	62554
Israel	96575	120769	1.54278e+06	377356	156094	318348	23000	264712	378035	16828	6215	0	165056	100000	0	217930	4.14177e+06	8.07665e+06	77714.5	63500	0	47186	0	0	0	5551718	1.63743e+06	0	0	0	1000	63332	0	0	1487035	1088	24000	122000	0	40000	142426	44500	127368	26000	123622	0	133904	0	609835
Italy	16651697	8826032	2.94e+07	20894334	10285851	9044371	4.84655e+06	2.66179e+07	2.11536e+06	290570	3610164	0	6.51609e+06	3582371	179220	10940947	67371761	1.04876e+08	6.72905e+06	7.15873e+06	311566	3.14319e+06	271600	1.46621e+06	5551718	0	1.43559e+07	17438	2185	142788	1.14001e+06	7270850	0	0	1.74005e+07	1806902	90268	1428705	317361	269259	769880	10475257	2546862	3.50182e+06	8582170	1.76687e+06	2449475	0	4.43779e+07
Japan	1.25697e+06	1.08306e+07	2.70116e+06	5.81998e+06	7692102	4.67839e+07	81751.5	9.39564e+07	29348795	66433	5153873	0	1.93253e+06	624358	26728	7091788	3.41243e+07	7.22784e+07	214023	2.59517e+06	16290	22650972	5.76204e+06	1.02774e+07	1.63743e+06	1.43559e+07	0	1073765	0	826	2193	2.25847e+07	71458.5	0	3.79201e+07	2.76763e+06	40157	10157913	186460	45335	22531203	3.04518e+06	1.12895e+08	2318	891517	1.6857e+06	2.70894e+07	0	3.21379e+07
Kazakhstan	0	0	10288	2768	0	0	0	9442	0	0	0	0	0	0	0	11012	0	316207	0	324000	0	0	0	0	0	17438	1073765	0	0	0	0	0	0	0	2899	0	0	0	0	0	0	0	0	0	1449519	0	0	0	0
Lao People's Dem. Rep.	0	0	0	0	0	0	0	38560	0	0	0	0	0	0	0	0	0	0	0	0	0	0	0	0	0	2185	0	0	0	0	0	0	0	0	0	0	0	0	0	0	0	0	0	0	0	0	0	0	0
Latvia	0	0	200257	5270.5	0	1809	0	11190	0	0	16780	0	182368	0	0	610651	9444	910310	267320	38764.5	0	0	0	0	0	142788	826	0	0	0	1718	0	0	0	28307	0	0	0	0	0	0	74733	0	0	596981	0	0	0	12004
Malta	0	2075	125122	1700	0	5190	0	5747	0	0	0	0	338439	0	0	0	13334	475954	5648	0	0	0	0	0	1000	1.14001e+06	2193	0	0	1718	0	0	0	0	10296.5	2903	0	0	0	0	0	0	0	0	0	0	0	0	54337
Mexico	127294	3460755	1429776	285702	1187373	10107896	23470	473892	103230	172910	0	0	60330.5	653	0	996110	2451633	3.07202e+07	0	0	0	0	610047	0	63332	7270850	2.25847e+07	0	0	0	0	0	0	0	600288	617960	694	329495	0	111822	901	0	1.98501e+06	0	0	0	87782	0	7325019
Mongolia	0	0	0	0	0	0	0	21277	0	0	2929	0	0	0	0	0	0	7981	0	0	0	0	0	0	0	0	71458.5	0	0	0	0	0	0	0	0	1904	0	0	0	0	0	0	1780	0	81124	0	0	0	0
Myanmar	0	6281	0	0	0	0	0	81067	0	0	0	0	0	0	0	0	0	0	0	0	0	0	0	0	0	0	0	0	0	0	0	0	0	0	0	0	0	0	0	0	0	0	0	0	0	0	1341432	0	0
Netherlands	210248	725048	9.50547e+06	3.71915e+07	244756	6.91754e+06	0	4.26856e+06	4604276	46222	694322	0	5735238	179797	30892.5	6.83576e+06	35223479	8.49726e+07	333476	2502404	218436	515268	107600	61855	1487035	1.74005e+07	3.79201e+07	2899	0	28307	10296.5	600288	0	0	0	363444	3383	6995155	209764	0	247452	3550569	602581	536001	1.01274e+06	506627	1.06866e+06	0	6742548
New Zealand	8589	1.14734e+07	70888.5	22894.5	0	1125983	48986	668363	566934	0	0	0	306866	0	0	78159.5	351651	2236238	0	40026	0	17862	2079	0	1088	1806902	2.76763e+06	0	0	0	2903	617960	1904	0	363444	0	0	347933	0	0	5937	0	94269	0	4909	0	307044	0	42740
Nigeria	0	0	49893	69591.5	12818	0	0	91005	563	0	0	0	0	0	0	0	72408.5	2914615	0	0	0	0	0	0	24000	90268	40157	0	0	0	0	694	0	0	3383	0	0	0	14228	0	0	0	21740	0	0	0	14855	0	0
Norway	15336	25540	2028818	728202	241982	1.18557e+06	12659	1214703	774270	0	972092	0	8519935	0	0	8404075	13435998	2.15047e+07	489104	565000	296788	83633	0	0	122000	1428705	10157913	0	0	0	0	329495	0	0	6995155	347933	0	0	0	113398	0	1035936	3475933	57000	195923	1392312	40244	0	1.11464e+06
Pakistan	0	0	0	3481	0	0	0	42704	0	0	0	0	43475	0	0	19008	0	262326	0	0	0	0	0	0	0	317361	186460	0	0	0	0	0	0	0	209764	0	14228	0	0	0	0	0	26376	0	0	0	370391	0	0
Peru	479178	6184	0	27938	34214	154812	165123	20919.5	0	2060	1374	0	6204	0	0	24847.5	298813	265807	0	0	0	0	0	0	40000	269259	45335	0	0	0	0	111822	0	0	0	0	0	113398	0	0	0	0	605	0	0	0	0	0	111834
Philippines	0	400544	224110	15409.5	3261	90137.5	0	310244	4.47363e+06	0	0	0	59168	0	0	737510	266190	2.49028e+06	0	35000	0	783	38000	0	142426	769880	22531203	0	0	0	0	901	0	0	247452	5937	0	0	0	0	0	0	2.88973e+06	0	0	0	2090416	0	138810
Poland	0	181507	5752454	1733269	0	781986	0	264020	651134	0	1239545	0	906605	0	0	3231639	4771765	6.23807e+07	50000	187000	0	0	0	0	44500	10475257	3.04518e+06	0	0	74733	0	0	0	0	3550569	0	0	1035936	0	0	0	0	7.39675e+06	2000	173000	0	13177	0	1.45844e+06
Rep. of Korea	86524	804454	389470	54908.5	2.32853e+06	4609834	116784	15987923	6.84502e+06	0	14776629	0	414170	314264	0	2270686	3239720	1.01229e+07	10795	263625	0	912842	670824	3158087	127368	2546862	1.12895e+08	0	0	0	0	1.98501e+06	1780	0	602581	94269	21740	3475933	26376	605	2.88973e+06	7.39675e+06	0	389068	152020	101060	9.20892e+06	0	269633
Romania	0	4254	574250	378846	0	88000	0	22600	0	0	74627.5	0	39000	0	0	157822	783634	2.96935e+06	248462	174500	0	0	0	0	26000	3.50182e+06	2318	0	0	0	0	0	0	0	536001	0	0	57000	0	0	0	2000	389068	0	10000	0	0	0	95634
Russian Federation	0	0	1467260	31251	0	112900	0	793466	0	0	260626	0	176966	18257	2399	8686437	3.10638e+06	1.44158e+07	47277.5	148802	0	1211795	619	860189	123622	8582170	891517	1449519	0	596981	0	0	81124	0	1.01274e+06	4909	0	195923	0	0	0	173000	152020	10000	0	0	5147	0	150861
Saudi Arabia	0	167664	181456	327360	20208	116383	0	159962	12416	0	40227	0	235766	2344	11064	487268	820372	5.46983e+06	2665	0	0	240450	3412	0	0	1.76687e+06	1.6857e+06	0	0	0	0	0	0	0	506627	0	0	1392312	0	0	0	0	101060	0	0	0	0	0	122320
Singapore	17770	1288187	950192	785470	27317	931168	0	29844306	8.13636e+06	0	0	0	113536	0	0	1324949	1.40671e+06	23918215	28515.5	35428	0	160275	453242	227790	133904	2449475	2.70894e+07	0	0	0	0	87782	0	1341432	1.06866e+06	307044	14855	40244	370391	0	2090416	13177	9.20892e+06	0	5147	0	0	0	250831
South Africa	0	0	0	0	0	0	0	0	0	0	0	0	0	0	0	0	0	0	0	0	0	0	0	0	0	0	0	0	0	0	0	0	0	0	0	0	0	0	0	0	0	0	0	0	0	0	0	0	0
Spain	2.40966e+06	699827	13835300	8689878	2.84309e+06	4107611	1.58571e+06	1.41771e+06	349946	125556	251235	0	1294185	25306	0	3.53857e+06	58420533	6.6744e+07	247586	1.15053e+06	27111.5	152498	0	62554	609835	4.43779e+07	3.21379e+07	0	0	12004	54337	7325019	0	0	6742548	42740	0	1.11464e+06	0	111834	138810	1.45844e+06	269633	95634	150861	122320	250831	0	0
Sweden	1427753	3774791	12746026	11986296	4.50559e+06	15234364	318916	4.34722e+06	4.02793e+06	185948	1.67591e+06	0	2.86321e+07	535928	42194.5	3.48517e+07	7.28445e+07	110778475	294919	1836775	829012	689532	545299	95399	948469	34953570	36279675	12095	0	366528	245621	1.71721e+06	0	0	8544926	1000829	171036	26547489	0	15477	375674	4.04833e+06	7.46607e+06	474880	1278961	125224	1.07727e+06	0	29425991
Switzerland	933452	2.97828e+06	20076515	8.73857e+06	5806119	3.43135e+06	905172	12185325	3.00044e+06	120907	1.32146e+06	0	4.93654e+06	1324291	342097	4953020	3.31926e+07	158002194	2497066	3.21181e+06	56978	1349514	2113197	999723	989651	2.98486e+07	9.32737e+06	62789	0	59197.5	652528	8.11404e+06	0	0	15294381	118610	813	947081	20671	147038	6.75499e+06	6873209	4797573	1378443	868137	204451	10192949	0	1.02457e+07
Thailand	50000	554086	255066	69214.5	12340	119130	0	1420762	5.18431e+06	0	0	0	89080	192498	0	203050	1.2399e+06	7176890	0	0	0	0	11389	0	888492	1689005	34121685	0	33059	0	0	35057	0	0	116936	43682	0	32496	0	0	635946	0	559321	0	6384	35766	1616634	0	91816.5
Turkey	55656	148565	3.20071e+06	971306	264738	166313	2011	160233	7586	0	65503.5	0	467784	64334	0	400808	5465043	15303382	80287	18306	0	679357	0	130615	30753	5181182	2068064	241480	0	0	0	801916	0	0	2.31175e+06	0	0	264095	50875	0	8048	144093	864515	290452	128809	17052	62056	0	237999
Ukraine	0	27630	97671.5	7330	0	70601	0	1310229	0	0	71311	0	6840	55690	0	18303	79603	1.32898e+06	1081859	366374	0	424350	26382	5175	7340	324558	158258	77389	0	8828	0	0	0	0	5860.5	529	0	0	0	0	0	121108	162790	0	4.47618e+06	0	0	0	42678
Venezuela	23958.5	0	26120.5	10730	304280	200102	3500	65431.5	23840	1843028	0	0	168517	0	0	222146	434566	1703002	0	0	0	7000	0	0	0	3.73165e+06	75819.5	0	0	0	0	504388	0	0	424448	0	0	0	0	0	0	0	5697	0	0	0	0	0	106146
Viet Nam	0	591	8663	0	0	1671	0	237942	192408	0	0	0	0	0	0	32953	38302	224230	0	0	0	0	12209	0	0	183094	6549638	0	0	0	0	0	0	0	1933	2403	0	0	0	0	0	0	458952	0	29237	0	909478	0	0
United Kingdom	1244138	6868052	7.03751e+06	9.07223e+07	648247	23344774	257135	1.03586e+07	5336088	220862	4125648	0	1.01452e+07	218624	118869	13601415	38532297	92097322	1230591	2153310	225103	3.39508e+06	382542	619493	1.84892e+06	3.76711e+07	65648086	484586	0	219850	267882	2931359	0	0	25333067	1.42034e+06	1104307	7.5338e+06	1473572	5308	1156516	4.7575e+06	2.40882e+06	359802	683200	5044140	2.15137e+06	0	1.18327e+07
USA	13886914	38889554	28012931	67319466	1.1405e+07	670950453	5308320	5.86003e+07	25625926	2.10508e+06	1747330	0	7586169	634942	61033	29664935	1.06866e+08	3.38993e+08	1.42785e+06	1481056	273634	3.48036e+06	2.13744e+06	0	2.02346e+07	78490315	550374162	331000	3462	0	56101	348470479	8835	0	45743153	7816773	698120	15232122	155565	2595026	3.44287e+07	1110135	3.8943e+07	460098	3594376	3497195	46109793	0	20157992
[truncated: 9 more columns]
