# Supplementary material for: Spatial-temporal variation characteristics and evolution of the global industrial robot trade: A complex network analysis
Source: PLoS One. 2019 Sep 26;14(9):e0222785. doi: 10.1371/journal.pone.0222785 (PMC6762107; doi:10.1371/journal.pone.0222785)
Supplement: S1 File — (ZIP) [file pone.0222785.s002.zip › S1 File . Dataset matrix for 58 economies from1998 to 2017/2000.xlsx]

## Sheet: directed
	ARG	AUS	AUT	BEL	BRA	CAN	CHL	CHN	CHN-HK	COL	CZE	COG	DNK	EGY	ETH	FIN	FRA	DEU	GRC	HUN	ISL	IND	IDN	IRN	ISR	ITA	JPN	KAZ	LAO	LVA	MLT	MEX	MNG	MMR	NLD	NZL	NGA	NOR	PAK	PER	PHL	POL	KOR	ROU	RUS	SAU	SGP	RSA	ESP
ARG	0	27860	0	0	6130812	2798	567951	25814	0	299415	15247	0	0	0	0	0	24827	63475	0	0	0	0	0	0	0	114428	0	0	0	0	0	649033	0	0	5000	3946	0	0	0	314888	0	0	0	0	0	285067	0	7455	50301
AUS	12769	0	44228	1240	66559.5	618156	176093	1084871	920784	0	0	0	5605	9286	0	2613	499273	131672	0	1000	0	52412.5	1116766	0	19756	68164.5	335040	0	0	0	0	304201	0	51165	57545	4424736	0	0	0	12549.5	480833	119000	187785	0	6	1640395	1.04262e+06	590912	0
AUT	139078	2.31108e+06	0	3.18382e+06	1232395	911771	641170	4.31088e+06	456105	5019.5	4.03458e+06	0	2356652	577305	0	2.1594e+06	1.2926e+07	51577474	204636	5.23892e+06	72226.5	248462	195450	222679	663188	19612024	1771659	22683	0	18797.5	214251	2595366	1137	0	5802372	285554	401	2.20517e+06	1138	596	195392	5089443	960410	1079872	763448	203813	942420	538190	1.57624e+07
BEL	174263	35423.5	656377	0	248130	311457	4692	219662	519204	0	997142	44960	1.10802e+06	109988	0	483008	3.98139e+07	7634081	290382	672604	35162.5	13900	21103.5	84400	443213	4.15921e+06	516726	0	0	20633	0	10917	0	0	77479175	92833.5	1259670	106238	0	0	49171	801962	168522	83753.5	377812	221084	766814	728677	5818017
BRA	1.0634e+06	34905	128722	120076	0	44558	229456	14635	2201086	66237.5	0	0	63676	21129	0	4004.5	5757	96502.5	3961	9000	0	20	0	0	12000	546690	0	0	0	0	0	57363	0	0	0	122	0	0	0	50555	106	0	0	0	13616	0	11421	91627	146011
CAN	271632	2031739	368047	3.4615e+06	220714	0	953884	2013861	826863	235546	378034	0	572653	145528	0	80432	2.46242e+06	1.36736e+06	456295	64696	84639.5	72967.5	131076	76589.5	191797	646420	2218434	0	0	0	30	291813	0	0	1957003	1.2353e+06	30815	16427.5	0	893225	217525	221949	326331	2576	1289727	352181	494743	169686	4974156
CHL	164519	0	0	0	9022	299416	0	0	0	0	1072	0	0	0	0	0	122470	825	548	0	0	0	0	0	0	16154.5	0	0	0	0	0	0	0	0	0	0	0	0	0	64884.5	0	0	0	0	0	0	0	776	0
CHN	234602	3558405	175910	442520	112523	4042001	163126	0	55649165	21228	266146	0	107530	146253	44152	117032	1515343	5391035	267875	29324	2050	84566.5	527205	2556966	149283	1386909	8.49935e+06	170161	120	0	0	602096	2955	74844	2173885	527759	186040	96637.5	264563	54524	356340	255344	1.16374e+06	22512	217445	213742	48706623	265746	1.09223e+06
CHN-HK	270	4.13779e+06	481196	85471	29169	892767	34997	5.94219e+07	0	61	26128	0	26654.5	80225	0	11502	925620	678623	50192	11000	0	417397	113918	0	1137097	183997	4.60871e+06	0	0	0	0	62707	0	27955	780432	292206	7591	244	4364	0	9247833	36331	7739812	0	988	6588	7882430	122698	36633.5
COL	0	0	0	0	64079	0	177655	0	0	0	0	0	0	0	0	0	0	1000	0	0	0	0	0	0	0	0	0	0	0	0	0	31940	0	0	0	0	0	0	0	14031.5	44579	0	0	0	0	0	0	0	5983
CZE	19	56811	3.35351e+06	36126	1837	235609	0	0	0	0	0	0	102964	77705	0	42563	636842	9.91877e+06	28133.5	107570	1370	76767	0	0	7000	1171378	3627	546	0	14694.5	228	0	315	0	182404	18146	0	115196	0	0	0	808970	0	72269.5	689740	18853	0	91535	15123
COG	0	0	0	0	0	0	0	0	0	0	0	0	0	0	0	0	0	0	0	0	0	0	0	0	0	0	0	0	0	0	0	0	0	0	0	0	0	0	0	0	0	0	0	0	0	0	0	0	0
DNK	107848	887160	798394	1.98475e+06	269274	119740	348525	1141122	1.32828e+06	8876.5	1222157	0	0	76270	5138	3814170	2.14809e+06	1.61775e+07	59613	354465	466782	25759.5	35100	112980	1.69707e+06	3.22969e+06	2.14807e+06	15049	0	326327	8335	126166	0	0	7065315	499994	18539	9941817	99789	13835	16627.5	795181	178920	159444	952876	184893	748808	159724	1.52359e+06
EGY	0	0	68375	0	0	0	0	0	0	0	23941	0	0	0	1266	0	46333	296424	7877	0	0	0	0	0	1000	99648.5	0	0	0	0	0	0	0	0	0	0	0	544	0	0	0	0	0	0	0	0	0	0	0
ETH	0	0	0	0	0	0	0	0	0	0	0	0	0	0	0	0	0	0	0	0	0	0	0	0	0	0	0	0	0	0	0	0	0	0	0	0	0	0	0	0	0	0	0	0	0	0	0	0	0
FIN	190126	4378431	3.14851e+06	1464859	5347780	2262050	571156	5.1202e+06	688870	99539	1119894	0	3318074	62021	0	0	9.66218e+06	26387970	271888	1521327	257054	359087	422988	403073	399636	4357791	359208	594	0	651494	0	690677	0	0	3519999	421481	0	8223124	5699	76789.5	2.47343e+06	3806735	1676790	568923	5195606	918996	1.63277e+06	367881	2.35963e+06
FRA	2283992	3012720	2219486	1.76848e+07	4.76404e+06	2569892	192665	4535806	1.13046e+06	118015	4.42187e+06	0	1079081	632342	0	1181239	0	33651543	996187	1.75497e+06	65568.5	2186977	1210077	1388709	1.66032e+06	16979214	5688673	4916	0	150191	0	2347847	0	1545	42689603	672628	650424	1.09234e+06	24861	137616	257760	4.78458e+06	1956686	1212189	3.32943e+06	389976	966994	1339883	3.36752e+07
DEU	5.17245e+06	11388129	6.01698e+07	52719545	28859390	2.72132e+07	2416014	36481589	6340015	387273	2.49452e+07	20000	13239563	2.83302e+06	27177	9552586	99800781	0	8.55781e+06	20209500	1.09954e+06	5803719	1010212	2.93566e+06	8444500	7.17403e+07	2.39118e+07	845000	0	1682893	713000	27154000	2000	664000	76587000	3433376	2901304	9690444	237000	690090	4.21735e+06	30523000	14562727	3204000	1.83734e+07	5585668	18260789	4.09714e+07	8.94625e+07
GRC	5151	12248	0	132.5	0	180	0	0	0	0	0	0	11252	17360	0	0	696	354254	0	87000	0	0	0	0	29047.5	159462	0	0	0	157280	1990	0	0	0	0	546	0	0	0	0	0	308000	0	82579	102082	0	0	67108	1022
HUN	6678	1.19265e+06	2.68649e+06	166126	0	2772	0	0	0	0	101243	0	99701.5	13414	0	73538	339098	25528000	12101	0	1825	0	31107	10527.5	36000	1251021	1000	19000	0	12470.5	0	2000	0	0	91000	70683	0	52000	0	1642	4000	1032000	60000	285000	30999.5	0	337828	3774	1.18881e+06
ISL	0	48409	0	1753	0	0	0	25850	0	0	554	0	28525	0	0	1831	0	11647	0	0	0	0	0	0	0	2411	0	0	0	3894	0	0	0	0	0	0	0	14660	0	0	0	0	0	478181	0	0	0	82849	0
IND	1603	9419	67	46883	0	14587	0	0	0	0	24	0	12993	85388	0	12417	28896	58189.5	0	0	647	0	4522.5	0	1000	13249.5	164235	0	0	0	0	2374	26688	0	42353	7328	66543	812	0	1012	7787	0	15620	0	0	96729.5	115750	155826	1391.5
IDN	0	231950	2141	0	0	45675	0	97815.5	1989	0	20	0	0	0	0	0	0	3728	0	0	0	0	0	0	0	0	151571	0	0	0	0	1606871	0	0	9432	15336.5	0	0	501238	0	49722	0	536	0	0	0	498202	6	0
IRN	0	0	402	0	0	327	0	0	0	0	0	0	0	289	0	0	0	0	0	0	0	300402	0	0	0	5137	0	0	0	0	0	0	0	0	0	0	0	0	0	0	0	0	0	0	0	0	0	0	0
ISR	0	172906	102295	21862	9747	69283	61277	215646	251360	29100	12521.5	0	15344	120548	0	681	424798	496500	14732.5	25500	0	25851	0	0	0	168454	337167	0	0	8000	0	25590.5	0	0	44313	1102	11529	0	0	0	6000	2000	220739	78000	23517	0	13455.5	173514	374178
ITA	6.17569e+06	8.3293e+06	6876055	7.45529e+06	7441585	6.35776e+06	1994338	7693446	2048613	571214	2370444	1963	4.32741e+06	3134691	60800.5	2848343	44885034	3.92577e+07	3265107	4670193	179224	1.50448e+06	370068	2377059	2832297	0	5695548	141562	0	220494	513186	8.58553e+06	0	19795	8.94744e+06	1557132	180158	2816041	669119	221046	491788	8.96199e+06	3866456	3.12458e+06	6002413	1.0415e+06	1.69939e+06	3.44933e+06	3.57366e+07
JPN	1309129	8.86899e+06	1.12378e+06	6.29113e+06	3325963	52112204	120956	1.50153e+08	43390133	97761.5	6.01227e+06	0	1.43304e+06	2.0806e+06	1291	8419773	46019168	6.4211e+07	389663	2934086	16486	1.1734e+07	1.48093e+07	864880	1276777	8116728	0	44973	0	26544	7664	2.92361e+07	36733	1202192	52587052	3230626	160012	393683	229959	103732	3.10353e+07	2.08157e+06	185258638	54812	474215	2.34835e+06	44526186	1899107	1.81961e+07
KAZ	0	0	0	0	0	0	0	0	0	0	0	0	0	0	0	0	0	0	0	0	0	0	0	884	0	0	0	0	0	0	0	0	0	0	0	0	0	0	0	0	0	0	0	0	1632962	0	0	12074	0
LAO	0	0	0	0	0	0	0	0	0	0	0	0	0	0	0	0	0	0	0	0	0	0	0	0	0	0	0	0	0	0	0	0	0	0	0	0	0	0	0	0	0	0	0	0	0	0	0	0	0
LVA	0	738	691	0	0	0	0	0	22765	0	0	0	6856	0	0	159798	6459	13864.5	0	94870.5	0	0	0	0	0	0	0	0	0	0	0	0	0	0	557.5	163	0	0	0	0	0	2090	0	0	10046	0	0	0	0
MLT	0	0	0	0	0	0	0	0	0	0	0	0	0	0	0	0	0	13000	0	0	0	0	0	0	0	46	0	0	0	0	0	0	0	0	0	3682	0	0	0	0	0	0	0	0	0	0	0	0	0
MEX	356592	3990620	11507	0	370	1687575	152931	253946	0	61928	491	0	4720	0	0	0	0	237000	0	0	0	0	0	0	7000	569272	37804.5	0	0	0	0	0	0	0	13811	562330	0	0	0	6333	0	0	14580	0	0	0	0	5286.5	133642
MNG	0	0	0	0	0	0	0	0	0	0	0	0	0	0	0	0	0	0	0	0	0	0	0	0	0	0	0	0	0	0	0	0	0	0	0	0	0	0	0	0	0	0	0	0	742	0	0	0	0
MMR	0	0	0	0	0	0	0	0	0	0	0	0	0	0	0	0	0	0	0	0	0	0	0	0	0	0	0	0	0	0	0	0	0	0	0	0	0	0	0	0	0	0	0	0	0	0	0	0	0
NLD	273476	1951375	3604827	20986851	298665	2047147	58558	2380300	10117449	0	1601875	0	1041557	188958	473	3132674	11299934	14507000	286858	819000	172632	57036	18795	9205	1.37428e+06	1.03981e+07	1171768	244857	0	13551.5	16651	2.54165e+06	0	0	0	240850	110616	2700745	15649	0	738990	2.33821e+06	290225	1.14001e+06	766206	293802	1.02225e+06	484120	5.0448e+06
NZL	41842	11184218	0	233476	3073966	240902	46938	2571	276708	0	0	0	43632	2482	0	0	42152	82606	54862	0	0	0	16315	0	0	22662.5	18372	0	0	0	0	1964	52	0	145665	0	0	24215	0	0	12452.5	0	102048	0	18556	1008	106852	104766	0
NGA	0	0	0	0	0	0	0	0	0	0	0	0	0	0	0	0	545602	7000	0	0	0	0	0	0	0	1298	0	0	0	0	0	0	0	0	0	0	0	0	0	0	0	0	0	0	0	0	0	0	0
NOR	48100	129818	194266	734896	281092	1.88555e+06	82073	2.2783e+06	240346	0	196816	0	2.81848e+06	73236	0	2077143	1932328	8482834	254834	99000	25462	1518	1557.5	0	33000	770962	4.12168e+06	0	0	20588.5	5957	299788	0	0	3623141	310486	0	0	0	0	0	4.04598e+06	350166	81959	104049	0	49328	12098	2035000
PAK	0	0	0	0	0	1255	0	0	0	0	0	0	0	0	0	0	0	0	0	0	0	0	0	0	0	1136	0	0	0	0	0	0	0	0	0	0	0	0	0	0	0	0	0	0	0	0	0	0	0
PER	178180	0	1004	0	0	0	19438.5	0	0	0	0	0	0	0	0	0	8138	0	0	0	0	0	0	0	0	0	9677	0	0	0	0	0	0	0	0	0	0	0	0	0	0	0	0	0	0	0	0	0	1090
PHL	0	20663	58206	111572	0	19571	0	98787	367784	0	0	0	0	0	0	85183	21227.5	139000	0	0	0	0	0	0	0	0	354327	0	0	0	0	0	0	0	20256	2406	0	0	0	0	0	0	357480	0	0	0	145986	0	0
POL	27332	169772	73615	534192	0	234440	0	425117	344668	0	254434	0	228095	42484.5	0	448880	258658	13982000	49406	71000	0	0	44913	0	0	197923	364000	0	0	105014	0	2858	0	0	938734	0	0	58690	0	0	0	0	114545	99500	579774	0	69862.5	0	852244
KOR	131474	768577	135142	7217	961642	346874	70449.5	22295897	3613140	190	988430	0	102356	208764	600	28394	784218	1064912	254058	20500	0	742090	1.99059e+06	1143092	42025	1231789	11680942	0	0	0	0	2.05671e+06	40321	29121	331670	183040	22781.5	59358	671522	203	7122907	3015500	0	173000	111149	116428	4.18623e+06	103665	969355
ROU	0	0	4613	0	0	0	0	857000	0	0	0	0	0	12000	0	0	11092	256500	0	37000	0	0	0	0	0	93354.5	19000	0	0	0	0	0	0	0	48390	0	0	0	0	0	0	13000	348519	0	0	0	0	0	0
RUS	0	6631	20102	0	0	8032	0	888480	0	0	1779	0	0	8120	0	2.26852e+06	18946	1.08177e+06	79675.5	115893	0	137297	0	360028	6247.5	56506.5	2115	709708	0	376250	1800	77961	39304	0	8604.5	544.5	0	0	0	0	0	71000	115887	1000	0	0	504000	87	6852
SAU	0	0	201	0	0	0	0	466171	0	0	0	0	0	2280	261	0	7161	14000	0	0	0	0	18807	0	0	28867	0	0	0	0	0	0	0	0	23018	0	0	0	0	0	3349	0	0	0	0	0	0	0	0
SGP	7890	843804	117282	189672	114616	420725	163	9488649	12207802	0	216667	0	22647.5	0	0	65120	213	629229	0	99427	0	791009	1138603	0	17368	330388	700916	0	0	0	19137	23835	753	31995	781840	160562	0	60809	12759	0	3226044	0	33419717	0	55	347199	0	1374.5	130434
RSA	173870	278888	49856	409807	142332	4.8517e+06	1.11913e+06	1034004	83	3265	647	33164	45676.5	28927	209	62440.5	121446	486722	0	0	0	28959	0	51636	3596	590070	3876	12082	0	0	0	391598	0	0	799.5	183655	44342	0	0	0	2412	222872	0	0	154940	0	133059	0	127594
ESP	1526699	1.39971e+06	333914	1.21125e+06	4051538	725873	1.40419e+06	2.88909e+06	468092	293984	2280185	0	266122	1144925	0	96466	15083530	7.58875e+06	103027	26955	18415.5	626105	51444	43596	321022	5.0347e+06	133889	0	0	6704	88589.5	7.23291e+06	0	0	490722	53851	0	156758	1597	60002.5	33926	1143132	123080	52916.5	131684	0	226970	194300	0
SWE	548877	5.65074e+06	6.52371e+06	20833977	4348026	1.81334e+07	272064	6306907	3104391	12761	1566082	0	14831069	119421	9478.5	20695126	58575359	53831459	185836	1.91006e+06	528336	591068	193020	390257	687829	3.61067e+07	8.24068e+06	0	0	416419	85604.5	2728999	0	0	3.80281e+06	1.92465e+06	0	19725815	110108	12536	11429	2.23701e+06	6595208	539861	1520851	179075	1.45961e+06	1590271	30860941
CHE	1411416	3.86569e+06	8.34023e+06	9.58258e+06	6098921	1483153	686817	15093226	6231593	473856	1933758	0	2.20878e+06	841292	332.5	2816779	25523597	77858615	1628516	2722725	10306.5	1.14994e+06	2.61164e+06	2759041	1.70675e+06	19431975	8129130	20905	0	26063	3.80002e+06	2.80725e+06	657	0	7986676	781659	142708	1228138	7429	40522	1.72819e+06	3652281	8528618	372094	1521841	2050372	8171162	900369	11707293
THA	0	383352	6423	10	0	79396	0	594063	592956	0	0	0	0	14210	0	0	15142	168394	0	0	0	95291	29919.5	0	0	4209	3002381	0	31237	0	0	93	0	11318	12519.5	44	0	4875	6792	0	414180	0	3019.5	0	6000	92528	505938	997	0
TUR	34904	5486	783662	44219	132320	309322	2427.5	60622.5	0	153	0	0	24912	75902.5	0	0	166047	142524	15801	4492	0	0	0	75614.5	53985	161117	0	40880	0	0	0	710578	0	0	1.13534e+06	1073	0	19481	0	0	5709	28817	3761.5	415253	233835	73523	4502	19964.5	91185.5
UKR	0	0	26494	27030	0	34353	0	1337750	0	0	430	0	0	52250	0	2790	41020	900	0	3620	0	390	9038	1160	5000	0	0	135060	0	7600	0	0	0	0	0	0	0	0	0	0	0	100	279240	8000	3822613	0	2833790	7166	1120
VEN	0	0	0	0	50598	1592	0	0	0	3490.5	0	0	0	0	0	0	0	0	0	0	0	0	0	0	0	29929	0	0	0	0	0	217819	0	0	0	0	0	0	0	0	0	0	0	0	0	0	0	0	0
VNM	0	495	0	0	0	709	0	0	0	0	0	0	0	0	0	0	0	0	0	0	0	0	0	0	0	0	4.60227e+06	0	0	0	0	0	0	0	0	0	0	0	0	0	0	0	10984	0	0	0	99246	0	0
GBR	750994	5423521	2294505	7.05503e+06	1.16403e+06	7.94987e+06	64409.5	7801900	2853072	63120.5	3.19581e+06	0	3.45548e+06	1.19899e+06	128104	3.90274e+06	27041185	2.24357e+07	1002040	1.42719e+06	316909	2420801	120716	880034	1426958	7.96021e+06	7.55057e+06	281596	0	125182	204401	369331	0	180845	9625605	1389825	491542	4590897	174820	33492.5	438066	2.5544e+06	2535218	1962441	1.5558e+06	1.73844e+06	2.68692e+06	2.46806e+06	1.06619e+07
USA	1.06684e+07	3.58027e+07	10678468	8.24847e+07	1.37974e+07	2.84764e+08	5.60756e+06	5.24164e+07	1.98974e+07	3421841	1.61613e+06	0	5.04848e+06	3.24257e+06	209758	12793695	1.53179e+08	1.59197e+08	1.06672e+06	2699026	421406	5.33726e+06	1597233	0	28151478	2.34811e+07	8.23558e+07	124306	0	416965	2674217	216189902	0	1194952	32232142	14222956	890552	3.72878e+06	408033	2732460	16922175	1420675	6.09134e+07	1.03608e+06	2.28668e+06	2383516	42307604	3524324	13827016
[truncated: 9 more columns]

## Sheet: undirected
	Argentina	Australia	Austria	Belgium	Brazil	Canada	Chile	China	China, Hong Kong SAR	Colombia	Czechia	Dem. Rep. of the Congo	Denmark	Egypt	Ethiopia	Finland	France	Germany	Greece	Hungary	Iceland	India	Indonesia	Iran	Israel	Italy	Japan	Kazakhstan	Lao People's Dem. Rep.	Latvia	Malta	Mexico	Mongolia	Myanmar	Netherlands	New Zealand	Nigeria	Norway	Pakistan	Peru	Philippines	Poland	Rep. of Korea	Romania	Russian Federation	Saudi Arabia	Singapore	South Africa	Spain
Argentina	0	40629	139078	174263	7.19422e+06	274430	732470	260416	270	299415	15266	0	107848	0	0	190126	2308819	5.23592e+06	5151	6678	0	1603	0	0	0	6290119	1309129	0	0	0	0	1005625	0	0	278476	45788	0	48100	0	493068	0	27332	131474	0	0	285067	7890	181324	1577000
Australia	40629	0	2.3553e+06	36663.5	101464	2.6499e+06	176093	4643276	5058574	0	56811	0	892765	9286	0	4381044	3511993	1.15198e+07	12248	1.19365e+06	48409	61831.5	1348716	0	192662	8397460	9204035	0	0	738	0	4294821	0	51165	2008920	15608954	0	129818	0	12549.5	501496	288772	956362	0	6637	1640395	1886422	869799	1.39971e+06
Austria	139078	2.3553e+06	0	3.8402e+06	1361117	1279818	641170	4486786	937301	5019.5	7388094	0	3.15505e+06	645680	0	5307910	1.51455e+07	1.11747e+08	204636	7925404	72226.5	248529	197591	223081	765483	26488079	2.89544e+06	22683	0	19488.5	214251	2606873	1137	0	9407199	285554	401	2399438	1138	1600	253598	5163058	1095552	1084485	783550	204014	1.0597e+06	588046	16096352
Belgium	174263	36663.5	3.8402e+06	0	368206	3.77296e+06	4692	662181	604674	0	1.03327e+06	44960	3092768	109988	0	1.94787e+06	57498656	60353626	290515	838730	36915.5	60783	21103.5	84400	465075	11614503	6.80785e+06	0	0	20633	0	10917	0	0	98466026	326309	1259670	841134	0	0	160743	1336154	175740	83753.5	377812	221084	956486	1138484	7.02926e+06
Brazil	7.19422e+06	101464	1361117	368206	0	265272	238478	127158	2230255	130316	1837	0	332950	21129	0	5.35178e+06	4.7698e+06	2.89559e+07	3961	9000	0	20	0	0	21747	7988275	3325963	0	0	0	0	57733	0	0	298665	3074088	0	281092	0	50555	106	0	961642	0	13616	0	126036	233959	4197549
Canada	274430	2.6499e+06	1279818	3.77296e+06	265272	0	1253300	6055862	1719630	235546	613642	0	692394	145528	0	2342482	5.03231e+06	28580588	456475	67468	84639.5	87554.5	176752	76916.5	261080	7004185	54330638	0	0	0	30	1979388	0	0	4004150	1476205	30815	1901978	1255	893225	237096	456389	673205	2576	1297759	352181	915468	5021384	5700029
Chile	732470	176093	641170	4692	238478	1253300	0	163126	34997	177655	1072	0	348525	0	0	571156	315135	2416839	548	0	0	0	0	0	61277	2.01049e+06	120956	0	0	0	0	152931	0	0	58558	46938	0	82073	0	84323	0	0	70449.5	0	0	0	163	1.11991e+06	1.40419e+06
China	260416	4643276	4486786	662181	127158	6055862	163126	0	1.15071e+08	21228	266146	0	1.24865e+06	146253	44152	5.23723e+06	6051149	41872624	267875	29324	27900	84566.5	625020	2556966	364930	9080355	158651856	170161	120	0	0	856042	2955	74844	4554185	530330	186040	2374936	264563	54524	455128	680462	2.34596e+07	879512	1.10593e+06	679914	58195272	1299750	3981322
China, Hong Kong SAR	270	5058574	937301	604674	2230255	1719630	34997	1.15071e+08	0	61	26128	0	1354935	80225	0	700372	2056085	7018638	50192	11000	0	417397	115907	0	1.38846e+06	2232610	4.79988e+07	0	0	22765	0	62707	0	27955	10897881	568914	7591	240590	4364	0	9615617	380999	11352952	0	988	6588	20090232	122780	504725
Colombia	299415	0	5019.5	0	130316	235546	177655	21228	61	0	0	0	8876.5	0	0	99539	118015	388273	0	0	0	0	0	0	29100	571214	97761.5	0	0	0	0	93868	0	0	0	0	0	0	0	14031.5	44579	0	190	0	0	0	0	3265	299967
Czechia	15266	56811	7388094	1.03327e+06	1837	613642	1072	266146	26128	0	0	0	1325121	101646	0	1162457	5058708	34863987	28133.5	208814	1924	76791	20	0	19521.5	3541822	6.0159e+06	546	0	14694.5	228	491	315	0	1784279	18146	0	312012	0	0	0	1.0634e+06	988430	72269.5	691519	18853	216667	92182	2295308
Dem. Rep. of the Congo	0	0	0	44960	0	0	0	0	0	0	0	0	0	0	0	0	0	20000	0	0	0	0	0	0	0	1963	0	0	0	0	0	0	0	0	0	0	0	0	0	0	0	0	0	0	0	0	0	33164	0
Denmark	107848	892765	3.15505e+06	3092768	332950	692394	348525	1.24865e+06	1354935	8876.5	1325121	0	0	76270	5138	7132244	3.22717e+06	2.9417e+07	70865	454166	495306	38752.5	35100	112980	1.71241e+06	7557101	3581106	15049	0	333183	8335	130886	0	0	8106872	543626	18539	1.27603e+07	99789	13835	16627.5	1023276	281275	159444	952876	184893	771455	205401	1.78971e+06
Egypt	0	9286	645680	109988	21129	145528	0	146253	80225	0	101646	0	76270	0	1266	62021	678675	3129441	25237	13414	0	85388	0	289	121548	3.23434e+06	2.0806e+06	0	0	0	0	0	0	0	188958	2482	0	73780	0	0	0	42484.5	208764	12000	8120	2280	0	28927	1144925
Ethiopia	0	0	0	0	0	0	0	44152	0	0	0	0	5138	1266	0	0	0	27177	0	0	0	0	0	0	0	60800.5	1291	0	0	0	0	0	0	0	473	0	0	0	0	0	0	0	600	0	0	261	0	209	0
Finland	190126	4381044	5307910	1.94787e+06	5.35178e+06	2342482	571156	5.23723e+06	700372	99539	1162457	0	7132244	62021	0	0	1.08434e+07	35940556	271888	1594865	258884	371504	422988	403073	400316	7206134	8.77898e+06	594	0	811292	0	690677	0	0	6652673	421481	0	10300267	5699	76789.5	2.55861e+06	4255615	1705184	568923	7.46412e+06	918996	1.69789e+06	430322	2.45609e+06
France	2308819	3511993	1.51455e+07	57498656	4.7698e+06	5.03231e+06	315135	6051149	2056085	118015	5058708	0	3.22717e+06	678675	0	1.08434e+07	0	133452324	996883	2094068	65568.5	2215873	1210077	1388709	2085120	61864248	51707841	4916	0	156650	0	2347847	0	1545	53989537	714780	1196026	3.02467e+06	24861	145754	278987	5043242	2740904	1223281	3.34837e+06	397138	967208	1461329	4.87588e+07
Germany	5.23592e+06	1.15198e+07	1.11747e+08	60353626	2.89559e+07	28580588	2416839	41872624	7018638	388273	34863987	20000	2.9417e+07	3129441	27177	35940556	133452324	0	8.91206e+06	45737500	1.11119e+06	5.86191e+06	1013940	2.93566e+06	8941000	110998012	88122851	845000	0	1.69676e+06	726000	27391000	2000	664000	91094000	3515982	2908304	18173278	237000	690090	4.35635e+06	44505000	15627639	3460500	19455139	5599668	18890018	41458137	97051254
Greece	5151	12248	204636	290515	3961	456475	548	267875	50192	0	28133.5	0	70865	25237	0	271888	996883	8.91206e+06	0	99101	0	0	0	0	43780	3.42457e+06	389663	0	0	157280	1990	0	0	0	286858	55408	0	254834	0	0	0	357406	254058	82579	181757	0	0	67108	104049
Hungary	6678	1.19365e+06	7925404	838730	9000	67468	0	29324	11000	0	208814	0	454166	13414	0	1594865	2094068	45737500	99101	0	1825	0	31107	10527.5	61500	5921214	2935086	19000	0	107341	0	2000	0	0	910000	70683	0	151000	0	1642	4000	1103000	80500	322000	146892	0	437256	3774	1.21577e+06
Iceland	0	48409	72226.5	36915.5	0	84639.5	0	27900	0	0	1924	0	495306	0	0	258884	65568.5	1.11119e+06	0	1825	0	647	0	0	0	181635	16486	0	0	3894	0	0	0	0	172632	0	0	40122	0	0	0	0	0	478181	0	0	0	82849	18415.5
India	1603	61831.5	248529	60783	20	87554.5	0	84566.5	417397	0	76791	0	38752.5	85388	0	371504	2215873	5.86191e+06	0	0	647	0	4522.5	300402	26851	1517730	1.18982e+07	0	0	0	0	2374	26688	0	99389	7328	66543	2330	0	1012	7787	0	757710	0	137297	96729.5	906760	184784	627496
Indonesia	0	1348716	197591	21103.5	0	176752	0	625020	115907	0	20	0	35100	0	0	422988	1210077	1013940	0	31107	0	4522.5	0	0	0	370068	1.49609e+07	0	0	0	0	1606871	0	0	28227	31651.5	0	1557.5	501238	0	49722	44913	1.99113e+06	0	0	18807	1636805	6	51444
Iran	0	0	223081	84400	0	76916.5	0	2556966	0	0	0	0	112980	289	0	403073	1388709	2.93566e+06	0	10527.5	0	300402	0	0	0	2382196	864880	884	0	0	0	0	0	0	9205	0	0	0	0	0	0	0	1143092	0	360028	0	0	51636	43596
Israel	0	192662	765483	465075	21747	261080	61277	364930	1.38846e+06	29100	19521.5	0	1.71241e+06	121548	0	400316	2085120	8941000	43780	61500	0	26851	0	0	0	3000751	1613944	0	0	8000	0	32590.5	0	0	1.41859e+06	1102	11529	33000	0	0	6000	2000	262764	78000	29764.5	0	30823.5	177110	695200
Italy	6290119	8397460	26488079	11614503	7988275	7004185	2.01049e+06	9080355	2232610	571214	3541822	1963	7557101	3.23434e+06	60800.5	7206134	61864248	110998012	3.42457e+06	5921214	181635	1517730	370068	2382196	3000751	0	13812276	141562	0	220494	513232	9.1548e+06	0	19795	19345569	1.57979e+06	181456	3.587e+06	670255	221046	491788	9.15992e+06	5098245	3217933	6.05892e+06	1.07036e+06	2029774	4.0394e+06	40771338
Japan	1309129	9204035	2.89544e+06	6.80785e+06	3325963	54330638	120956	158651856	4.79988e+07	97761.5	6.0159e+06	0	3581106	2.0806e+06	1291	8.77898e+06	51707841	88122851	389663	2935086	16486	1.18982e+07	1.49609e+07	864880	1613944	13812276	0	44973	0	26544	7664	29273882	36733	1202192	53758820	3248998	160012	4.51536e+06	229959	113408	3.13896e+07	2.44557e+06	196939580	73812	476330	2.34835e+06	4.52271e+07	1902983	1.83299e+07
Kazakhstan	0	0	22683	0	0	0	0	170161	0	0	546	0	15049	0	0	594	4916	845000	0	19000	0	0	0	884	0	141562	44973	0	0	0	0	0	0	0	244857	0	0	0	0	0	0	0	0	0	2342670	0	0	24156	0
Lao People's Dem. Rep.	0	0	0	0	0	0	0	120	0	0	0	0	0	0	0	0	0	0	0	0	0	0	0	0	0	0	0	0	0	0	0	0	0	0	0	0	0	0	0	0	0	0	0	0	0	0	0	0	0
Latvia	0	738	19488.5	20633	0	0	0	0	22765	0	14694.5	0	333183	0	0	811292	156650	1.69676e+06	157280	107341	3894	0	0	0	8000	220494	26544	0	0	0	0	0	0	0	14109	163	0	20588.5	0	0	0	107104	0	0	386296	0	0	0	6704
Malta	0	0	214251	0	0	30	0	0	0	0	228	0	8335	0	0	0	0	726000	1990	0	0	0	0	0	0	513232	7664	0	0	0	0	0	0	0	16651	3682	0	5957	0	0	0	0	0	0	1800	0	19137	0	88589.5
Mexico	1005625	4294821	2606873	10917	57733	1979388	152931	856042	62707	93868	491	0	130886	0	0	690677	2347847	27391000	0	2000	0	2374	1606871	0	32590.5	9.1548e+06	29273882	0	0	0	0	0	0	0	2.55546e+06	564294	0	299788	0	6333	0	2858	2.07129e+06	0	77961	0	23835	396884	7.36655e+06
Mongolia	0	0	1137	0	0	0	0	2955	0	0	315	0	0	0	0	0	0	2000	0	0	0	26688	0	0	0	0	36733	0	0	0	0	0	0	0	0	52	0	0	0	0	0	0	40321	0	40046	0	753	0	0
Myanmar	0	51165	0	0	0	0	0	74844	27955	0	0	0	0	0	0	0	1545	664000	0	0	0	0	0	0	0	19795	1202192	0	0	0	0	0	0	0	0	0	0	0	0	0	0	0	29121	0	0	0	31995	0	0
Netherlands	278476	2008920	9407199	98466026	298665	4004150	58558	4554185	10897881	0	1784279	0	8106872	188958	473	6652673	53989537	91094000	286858	910000	172632	99389	28227	9205	1.41859e+06	19345569	53758820	244857	0	14109	16651	2.55546e+06	0	0	0	386514	110616	6323886	15649	0	759246	3276947	621896	1.1884e+06	774811	316820	1.80409e+06	484919	5535522
New Zealand	45788	15608954	285554	326309	3074088	1476205	46938	530330	568914	0	18146	0	543626	2482	0	421481	714780	3515982	55408	70683	0	7328	31651.5	0	1102	1.57979e+06	3248998	0	0	163	3682	564294	52	0	386514	0	0	334701	0	0	14858.5	0	285088	0	19100.5	1008	267414	288420	53851
Nigeria	0	0	401	1259670	0	30815	0	186040	7591	0	0	0	18539	0	0	0	1196026	2908304	0	0	0	66543	0	0	11529	181456	160012	0	0	0	0	0	0	0	110616	0	0	0	0	0	0	0	22781.5	0	0	0	0	44342	0
Norway	48100	129818	2399438	841134	281092	1901978	82073	2374936	240590	0	312012	0	1.27603e+07	73780	0	10300267	3.02467e+06	18173278	254834	151000	40122	2330	1557.5	0	33000	3.587e+06	4.51536e+06	0	0	20588.5	5957	299788	0	0	6323886	334701	0	0	0	0	0	4.10467e+06	409524	81959	104049	0	110137	12098	2191758
Pakistan	0	0	1138	0	0	1255	0	264563	4364	0	0	0	99789	0	0	5699	24861	237000	0	0	0	0	501238	0	0	670255	229959	0	0	0	0	0	0	0	15649	0	0	0	0	0	0	0	671522	0	0	0	12759	0	1597
Peru	493068	12549.5	1600	0	50555	893225	84323	54524	0	14031.5	0	0	13835	0	0	76789.5	145754	690090	0	1642	0	1012	0	0	0	221046	113408	0	0	0	0	6333	0	0	0	0	0	0	0	0	0	0	203	0	0	0	0	0	61092.5
Philippines	0	501496	253598	160743	106	237096	0	455128	9615617	44579	0	0	16627.5	0	0	2.55861e+06	278987	4.35635e+06	0	4000	0	7787	49722	0	6000	491788	3.13896e+07	0	0	0	0	0	0	0	759246	14858.5	0	0	0	0	0	0	7.48039e+06	0	0	3349	3.37203e+06	2412	33926
Poland	27332	288772	5163058	1336154	0	456389	0	680462	380999	0	1.0634e+06	0	1023276	42484.5	0	4255615	5043242	44505000	357406	1103000	0	0	44913	0	2000	9.15992e+06	2.44557e+06	0	0	107104	0	2858	0	0	3276947	0	0	4.10467e+06	0	0	0	0	3130045	112500	650774	0	69862.5	222872	1.99538e+06
Rep. of Korea	131474	956362	1095552	175740	961642	673205	70449.5	2.34596e+07	11352952	190	988430	0	281275	208764	600	1705184	2740904	15627639	254058	80500	0	757710	1.99113e+06	1143092	262764	5098245	196939580	0	0	0	0	2.07129e+06	40321	29121	621896	285088	22781.5	409524	671522	203	7.48039e+06	3130045	0	521519	227036	116428	3.76059e+07	103665	1092435
Romania	0	0	1084485	83753.5	0	2576	0	879512	0	0	72269.5	0	159444	12000	0	568923	1223281	3460500	82579	322000	478181	0	0	0	78000	3217933	73812	0	0	0	0	0	0	0	1.1884e+06	0	0	81959	0	0	0	112500	521519	0	1000	0	0	0	52916.5
Russian Federation	0	6637	783550	377812	13616	1297759	0	1.10593e+06	988	0	691519	0	952876	8120	0	7.46412e+06	3.34837e+06	19455139	181757	146892	0	137297	0	360028	29764.5	6.05892e+06	476330	2342670	0	386296	1800	77961	40046	0	774811	19100.5	0	104049	0	0	0	650774	227036	1000	0	0	504055	155026	138536
Saudi Arabia	285067	1640395	204014	221084	0	352181	0	679914	6588	0	18853	0	184893	2280	261	918996	397138	5599668	0	0	0	96729.5	18807	0	0	1.07036e+06	2.34835e+06	0	0	0	0	0	0	0	316820	1008	0	0	0	0	3349	0	116428	0	0	0	347199	0	0
Singapore	7890	1886422	1.0597e+06	956486	126036	915468	163	58195272	20090232	0	216667	0	771455	0	0	1.69789e+06	967208	18890018	0	437256	0	906760	1636805	0	30823.5	2029774	4.52271e+07	0	0	0	19137	23835	753	31995	1.80409e+06	267414	0	110137	12759	0	3.37203e+06	69862.5	3.76059e+07	0	504055	347199	0	134434	357404
South Africa	181324	869799	588046	1138484	233959	5021384	1.11991e+06	1299750	122780	3265	92182	33164	205401	28927	209	430322	1461329	41458137	67108	3774	82849	184784	6	51636	177110	4.0394e+06	1902983	24156	0	0	0	396884	0	0	484919	288420	44342	12098	0	0	2412	222872	103665	0	155026	0	134434	0	321894
Spain	1577000	1.39971e+06	16096352	7.02926e+06	4197549	5700029	1.40419e+06	3981322	504725	299967	2295308	0	1.78971e+06	1144925	0	2.45609e+06	4.87588e+07	97051254	104049	1.21577e+06	18415.5	627496	51444	43596	695200	40771338	1.83299e+07	0	0	6704	88589.5	7.36655e+06	0	0	5535522	53851	0	2191758	1597	61092.5	33926	1.99538e+06	1092435	52916.5	138536	0	357404	321894	0
Sweden	548877	5.65871e+06	1.02606e+07	23184718	4350976	18791905	272064	6.8161e+06	3123363	12761	1.70963e+06	0	2.54926e+07	119421	9478.5	4.00319e+07	6.09883e+07	8.4713e+07	197505	2065030	548174	595496	193020	390257	879538	4.31895e+07	36068785	0	0	428167	98840.5	2747539	0	0	7290439	1927063	0	2.52818e+07	110108	12536	121469	4.4409e+06	1.22418e+07	552861	1524945	184964	1770813	1590860	3.10389e+07
Switzerland	1459810	3.86806e+06	1.7406e+07	9914750	6105012	3001375	686817	1.5456e+07	6.336e+06	473856	2.14679e+06	0	3252471	841371	332.5	3621475	37308957	156358852	1628516	2838686	10306.5	1191071	2.87962e+06	2759041	1736626	29811677	9322377	20905	0	26063	3.80005e+06	2810213	657	0	1.03127e+07	781659	142708	1.27605e+06	7429	40522	1.79936e+06	3.77722e+06	8.85661e+06	389094	1521841	2050372	8242966	904350	12356915
Thailand	0	488912	310102	5804	1682	725688	0	1.86721e+06	9146121	0	0	0	259288	14210	0	573350	613112	6749410	338	10601	0	97273	48783	0	104243	2403667	46439281	0	31237	0	0	93	0	11318	310261	48552	0	15356	6792	0	501314	5634	7.92119e+06	0	6078	92528	9413229	997	258181
Turkey	41134	467322	2399826	881859	134969	371324	2427.5	267342	19817.5	153	233037	0	519554	75902.5	0	1018051	1774603	10190890	22313	7086	0	1.04473e+06	0	75614.5	89803.5	14363775	3.41468e+06	48023	0	0	0	710578	0	0	2632179	1073	0	168804	0	0	5709	450817	290598	419253	244817	74989	99234.5	19964.5	545159
Ukraine	0	0	244886	39450.5	0	85943	0	1.37401e+06	0	0	129158	0	136442	52250	0	27340	463140	2003310	0	25490	0	710	9038	1160	28230	310268	53005.5	135060	0	8616	0	0	0	0	8777.5	0	0	28250	0	0	0	210445	286640	8000	4.38999e+06	0	2833790	7166	36820
Venezuela	195399	0	493754	22904	384310	206670	32	42541.5	30645.5	343074	0	0	23895	0	0	20477	172283	521700	0	0	0	246	15985	0	0	1.02624e+06	75161	0	0	0	0	376024	0	0	144005	0	0	0	0	1193	0	0	57250	0	0	0	0	637689	882208
Viet Nam	0	6946	32252	125000	2000	709	0	316716	106831	0	0	0	8431	0	0	584	266295	390500	0	0	0	0	42422	0	0	99539	7.26125e+06	0	0	0	0	0	0	0	0	0	0	0	0	0	0	0	277781	0	94658	0	927558	0	0
United Kingdom	750994	6384746	11700646	9.97413e+06	1242798	1.81317e+07	64409.5	9.75426e+06	3634352	63120.5	3.43615e+06	0	9374752	1.2333e+06	128104	1.56957e+07	62795594	144207006	1004623	3.02624e+06	328204	2509839	212432	880034	1.47284e+06	43135651	83895885	281596	0	125248	206028	439916	0	180845	19576220	1.59923e+06	491542	1.16207e+07	174820	33492.5	438066	3029209	5.19438e+06	2000849	1.57775e+06	1.78777e+06	3.01533e+06	4999468	1.42452e+07
USA	11219923	3.85212e+07	48144981	8.58901e+07	1.45963e+07	772421259	5.78523e+06	6.97309e+07	28129320	3.42945e+06	2.33017e+06	0	9114962	3.24257e+06	209758	43715960	240721368	518378782	1.14046e+06	3.18542e+06	421540	6103934	1.67206e+06	0	33128531	8.27648e+07	6.50035e+08	124306	0	416965	2734217	424359862	0	1194952	43740300	15347620	890552	24062991	408033	2732460	16969538	1.73647e+06	6.69965e+07	1.20819e+06	2421227	2383516	5.54385e+07	7631156	18812994
[truncated: 9 more columns]
