# Supplementary material for: Spatial-temporal variation characteristics and evolution of the global industrial robot trade: A complex network analysis
Source: PLoS One. 2019 Sep 26;14(9):e0222785. doi: 10.1371/journal.pone.0222785 (PMC6762107; doi:10.1371/journal.pone.0222785)
Supplement: S1 File — (ZIP) [file pone.0222785.s002.zip › S1 File . Dataset matrix for 58 economies from1998 to 2017/2001.xlsx]

## Sheet: directed
	ARG	AUS	AUT	BEL	BRA	CAN	CHL	CHN	CHN-HK	COL	CZE	COG	DNK	EGY	ETH	FIN	FRA	DEU	GRC	HUN	ISL	IND	IDN	IRN	ISR	ITA	JPN	KAZ	LAO	LVA	MLT	MEX	MNG	MMR	NLD	NZL	NGA	NOR	PAK	PER	PHL	POL	KOR	ROU	RUS	SAU	SGP	RSA	ESP
ARG	0	30536.5	0	0	1.00932e+07	0	606684	128598	0	1217175	0	0	0	0	0	10811	206393	45347	0	0	0	0	0	0	0	16416	0	0	0	0	0	335726	0	0	0	8580	0	0	0	430550	0	0	0	0	0	5460	0	18779	38541
AUS	11230	0	13910	63119	204761	970655	34249.5	1792753	1.04799e+06	12265	97	0	26955	0	0	33155.5	229116	159922	0	0	0	76056.5	674628	5278	9100.5	165760	651902	0	0	0	0	596483	346	650.5	61314	2.51808e+06	5468	9521	0	6647	41576.5	0	291608	0	92065	684328	1.38803e+06	6430	0
AUT	125608	1.36298e+06	0	2.56828e+06	1379923	1381943	277216	8893431	476134	5620.5	4.89106e+06	19088	2.72283e+06	523317	6375	5.61298e+06	1.02174e+07	6.58802e+07	1.30752e+06	5.38491e+06	98139	585616	233817	224638	677157	1.58702e+07	1838654	8127	0	31259.5	122768	2072003	8183	880	5309604	302510	900	1360956	23104	716	9948	1973410	884902	911705	1.51417e+06	284776	629296	400740	8980932
BEL	670339	279494	557968	0	85136	101998	6432	2800971	353176	3356.5	2901100	8022	818311	22878	0	582370	5.64816e+07	8160448	159411	149693	16518	20705.5	2967	28385.5	506664	4715388	353026	0	0	20272	3736.5	116377	0	0	51864103	90103	67878	538252	0	2172	89909.5	779755	499877	312328	496162	537801	188072	528248	1734645
BRA	8.09865e+06	6259	9167	144986	0	2830	314366	5225	19616	54093.5	52322	0	5313	0	0	4470	29417.5	18073	34306	108000	0	7636	0	0	0	147444	7115	0	0	0	0	54843	0	0	0	24	43	0	0	12026.5	2325	2783	2677	0	14980	126400	35056	5682	11068.5
CAN	142177	1698523	8.56531e+06	968840	137264	0	420656	7548762	916120	308010	204970	0	39126.5	0	0	108266	1.85585e+06	2.61576e+06	7185.5	33179	23466	339191	10495.5	47225	396090	413504	2193169	72600	0	0	1260	6.41625e+06	0	0	3045280	574277	0	39708	22905	371068	19908.5	73077	5.98475e+06	33000	486984	283200	427234	120162	2.19599e+06
CHL	71350	0	43954.5	0	147146	43000	0	0	0	1844.5	0	0	0	0	0	0	0	39000	0	0	0	0	0	0	0	33281	0	0	0	0	0	0	0	0	0	0	0	2100	0	105418	0	0	17	0	0	0	0	0	0
CHN	853918	7750995	445161	2180748	70826	5.3725e+06	271282	0	22419792	26630	414269	0	389606	371566	39131	309985	2.07941e+06	5664899	451087	59825	6508	171452	1.45436e+06	96980.5	341709	4125582	7873978	799400	3014	84644.5	4552	1.31377e+06	29425.5	975298	2.92179e+06	941480	216572	28747	362670	61167.5	927784	210989	1.24677e+06	97712	692285	243458	3.36215e+07	451298	1400705
CHN-HK	10888.5	2373234	47282.5	112866	81685	445392	39632	5.12974e+07	0	0	1195	0	150674	8976	0	9667	1.76047e+06	1.18999e+06	13209	0	0	33983.5	198545	6046	85778.5	219196	4640756	0	0	0	181608	139766	0	265	1062209	98503.5	18035	3577	10959	5838	2.7937e+06	34340	5181069	0	67987	2224	3.71111e+06	147335	56895.5
COL	20749	0	0	10070	0	0	28120	0	0	0	0	0	0	0	0	0	0	3000	0	0	0	0	0	0	0	0	0	0	0	0	0	31320	0	0	0	0	0	0	0	6839	0	0	0	0	0	0	46945	0	0
CZE	0	26847.5	3289927	206040	213039	32924	0	0	0	0	0	0	78926	0	0	0	1131033	1.29515e+07	64481	214864	4416	2398956	5957	0	2000	1.05932e+06	124320	11011	0	87190	0	304396	623	0	77566	1	0	48678	0	107	0	858155	0	265265	475546	7462	4519	0	408887
COG	0	0	0	0	0	0	0	0	0	0	0	0	0	0	0	0	0	0	0	0	0	0	0	0	0	0	0	0	0	0	0	0	0	0	0	0	0	0	0	0	0	0	0	0	0	0	0	0	0
DNK	164308	670012	667008	1571648	141172	240274	148562	3.22099e+06	853852	12226	2522416	0	0	387134	6175	5.12563e+06	2587835	15065451	212836	958156	291696	394861	32000	68918.5	3.58606e+06	3369434	1892641	5122	0	225757	10657.5	303241	1082	0	2572745	336010	18606	6821361	10395	31092	90337.5	1477793	315968	216416	460448	553419	406174	153522	911780
EGY	0	0	53838	0	0	0	0	0	0	0	0	0	0	0	0	0	3583	290000	0	0	0	0	0	0	0	6936	0	0	0	0	0	0	0	0	0	0	0	0	0	0	0	0	0	0	0	0	0	0	0
ETH	0	0	0	0	0	0	0	0	0	0	0	0	0	0	0	0	0	0	0	0	0	0	0	0	0	11559	0	0	0	0	0	0	0	0	0	0	0	0	0	0	0	0	0	0	0	0	0	0	0
FIN	1.29222e+06	3.42105e+06	4673228	1478798	487876	1867595	2.06334e+06	6876060	465901	25396	769745	0	4.1862e+06	1652970	1539	0	1.1325e+07	31643852	512934	1.30212e+06	280750	183276	421491	1773845	212995	6816686	1.02383e+06	2966473	0	1.01898e+06	376	535594	1833.5	0	7.5991e+06	580500	6870	7910077	0	113280	76239.5	2711905	1.83882e+06	477048	4.40827e+06	718668	1.04433e+06	669762	2698909
FRA	2.8946e+06	2262510	1665803	17543919	5143784	3880152	316766	1.05559e+07	792585	39391.5	3.46364e+06	0	1.17457e+06	747672	227918	987126	0	4.13149e+07	284820	2607588	45379	1885672	346991	4.59172e+06	1089912	1.64398e+07	10993184	8041	0	766581	2102	7.40909e+06	5156	1791	14089092	1050253	88367	1818587	0	74349	166324	5324613	1.99212e+06	738730	3558414	718366	2.34858e+06	1483702	38237585
DEU	4732914	1.55108e+07	64363546	40491110	28786192	16893684	1578567	63633749	6570497	1.2376e+06	3.03089e+07	0	1.27469e+07	1599541	25169	1.29918e+07	103615984	0	1.1092e+07	16089500	956910	6.27131e+06	1.29632e+06	7.76789e+06	8405000	8.11186e+07	36737171	368750	35000	1.10858e+06	829998	3.68824e+07	9507.5	0	51189781	2574945	1.8107e+06	6958851	484000	333897	1.03952e+06	31323000	2.22104e+07	4080500	28024883	4.24493e+06	1.70358e+07	10199367	60368674
GRC	0	11425.5	0	0	0	376459	0	0	0	0	0	0	47446	0	656	0	351099	133106	0	0	0	0	7329	0	108316	80060	0	2000	0	0	0	0	0	204	294	0	13997	0	0	0	0	0	488	461626	69372	44537	10250	0	0
HUN	3305	879636	3.36402e+06	170814	15690	13458	0	83200	0	0	152074	0	44687.5	0	0	26145	1.78222e+06	30136500	6871.5	0	37000	14459	20399	2000	23000	4.2575e+06	35000	171900	0	630	32000	174764	0	0	631502	57292	0	0	0	3664	0	50000	21	467000	195368	0	85540	0	1.12244e+06
ISL	0	0	197	0	0	12679.5	0	0	0	0	0	0	0	0	0	0	898.5	25000	0	0	0	0	0	0	0	0	0	0	0	44354	0	0	0	0	8062	0	0	89677	0	0	0	0	0	0	0	0	0	0	4209
IND	0	98868	427.5	22729.5	93106	59775	0	13136.5	17863.5	0	0	0	0	939	1374	0	34800	86026.5	3330	0	816	0	78550	185560	0	304414	27965	200	0	0	0	11532	0	2800	23131.5	9056	179284	0	0	0	0	0	3708	0	35216.5	67747.5	55453.5	4558	2072
IDN	0	291522	14085	0	0	0	0	177124	142501	0	91	0	0	0	0	0	9784	102755	0	0	0	0	0	8983	0	1927	288725	0	0	0	0	0	0	0	0	8662	0	0	0	0	0	0	35986.5	0	0	0	175570	0	0
IRN	0	0	274979	0	0	0	0	0	0	0	0	0	0	0	0	0	0	2000	0	0	0	0	0	0	0	0	0	300	0	0	3216	0	0	0	0	0	0	0	0	0	0	0	0	3000	48	0	0	0	0
ISR	0	59005	26125	3407890	121135	108421	15000	333769	857434	15099	1066	0	11518	153000	0	18775.5	597166	1015000	17147	102000	6000	26440	0	0	0	371414	557153	3600	0	0	0	148764	0	0	101387	543	800	0	0	0	0	0	533881	248500	50000	0	3322	150000	256813
ITA	1.09678e+07	8.769e+06	7.23645e+06	4.03419e+06	1.22207e+07	5918499	3.78896e+06	1.78903e+07	1363163	695628	4991281	4436	5321526	7684532	437016	3888711	40330529	6.67105e+07	4545178	6.98259e+06	123155	1.57319e+06	880943	4.08736e+06	3976874	0	4.77322e+06	3404760	0	430722	989960	1.30384e+07	0	0	6.45971e+06	1.8964e+06	743260	3533150	696237	320378	246924	8.37213e+06	3199376	6.55933e+06	8230242	1219379	1.46813e+06	5031115	3.78822e+07
JPN	1129335	1.19986e+07	1081175	7.65415e+06	1.12271e+07	4.35842e+07	143152	1.39997e+08	36233150	114536	7.16426e+06	0	513825	1.27182e+06	93655	3512727	31558188	6.12381e+07	202310	3.7474e+06	63217	7.53558e+06	1.24052e+07	78482	2950993	5936431	0	429436	0	26385.5	90239.5	3.7544e+07	7893	1127984	4.37894e+07	1365010	15968.5	490662	153862	187049	1.29517e+07	2.16475e+06	1.20755e+08	59912.5	465516	455128	18538176	4.15456e+06	1.11138e+07
KAZ	0	0	0	0	0	0	0	0	0	0	0	0	0	0	0	0	0	0	0	1600	0	0	0	12530	0	0	0	0	0	0	0	0	0	0	52849	0	0	0	0	0	0	0	0	0	51831.5	0	0	0	0
LAO	0	0	0	0	0	0	0	0	0	0	0	0	0	0	0	0	0	0	0	0	0	0	0	0	0	0	0	0	0	0	0	0	0	0	0	0	0	0	0	0	0	0	0	0	0	0	0	0	0
LVA	0	0	25	896	0	0	0	0	0	0	0	0	5228.5	0	0	43153	0	18259	0	179593	0	0	0	0	0	0	0	0	0	0	0	0	0	0	52849	0	0	0	0	0	0	0	0	0	157983	0	0	0	0
MLT	0	0	0	0	0	0	0	0	0	0	0	0	0	0	0	0	0	5000	0	0	0	0	0	0	0	447275	0	0	0	69	0	0	0	0	0	0	0	0	0	0	0	0	0	0	0	0	0	0	0
MEX	0	2441353	508	1237	405352	609690	6345	65612	4385.5	73360.5	0	0	44740	0	0	165483	26600	105904	0	0	0	2474	0	0	0	131526	12655	0	0	0	0	0	0	0	178661	636092	0	0	0	39231	0	0	65130	0	0	79466	26040	0	140978
MNG	0	0	0	0	0	0	0	0	0	0	0	0	0	0	0	0	0	0	0	0	0	0	0	0	0	0	0	0	0	0	0	0	0	0	0	0	0	0	0	0	0	0	0	0	18	0	0	0	0
MMR	0	0	0	0	0	0	0	0	0	0	0	0	0	0	0	0	0	0	0	0	0	0	0	0	0	0	0	0	0	0	0	0	0	0	0	0	0	0	0	0	0	0	0	0	0	0	0	0	0
NLD	189004	2.6092e+06	1.63245e+06	28151573	3186474	725166	2687	12034393	4.44773e+06	8241	4354120	0	1294614	196169	1905	2127571	1.88108e+07	2.8452e+07	434536	633296	259828	578937	2506	179677	1.453e+06	12321933	3.17663e+06	51129	0	11366	53871.5	1.17871e+06	0	0	0	152044	614130	7127493	15228	0	107179	4.27899e+06	275744	1229867	2.19322e+06	734938	1.84794e+06	339490	4735944
NZL	22643.5	7516622	0	174262	261	7302	1921	5813	59484	2271	0	0	568	0	0	33621	6403	244562	0	0	571	21993	18597	0	0	27558	122905	400	0	0	0	22002	0	0	265406	0	0	97491	0	31219	0	0	44154.5	0	0	52459	79003.5	265834	0
NGA	0	0	0	0	0	0	0	0	0	0	0	0	0	0	0	0	0	6000	0	0	0	0	0	0	0	2312	0	0	0	0	0	0	0	0	0	0	0	0	0	0	0	0	0	0	0	0	0	0	0
NOR	5399	34731	153873	69626	78853	1876021	45941	2091767	120986	3498	71641	0	594912	0	0	310140	1405290	5.19986e+06	525	4000	116603	221311	100	0	190000	135996	1.82563e+06	400	0	65241	102059	400021	0	0	8013364	131888	0	0	0	0	15513	726158	317363	538000	614730	369068	448632	0	625968
PAK	0	0	0	0	0	0	0	0	0	0	0	0	0	0	0	0	0	0	0	0	0	0	0	0	0	0	0	0	0	0	0	0	0	0	0	0	0	0	0	0	0	0	0	0	0	0	0	0	0
PER	0	0	730	0	0	0	47457.5	0	0	45	0	0	0	0	0	0	0	0	0	0	0	0	0	0	0	0	0	0	0	0	0	0	0	0	0	0	0	0	0	0	0	0	0	0	0	0	0	0	0
PHL	0	30572	2177	0	0	24572	0	571550	360001	0	0	0	0	0	0	0	0	7424	0	170000	0	7100	50	0	0	3315	142057	0	0	0	0	0	0	0	8552	1587	0	0	0	0	0	0	181386	0	0	0	176156	0	5569
POL	5169	188000	194920	565196	0	277711	0	4185423	0	0	348189	0	427794	0	0	670361	353702	13594000	0	109000	0	66173	0	0	0	551005	0	58500	0	22576	0	16375	0	0	572148	71	0	23046	0	0	0	0	51206	739000	674580	0	48971	0	443961
KOR	96780	287136	238252	46685	610632	672726	111538	4.14806e+07	2039975	14318.5	14299	0	195373	218592	0	33950	185013	1.19252e+06	10274	442272	0	615116	824578	1588031	88322.5	980162	1.15748e+07	0	0	0	0	1860120	0	17	203765	227158	0	665	22784	22850	1785103	167100	0	129996	278462	259632	977309	121500	305162
ROU	0	0	10098.5	0	0	0	0	483408	0	0	842	0	0	0	0	0	4478	289000	125230	6000	0	0	0	0	4000	461180	0	33800	0	0	1000	0	0	0	96741	0	0	0	0	0	0	0	0	0	41355	0	0	0	0
RUS	0	0	7375	0	0	21703	0	997138	0	0	29224	0	463	124571	0	30158	259054	188274	150401	174688	0	55449.5	0	76981	4682.5	44467	0	3.35232e+06	0	273470	0	0	25637.5	0	18304	0	0	0	0	0	34	72972	45434	26000	0	0	5911	0	0
SAU	0	0	756	0	0	0	0	0	0	0	0	0	0	0	1324	0	0	3000	0	0	0	0	0	0	0	63882	0	0	0	0	0	0	0	0	0	0	0	0	0	0	0	0	0	0	0	0	0	0	0
SGP	0	991750	314723	13291.5	0	2257480	0	1.76597e+07	8550145	0	0	0	2986.5	0	0	30923	842132	478772	0	0	0	1.57228e+06	775152	0	120000	551923	1785869	0	0	0	7507.5	816790	2589	246193	978132	48382	201715	0	33765	0	2011228	81000	2.76946e+06	0	12176	184919	0	50578	81857.5
RSA	116887	4282251	14446	0	17500	72424	27344	6.8989e+06	0	107918	0	423189	0	0	3525	0	130767	372498	9217	0	0	0	20739	0	1000	17709	10538.5	0	0	0	0	0	0	0	201544	89269	271686	0	0	0	18987	0	2431.5	0	5662	0	4269	0	0
ESP	1975357	385108	201742	532211	5249000	119642	265448	793963	358174	376774	310374	0	129681	10944	48262	187598	1.25132e+07	6.36717e+06	44903	65969.5	23916.5	51508	485485	857109	437547	9.80281e+06	137018	0	0	6529.5	21207.5	3785364	0	0	552414	63653	310725	112084	0	27528	22055	1481282	95857	29615.5	663744	133208	23443.5	882473	0
SWE	766438	5.52071e+06	1.1359e+07	10146030	6.42268e+06	1.57788e+07	126228	10471727	2076242	48317	2.27513e+06	0	15313629	239002	9111	1.74869e+07	40568981	7.02778e+07	415950	1.12376e+06	511161	402012	113602	345256	410467	3.07386e+07	7.02407e+06	45441.5	0	1173060	28353.5	3370409	0	0	4.86029e+06	2041406	403120	2.28114e+07	39741	32300.5	26172	2.545e+06	6119310	418054	4801172	217254	1.45849e+06	1.67169e+06	3.79419e+07
CHE	759180	12232438	22658539	1.03629e+07	4048326	2.734e+06	423636	18285049	2.76763e+06	545720	2501246	2905	3571375	134727	9188	2696402	2.46362e+07	93801547	996980	3333737	76089.5	1289603	611318	2.1259e+06	995488	2.03221e+07	7797069	8700	0	88941.5	94561	6.95404e+06	0	147238	5.89464e+06	936173	638655	816053	56504	146279	154244	1354494	4.69895e+06	965430	3416845	448469	2018615	1630926	7.82202e+06
THA	9864	848598	683	2986	305689	156478	0	1356980	266867	27681	0	0	0	15757	0	0	39626	249369	0	0	0	160056	154670	9300	0	73902	1564938	0	34673	0	0	26798	0	94229	113760	20494	0	0	3096	0	331252	0	18164.5	0	4000	37764	659351	3358	9817
TUR	8705	3851	693778	6222.5	371831	72037	1359	29736.5	46747	0	25495	0	6322.5	15035	850	0	448591	375289	34089.5	42139	0	0	30021	48096	96063	72690	0	184270	0	673	0	655622	0	0	268532	0	0	0	3000	0	886	0	56860	366776	387918	13515	2376	7074	15591
UKR	0	0	0	100400	0	3410	0	2385197	0	0	5050	0	0	0	0	0	0	119675	0	153390	0	4431.5	15647	1500	0	20204	96308	129750	0	605	0	0	0	0	9593.5	0	0	0	0	0	0	55000	201000	0	9998562	0	0	0	0
VEN	0	0	0	0	0	0	0	0	0	314525	0	0	0	0	0	6188	0	3000	0	0	0	0	0	0	0	21700	0	0	0	0	0	0	0	0	0	0	0	0	0	0	0	0	0	0	0	0	0	0	6548.5
VNM	0	425	0	0	0	0	0	0	0	0	0	0	0	0	0	0	0	32677	0	0	0	0	0	19041	0	0	3.44534e+06	0	180	0	0	0	0	0	0	0	0	0	0	0	22873	0	15892	0	1052	0	5526	0	0
GBR	1116338	3760334	1.26752e+06	6374391	1.23731e+06	5681629	170372	7.28885e+06	5395946	89576.5	2547913	0	2.25538e+06	267828	329546	3.72241e+06	2.17405e+07	2.06929e+07	877862	1149533	355394	953594	155960	1320983	1373597	9427009	4960687	501730	0	44371.5	666827	2.93094e+06	0	0	6.51217e+06	1003475	2194890	2961961	290983	28808	653595	1820664	3104172	678951	2749497	1235836	3.29155e+06	3696098	17064025
USA	1.07285e+07	3.50967e+07	5788687	105808102	4.42484e+07	211040447	4.33291e+06	63173947	1.60396e+07	2.86549e+06	570608	0	3188175	223589	55231	5667533	83451494	92087034	2.98703e+06	1.19539e+06	130874	4.82534e+06	2.03238e+06	39951	27352705	1.61786e+07	5.58771e+07	299220	0	35158	3030.5	165140975	134653	0	27089506	5.1076e+06	1462138	3298496	259913	1573759	12348497	2.31747e+06	3.58053e+07	720013	2.51599e+06	3.45895e+06	4.37709e+07	5144406	5.71411e+06
[truncated: 9 more columns]

## Sheet: undirected
	Argentina	Australia	Austria	Belgium	Brazil	Canada	Chile	China	China, Hong Kong SAR	Colombia	Czechia	Dem. Rep. of the Congo	Denmark	Egypt	Ethiopia	Finland	France	Germany	Greece	Hungary	Iceland	India	Indonesia	Iran	Israel	Italy	Japan	Kazakhstan	Lao People's Dem. Rep.	Latvia	Malta	Mexico	Mongolia	Myanmar	Netherlands	New Zealand	Nigeria	Norway	Pakistan	Peru	Philippines	Poland	Rep. of Korea	Romania	Russian Federation	Saudi Arabia	Singapore	South Africa	Spain
Argentina	0	41766.5	125608	670339	18191866	142177	678034	982516	10888.5	1237924	0	0	164308	0	0	1.30303e+06	3.10099e+06	4778261	0	3305	0	0	0	0	0	1.09842e+07	1129335	0	0	0	0	335726	0	0	189004	31223.5	0	5399	0	430550	0	5169	96780	0	0	5460	0	135666	2013898
Australia	41766.5	0	1.37689e+06	342613	211020	2669178	34249.5	9543748	3.42122e+06	12265	26944.5	0	696966	0	0	3454203	2491626	15670673	11425.5	879636	0	174924	966150	5278	68105.5	8934763	12650519	0	0	0	0	3037836	346	650.5	2.67051e+06	1.00347e+07	5468	44252	0	6647	72148.5	188000	578745	0	92065	684328	2379783	4288681	385108
Austria	125608	1.37689e+06	0	3126245	1389090	9.94725e+06	321171	9338592	523417	5620.5	8.18098e+06	19088	3389836	577155	6375	1.02862e+07	1.18832e+07	1.30244e+08	1.30752e+06	8748935	98336	586044	247902	499618	703282	23106690	2919829	8127	0	31284.5	122768	2072511	8183	880	6.94205e+06	302510	900	1514829	23104	1446	12125	2168330	1.12315e+06	921804	1.52154e+06	285532	944018	415186	9.18267e+06
Belgium	670339	342613	3126245	0	230122	1.07084e+06	6432	4981719	466042	13426.5	3.10714e+06	8022	2389959	22878	0	2061168	7.40255e+07	48651558	159411	320507	16518	43435	2967	28385.5	3.91455e+06	8.74957e+06	8007175	0	0	21168	3736.5	117614	0	0	80015676	264366	67878	607878	0	2172	89909.5	1.34495e+06	546562	312328	496162	537801	201364	528248	2266856
Brazil	18191866	211020	1389090	230122	0	140094	461512	76051	101301	54093.5	265361	0	146486	0	0	492346	5.1732e+06	28804265	34306	123690	0	100742	0	0	121135	12368097	1.12342e+07	0	0	0	0	460194	0	0	3186474	285	43	78853	0	12026.5	2325	2783	613309	0	14980	126400	35056	23182	5.26007e+06
Canada	142177	2669178	9.94725e+06	1.07084e+06	140094	0	463656	1.29213e+07	1.36151e+06	308010	237894	0	279400	0	0	1.97586e+06	5.736e+06	1.95094e+07	383644	46637	36145.5	398966	10495.5	47225	504510	6332003	4.57773e+07	72600	0	0	1260	7025938	0	0	3770446	581579	0	1915729	22905	371068	44480.5	350788	6657475	33000	508688	283200	2.68471e+06	192586	2.31563e+06
Chile	678034	34249.5	321171	6432	461512	463656	0	271282	39632	29964.5	0	0	148562	0	0	2.06334e+06	316766	1617567	0	0	0	0	0	0	15000	3.82224e+06	143152	0	0	0	0	6345	0	0	2687	1921	0	48041	0	152876	0	0	111555	0	0	0	0	27344	265448
China	982516	9543748	9338592	4981719	76051	1.29213e+07	271282	0	7.37172e+07	26630	414269	0	3610591	371566	39131	7186045	12635358	69298648	451087	143025	6508	184588	1.63149e+06	96980.5	675478	2.20159e+07	1.47871e+08	799400	3014	84644.5	4552	1.37938e+06	29425.5	975298	1.49562e+07	947293	216572	2120514	362670	61167.5	1499334	4396412	42727366	581120	1.68942e+06	243458	51281212	7350195	2194668
China, Hong Kong SAR	10888.5	3.42122e+06	523417	466042	101301	1.36151e+06	39632	7.37172e+07	0	0	1195	0	1004527	8976	0	475568	2.55306e+06	7.76049e+06	13209	0	0	51847	341046	6046	943212	1.58236e+06	40873906	0	0	0	181608	144152	0	265	5.50994e+06	157988	18035	124564	10959	5838	3.1537e+06	34340	7221044	0	67987	2224	1.22613e+07	147335	415070
Colombia	1237924	12265	5620.5	13426.5	54093.5	308010	29964.5	26630	0	0	0	0	12226	0	0	25396	39391.5	1.2406e+06	0	0	0	0	0	0	15099	695628	114536	0	0	0	0	104680	0	0	8241	2271	0	3498	0	6884	0	0	14318.5	0	0	0	46945	107918	376774
Czechia	0	26944.5	8.18098e+06	3.10714e+06	265361	237894	0	414269	1195	0	0	0	2601342	0	0	769745	4.59467e+06	43260420	64481	366938	4416	2398956	6048	0	3066	6.0506e+06	7288583	11011	0	87190	0	304396	623	0	4431686	1	0	120319	0	107	0	1206344	14299	266107	504770	7462	4519	0	719261
Dem. Rep. of the Congo	0	0	19088	8022	0	0	0	0	0	0	0	0	0	0	0	0	0	0	0	0	0	0	0	0	0	4436	0	0	0	0	0	0	0	0	0	0	0	0	0	0	0	0	0	0	0	0	0	423189	0
Denmark	164308	696966	3389836	2389959	146486	279400	148562	3610591	1004527	12226	2601342	0	0	387134	6175	9311836	3.76241e+06	2.78124e+07	260282	1.00284e+06	291696	394861	32000	68918.5	3.59758e+06	8690960	2406466	5122	0	230986	10657.5	347981	1082	0	3867359	336578	18606	7416273	10395	31092	90337.5	1.90559e+06	511340	216416	460912	553419	409161	153522	1041461
Egypt	0	0	577155	22878	0	0	0	371566	8976	0	0	0	387134	0	0	1652970	751255	1889541	0	0	0	939	0	0	153000	7691468	1.27182e+06	0	0	0	0	0	0	0	196169	0	0	0	0	0	0	0	218592	0	124571	0	0	0	10944
Ethiopia	0	0	6375	0	0	0	0	39131	0	0	0	0	6175	0	0	1539	227918	25169	656	0	0	1374	0	0	0	448576	93655	0	0	0	0	0	0	0	1905	0	0	0	0	0	0	0	0	0	0	1324	0	3525	48262
Finland	1.30303e+06	3454203	1.02862e+07	2061168	492346	1.97586e+06	2.06334e+06	7186045	475568	25396	769745	0	9311836	1652970	1539	0	12312083	4.46356e+07	512934	1.32826e+06	280750	183276	421491	1773845	231770	10705397	4.53656e+06	2966473	0	1.06213e+06	376	701078	1833.5	0	9.72667e+06	614121	6870	8220217	0	113280	76239.5	3382266	1.87277e+06	477048	4.43843e+06	718668	1.07526e+06	669762	2.88651e+06
France	3.10099e+06	2491626	1.18832e+07	7.40255e+07	5.1732e+06	5.736e+06	316766	12635358	2.55306e+06	39391.5	4.59467e+06	0	3.76241e+06	751255	227918	12312083	0	1.44931e+08	635919	4.38981e+06	46277.5	1920472	356775	4.59172e+06	1.68708e+06	5.67703e+07	42551372	8041	0	766581	2102	7.43569e+06	5156	1791	3.28998e+07	1056656	88367	3223877	0	74349	166324	5678315	2.17713e+06	743208	3817468	718366	3190710	1614469	5.07508e+07
Germany	4778261	15670673	1.30244e+08	48651558	28804265	1.95094e+07	1617567	69298648	7.76049e+06	1.2406e+06	43260420	0	2.78124e+07	1889541	25169	4.46356e+07	1.44931e+08	0	11225125	46226000	981910	6357332	1.39908e+06	7.76989e+06	9420000	147829082	9.79753e+07	368750	35000	1.12684e+06	834998	36988339	9507.5	0	7.96417e+07	2819507	1.8167e+06	1.21587e+07	484000	333897	1.04695e+06	44917000	23402969	4369500	2.82132e+07	4.24793e+06	17514586	10571865	6.67358e+07
Greece	0	11425.5	1.30752e+06	159411	34306	383644	0	451087	13209	0	64481	0	260282	0	656	512934	635919	11225125	0	6871.5	0	3330	7329	0	125462	4625238	202310	2000	0	0	0	0	0	204	434830	0	13997	525	0	0	0	0	10762	586855	219773	44537	10250	9217	44903
Hungary	3305	879636	8748935	320507	123690	46637	0	143025	0	0	366938	0	1.00284e+06	0	0	1.32826e+06	4.38981e+06	46226000	6871.5	0	37000	14459	20399	2000	125000	11240082	3.7824e+06	173500	0	180223	32000	174764	0	0	1264798	57292	0	4000	0	3664	170000	159000	442294	473000	370056	0	85540	0	1188412
Iceland	0	0	98336	16518	0	36145.5	0	6508	0	0	4416	0	291696	0	0	280750	46277.5	981910	0	37000	0	816	0	0	6000	123155	63217	0	0	44354	0	0	0	0	267890	571	0	206280	0	0	0	0	0	0	0	0	0	0	28125.5
India	0	174924	586044	43435	100742	398966	0	184588	51847	0	2398956	0	394861	939	1374	183276	1920472	6357332	3330	14459	816	0	78550	185560	26440	1.8776e+06	7.56354e+06	200	0	0	0	14006	0	2800	602068	31049	179284	221311	0	0	7100	66173	618824	0	90666	67747.5	1627733	4558	53580
Indonesia	0	966150	247902	2967	0	10495.5	0	1.63149e+06	341046	0	6048	0	32000	0	0	421491	356775	1.39908e+06	7329	20399	0	78550	0	8983	0	882870	1.2694e+07	0	0	0	0	0	0	0	2506	27259	0	100	0	0	50	0	860564	0	0	0	950722	20739	485485
Iran	0	5278	499618	28385.5	0	47225	0	96980.5	6046	0	0	0	68918.5	0	0	1773845	4.59172e+06	7.76989e+06	0	2000	0	185560	8983	0	0	4.08736e+06	78482	12830	0	0	3216	0	0	0	179677	0	0	0	0	0	0	0	1588031	3000	77029	0	0	0	857109
Israel	0	68105.5	703282	3.91455e+06	121135	504510	15000	675478	943212	15099	3066	0	3.59758e+06	153000	0	231770	1.68708e+06	9420000	125462	125000	6000	26440	0	0	0	4348288	3508146	3600	0	0	0	148764	0	0	1.55439e+06	543	800	190000	0	0	0	0	622204	252500	54682.5	0	123322	151000	694360
Italy	1.09842e+07	8934763	23106690	8.74957e+06	12368097	6332003	3.82224e+06	2.20159e+07	1.58236e+06	695628	6.0506e+06	4436	8690960	7691468	448576	10705397	5.67703e+07	147829082	4625238	11240082	123155	1.8776e+06	882870	4.08736e+06	4348288	0	1.07097e+07	3404760	0	430722	1.43723e+06	13169925	0	0	1.87816e+07	1.92396e+06	745572	3669146	696237	320378	250240	8.92313e+06	4179538	7020513	8274709	1283261	2.02005e+06	5048824	47685063
Japan	1129335	12650519	2919829	8007175	1.12342e+07	4.57773e+07	143152	1.47871e+08	40873906	114536	7288583	0	2406466	1.27182e+06	93655	4.53656e+06	42551372	9.79753e+07	202310	3.7824e+06	63217	7.56354e+06	1.2694e+07	78482	3508146	1.07097e+07	0	429436	0	26385.5	90239.5	3.75567e+07	7893	1127984	46966012	1487915	15968.5	2316288	153862	187049	1.30937e+07	2.16475e+06	132329681	59912.5	465516	455128	20324045	4165103	11250788
Kazakhstan	0	0	8127	0	0	72600	0	799400	0	0	11011	0	5122	0	0	2966473	8041	368750	2000	173500	0	200	0	12830	3600	3404760	429436	0	0	0	0	0	0	0	103978	400	0	400	0	0	0	58500	0	33800	3404152	0	0	0	0
Lao People's Dem. Rep.	0	0	0	0	0	0	0	3014	0	0	0	0	0	0	0	0	0	35000	0	0	0	0	0	0	0	0	0	0	0	0	0	0	0	0	0	0	0	0	0	0	0	0	0	0	0	0	0	0	0
Latvia	0	0	31284.5	21168	0	0	0	84644.5	0	0	87190	0	230986	0	0	1.06213e+06	766581	1.12684e+06	0	180223	44354	0	0	0	0	430722	26385.5	0	0	0	69	0	0	0	64215	0	0	65241	0	0	0	22576	0	0	431454	0	0	0	6529.5
Malta	0	0	122768	3736.5	0	1260	0	4552	181608	0	0	0	10657.5	0	0	376	2102	834998	0	32000	0	0	0	3216	0	1.43723e+06	90239.5	0	0	69	0	0	0	0	53871.5	0	0	102059	0	0	0	0	0	1000	0	0	7507.5	0	21207.5
Mexico	335726	3037836	2072511	117614	460194	7025938	6345	1.37938e+06	144152	104680	304396	0	347981	0	0	701078	7.43569e+06	36988339	0	174764	0	14006	0	0	148764	13169925	3.75567e+07	0	0	0	0	0	0	0	1.35737e+06	658094	0	400021	0	39231	0	16375	1925250	0	0	79466	842830	0	3.92634e+06
Mongolia	0	346	8183	0	0	0	0	29425.5	0	0	623	0	1082	0	0	1833.5	5156	9507.5	0	0	0	0	0	0	0	0	7893	0	0	0	0	0	0	0	0	0	0	0	0	0	0	0	0	0	25655.5	0	2589	0	0
Myanmar	0	650.5	880	0	0	0	0	975298	265	0	0	0	0	0	0	0	1791	0	204	0	0	2800	0	0	0	0	1127984	0	0	0	0	0	0	0	0	0	0	0	0	0	0	0	17	0	0	0	246193	0	0
Netherlands	189004	2.67051e+06	6.94205e+06	80015676	3186474	3770446	2687	1.49562e+07	5.50994e+06	8241	4431686	0	3867359	196169	1905	9.72667e+06	3.28998e+07	7.96417e+07	434830	1264798	267890	602068	2506	179677	1.55439e+06	1.87816e+07	46966012	103978	0	64215	53871.5	1.35737e+06	0	0	0	417450	614130	15140857	15228	0	115731	4851133	479509	1326608	2.21152e+06	734938	2.82608e+06	541034	5288358
New Zealand	31223.5	1.00347e+07	302510	264366	285	581579	1921	947293	157988	2271	1	0	336578	0	0	614121	1056656	2819507	0	57292	571	31049	27259	0	543	1.92396e+06	1487915	400	0	0	0	658094	0	0	417450	0	0	229379	0	31219	1587	71	271313	0	0	52459	127386	355103	63653
Nigeria	0	5468	900	67878	43	0	0	216572	18035	0	0	0	18606	0	0	6870	88367	1.8167e+06	13997	0	0	179284	0	0	800	745572	15968.5	0	0	0	0	0	0	0	614130	0	0	0	0	0	0	0	0	0	0	0	201715	271686	310725
Norway	5399	44252	1514829	607878	78853	1915729	48041	2120514	124564	3498	120319	0	7416273	0	0	8220217	3223877	1.21587e+07	525	4000	206280	221311	100	0	190000	3669146	2316288	400	0	65241	102059	400021	0	0	15140857	229379	0	0	0	0	15513	749204	318028	538000	614730	369068	448632	0	738053
Pakistan	0	0	23104	0	0	22905	0	362670	10959	0	0	0	10395	0	0	0	0	484000	0	0	0	0	0	0	0	696237	153862	0	0	0	0	0	0	0	15228	0	0	0	0	0	0	0	22784	0	0	0	33765	0	0
Peru	430550	6647	1446	2172	12026.5	371068	152876	61167.5	5838	6884	107	0	31092	0	0	113280	74349	333897	0	3664	0	0	0	0	0	320378	187049	0	0	0	0	39231	0	0	0	31219	0	0	0	0	0	0	22850	0	0	0	0	0	27528
Philippines	0	72148.5	12125	89909.5	2325	44480.5	0	1499334	3.1537e+06	0	0	0	90337.5	0	0	76239.5	166324	1.04695e+06	0	170000	0	7100	50	0	0	250240	1.30937e+07	0	0	0	0	0	0	0	115731	1587	0	15513	0	0	0	0	1.96649e+06	0	34	0	2187384	18987	27624
Poland	5169	188000	2168330	1.34495e+06	2783	350788	0	4396412	34340	0	1206344	0	1.90559e+06	0	0	3382266	5678315	44917000	0	159000	0	66173	0	0	0	8.92313e+06	2.16475e+06	58500	0	22576	0	16375	0	0	4851133	71	0	749204	0	0	0	0	218306	739000	747552	0	129971	0	1925243
Rep. of Korea	96780	578745	1.12315e+06	546562	613309	6657475	111555	42727366	7221044	14318.5	14299	0	511340	218592	0	1.87277e+06	2.17713e+06	23402969	10762	442294	0	618824	860564	1588031	622204	4179538	132329681	0	0	0	0	1925250	0	17	479509	271313	0	318028	22784	22850	1.96649e+06	218306	0	129996	323896	259632	3.74677e+06	123932	401018
Romania	0	0	921804	312328	0	33000	0	581120	0	0	266107	0	216416	0	0	477048	743208	4369500	586855	473000	0	0	0	3000	252500	7020513	59912.5	33800	0	0	1000	0	0	0	1326608	0	0	538000	0	0	0	739000	129996	0	67355	0	0	0	29615.5
Russian Federation	0	92065	1.52154e+06	496162	14980	508688	0	1.68942e+06	67987	0	504770	0	460912	124571	0	4.43843e+06	3817468	2.82132e+07	219773	370056	0	90666	0	77029	54682.5	8274709	465516	3404152	0	431454	0	0	25655.5	0	2.21152e+06	0	0	614730	0	0	34	747552	323896	67355	0	0	18087	5662	663744
Saudi Arabia	5460	684328	285532	537801	126400	283200	0	243458	2224	0	7462	0	553419	0	1324	718668	718366	4.24793e+06	44537	0	0	67747.5	0	0	0	1283261	455128	0	0	0	0	79466	0	0	734938	52459	0	369068	0	0	0	0	259632	0	0	0	184919	0	133208
Singapore	0	2379783	944018	201364	35056	2.68471e+06	0	51281212	1.22613e+07	46945	4519	0	409161	0	0	1.07526e+06	3190710	17514586	10250	85540	0	1627733	950722	0	123322	2.02005e+06	20324045	0	0	0	7507.5	842830	2589	246193	2.82608e+06	127386	201715	448632	33765	0	2187384	129971	3.74677e+06	0	18087	184919	0	54847	105301
South Africa	135666	4288681	415186	528248	23182	192586	27344	7350195	147335	107918	0	423189	153522	0	3525	669762	1614469	10571865	9217	0	0	4558	20739	0	151000	5048824	4165103	0	0	0	0	0	0	0	541034	355103	271686	0	0	0	18987	0	123932	0	5662	0	54847	0	882473
Spain	2013898	385108	9.18267e+06	2266856	5.26007e+06	2.31563e+06	265448	2194668	415070	376774	719261	0	1041461	10944	48262	2.88651e+06	5.07508e+07	6.67358e+07	44903	1188412	28125.5	53580	485485	857109	694360	47685063	11250788	0	0	6529.5	21207.5	3.92634e+06	0	0	5288358	63653	310725	738053	0	27528	27624	1925243	401018	29615.5	663744	133208	105301	882473	0
Sweden	791186	5.56079e+06	1.39048e+07	11063046	6530570	17644766	502882	1.07529e+07	2085154	48317	2.31981e+06	0	2.44254e+07	368274	9111	3.65355e+07	4.23837e+07	1.05912e+08	452538	1257660	511161	403742	113602	345256	697316	3.61333e+07	2.81121e+07	45441.5	0	1232164	28353.5	3.38219e+06	0	0	9.05647e+06	2088379	403120	3.02017e+07	39741	32882.5	62760	4.81936e+06	6.30094e+06	425250	4.81469e+06	217254	1.48294e+06	1788181	3.85452e+07
Switzerland	759180	1.22632e+07	3.12044e+07	10970142	4052598	4.19243e+06	423636	1.87072e+07	2.8256e+06	545720	2761152	2905	5.5141e+06	134727	9188	5215337	35721984	1.75762e+08	996980	5.40103e+06	478500	1.29337e+06	611318	2.12647e+06	1.11802e+06	2.96002e+07	8.94233e+06	8700	0	90430.5	94561	6.95404e+06	0	147238	8374163	938316	638655	910568	56504	146279	154244	1.46535e+06	4.79664e+06	977978	3416845	448469	2063665	1637250	9.35005e+06
Thailand	9864	943676	242258	101798	315819	974556	0	3.15902e+06	1276068	27681	0	0	289292	15757	0	348860	314719	4876416	819	9656.5	0	229276	270188	9300	310498	2540318	55780837	0	81045	0	0	26798	0	94229	226625	41507	0	58116	3096	0	493752	8784	2777458	0	14906	37764	3347745	3358	132616
Turkey	8705	3851	2.33989e+06	764627	375815	152813	1359	868152	56094.5	0	238632	0	985804	17835	850	408739	4537616	9.97887e+06	43581.5	47129	0	4507	30021	48096	202161	6.18011e+06	5658109	184270	0	673	0	655622	0	0	1010874	0	0	53833	3449	0	886	99125	122504	373362	402555	13605	2376	7114	512778
Ukraine	0	0	308937	225578	0	30905.5	0	2477976	0	0	262220	0	64581.5	0	0	24039	938776	2750725	0	166590	0	4431.5	15647	1500	99690	696234	178448	129750	0	12469	0	0	0	0	72896.5	0	0	0	0	0	0	450170	208560	0	10996576	0	0	0	8693
Venezuela	116896	1284	74474	15271	204150	236845	8715	131560	37107	1.28728e+06	0	0	59133.5	0	0	659038	347853	2.88219e+06	0	0	0	0	0	0	0	1.19099e+06	269732	0	0	0	0	105885	0	0	134646	0	0	0	0	0	0	0	4604	0	0	0	0	153364	1407708
Viet Nam	0	20685	61398	0	0	37793	0	1.83466e+06	88466	0	0	0	199770	0	0	78284	1671696	236840	0	0	0	53588	14212	19041	1940	560766	9564694	0	180	0	0	0	0	0	115746	8362	0	0	0	0	22873	56000	794028	0	22052	0	1.71385e+06	0	18348.5
United Kingdom	1116338	4.66181e+06	7947815	8.93242e+06	1275201	9.30032e+06	170372	10318958	5862020	124062	3.83109e+06	0	1.08526e+07	267828	329546	9.58607e+06	46342913	109732570	1402884	1995006	355474	1123696	164504	1320983	2794339	3.43496e+07	100926740	501730	0	44371.5	669682	2.93094e+06	0	0	1.81377e+07	2184564	2194890	5098314	290983	28808	655124	2.5376e+06	5327403	720364	2750627	1542607	3.64644e+06	4477044	21277222
USA	11941881	3.95998e+07	27345430	1.0785e+08	44383206	6.03201e+08	4.40448e+06	88328771	2.16861e+07	2.86776e+06	1946614	0	8051486	223589	55231	2.08086e+07	137362571	333974652	2.99231e+06	2065607	130911	5.45118e+06	2159332	39951	3.36755e+07	5.80842e+07	6.19988e+08	299220	0	35158	3030.5	2.72017e+08	134653	0	34284635	6.54516e+06	1462138	1.38734e+07	259913	1577164	1.28992e+07	2468303	45389784	786763	2.57948e+06	3.49949e+06	4.72355e+07	9755066	1.14785e+07
[truncated: 9 more columns]
