# Supplementary material for: Spatial-temporal variation characteristics and evolution of the global industrial robot trade: A complex network analysis
Source: PLoS One. 2019 Sep 26;14(9):e0222785. doi: 10.1371/journal.pone.0222785 (PMC6762107; doi:10.1371/journal.pone.0222785)
Supplement: S1 File — (ZIP) [file pone.0222785.s002.zip › S1 File . Dataset matrix for 58 economies from1998 to 2017/2002.xlsx]

## Sheet: directed
	ARG	AUS	AUT	BEL	BRA	CAN	CHL	CHN	CHN-HK	COL	CZE	COG	DNK	EGY	ETH	FIN	FRA	DEU	GRC	HUN	ISL	IND	IDN	IRN	ISR	ITA	JPN	KAZ	LAO	LVA	MLT	MEX	MNG	MMR	NLD	NZL	NGA	NOR	PAK	PER	PHL	POL	KOR	ROU	RUS	SAU	SGP	RSA	ESP
ARG	0	10711.5	37102	8385	2700903	16990	774845	29743	0	1.16104e+06	0	0	0	0	0	0	58184	18919	0	682	0	0	0	0	0	8468	140	0	0	0	0	453250	0	0	0	49189	2700	0	0	501137	0	57136	0	0	0	54413	0	19518	31402.5
AUS	0	0	6060.5	10543.5	4923	3.68142e+06	0	815770	354326	0	0	0	1595	0	0	12792	87339.5	92245.5	0	0	0	187671	509682	96428	1000	30220	697883	0	0	0	0	30834.5	0	340	25826.5	3.47866e+06	473332	193	7517	13020	98397.5	0	831782	0	49806	357367	604980	100640	0
AUT	98124	4.4542e+06	0	1.83591e+06	3181634	474022	257307	7.73444e+06	771144	62452	5315044	0	3.34541e+06	238165	3786	4065968	9.69205e+06	6.68373e+07	184424	5378788	69660.5	423231	133004	541392	531752	27422453	1080502	102545	0	110000	37973	900022	16011	0	2.25331e+06	230374	10360	946037	24371	0	30121.5	2.37519e+06	3572089	1.14484e+06	1757602	491993	2.00873e+06	391966	1.53645e+07
BEL	335	1270293	474534	0	21215	125336	4335	605960	382563	0	796824	11184	1422459	70693	23	399622	2.64044e+07	9078439	1153502	107470	9944	75014.5	44950	1.00824e+06	1358404	1.09936e+07	49265	12352	0	55158	567.5	101096	0	0	2.20558e+07	57669	109250	67421.5	19250	16631	1030386	752542	142174	215780	1381597	773675	236770	224213	3.03554e+07
BRA	699360	0	1824	132158	0	1126	642640	110358	0	142852	0	0	2195	3285	0	4775.5	201382	89899	0	80000	0	13874	0	0	0	367492	10250	600	0	0	0	371694	0	0	944	252328	24291.5	0	0	119936	366	1464	0	0	0	0	4957	12410	5137
CAN	21688.5	2.4573e+06	488597	1.77091e+06	138350	0	640662	2971111	1.12456e+06	110357	97925.5	0	1.12808e+06	78624	0	10172.5	2.19984e+06	2.1793e+06	77265	167000	137520	661456	25379.5	217675	1.13367e+06	786710	2464995	43823.5	0	0	6471	3.961e+06	0	0	2272747	1.80876e+06	11792	24952.5	6005	74369.5	68764	900123	1539364	34232.5	240994	348444	365872	882968	2.78864e+06
CHL	99419.5	111821	0	0	177986	0	0	0	0	1826.5	0	0	9529	0	0	0	0	2000	0	0	0	0	0	0	0	11507	0	0	0	0	0	13074.5	0	0	0	0	0	0	0	216368	0	0	0	0	0	0	0	0	30620
CHN	119849	5.90641e+06	267061	1.02371e+06	117398	6306189	234502	0	1.71528e+07	108908	348250	0	491984	422843	10871	430587	1774429	6353434	207145	60350	2796	375494	1.0913e+06	1.18758e+06	206338	1815543	7681491	60987.5	3611	1087	3360	1.02967e+06	39393	210474	2492503	636072	408842	77790	2094517	19056	760585	289466	2590386	47443.5	373568	172467	6.56882e+06	378718	1287854
CHN-HK	0	4587813	15906.5	102589	161688	1219487	17319	55942655	0	1694	132	0	36000	595	30066	7692	145640	903808	3975.5	4118	0	122602	1.04037e+06	8437	109572	326672	3161921	0	0	0	0	64859	0	8850	450576	156486	22580	7654.5	12221	27709	505146	13271	6994228	178000	42108	126292	2.09529e+06	71095	69673.5
COL	0	0	0	0	950	0	14009.5	0	0	0	0	0	0	0	0	0	0	19000	0	0	0	0	0	0	0	20227	0	0	0	0	0	37519	0	0	1915.5	0	0	0	0	11156	0	0	0	0	0	0	0	0	0
CZE	0	11606	3528539	319216	513602	4592	0	528526	662	0	0	0	118454	3959	0	44290	1.11345e+06	1.605e+07	87851	307426	5894	2725	6942	0	9000	575043	116651	40254.5	0	39581.5	0	128173	964	0	243201	0	0	45511	0	0	0	1359690	0	316211	803000	7831	0	51045	610733
COG	0	0	0	0	0	0	0	0	0	0	0	0	0	0	0	0	0	0	0	0	0	0	0	0	0	0	0	0	0	0	0	0	0	0	0	0	0	0	0	0	0	0	0	0	0	0	0	4433	0
DNK	1150698	894804	521931	1.64461e+06	216785	167272	456970	4563819	805920	0	1889712	0	0	340958	0	4252355	3.28581e+06	13220474	286401	572076	343082	92569.5	143998	82948	711358	2819157	1673390	1100	0	200288	22789	463764	0	0	1328441	274475	11577	6.06128e+06	48265	12835	173915	4629470	577872	30947.5	1095006	208480	330392	218184	1.52164e+06
EGY	0	0	6315	0	0	0	8470	0	0	0	92	0	0	0	385	0	41115	309000	389	0	0	0	0	0	850	547609	0	0	0	0	0	5932	0	0	0	0	0	0	0	0	0	0	0	0	0	3637	0	218	0
ETH	0	0	0	0	0	0	0	0	0	0	0	0	0	0	0	0	0	0	0	0	0	0	0	0	0	0	0	0	0	0	0	0	0	0	0	0	0	0	0	0	0	0	0	0	0	0	0	0	0
FIN	50432	4.27967e+06	4192231	1553213	275198	2.0982e+06	1.27757e+06	7.94976e+06	787910	9240.5	986359	0	4918012	134340	19486	0	1.36077e+07	2.4856e+07	723315	1.8723e+06	201944	419448	173480	1117566	573480	6523525	893887	21639.5	0	720990	7402	267492	0	0	2.53754e+06	127588	0	7075105	0	164294	107198	3.2513e+06	503613	721946	6082014	873926	1693562	404832	3.09399e+06
FRA	473945	4131591	3.12006e+06	2.19933e+07	4.01919e+06	4.89446e+06	268744	14679036	1142548	118903	2831319	0	1485203	188636	1980	1434284	0	4.04526e+07	1.04022e+06	2526316	16674.5	3.54694e+06	148130	2.40631e+06	1.1713e+06	16555577	1.28915e+07	62459.5	0	90508.5	97241	3706748	0	0	5.8892e+06	1.77346e+06	459692	1752050	278505	105300	210630	2539452	1958141	2148116	3931845	1160997	5717257	540156	53158052
DEU	1.3692e+06	1.39071e+07	5.43206e+07	5.41791e+07	31497287	1.66527e+07	1948657	93844260	6703140	1216581	34744056	68000	1.31647e+07	2.10117e+06	73702.5	1.12983e+07	1.23149e+08	0	6.03157e+06	20317000	811644	9669067	1.54483e+06	8973220	10820000	7.93343e+07	27095321	1506800	27000	1.52909e+06	352190	27367355	6000	0	5.69337e+07	4714627	515078	7758396	757000	158182	1.41445e+06	40059500	25389610	4433000	4.76548e+07	8668101	1.46238e+07	16791383	7.26376e+07
GRC	164749	2074	93.5	4915	0	745	0	0	0	0	6864	0	3707	17246	0	0	0	23950	0	0	0	47176	0	1676	54000	158011	0	1000	0	0	0	0	0	0	139	1858	83185	0	0	0	0	0	0	459626	2336.5	0	816.5	0	0
HUN	4462	1462223	6.67201e+06	11470.5	17924	13797.5	0	266257	0	0	132030	0	31709.5	0	0	70089	280072	39293000	0	0	0	0	6078	0	10500	1.60719e+06	108000	77800	0	334	0	765510	0	0	893230	63747.5	0	0	6000	1417	0	97500	1026	233000	106910	0	164498	2000	988589
ISL	37	46	705	0	0	1243	61	0	0	0	0	0	0	0	0	0	0	14000	0	0	0	0	0	0	0	0	0	0	0	2601	0	0	0	0	8499	0	0	273268	0	0	0	0	1259	0	0	0	0	0	0
IND	33715	51548.5	277505	31902	270000	58817	556	16434.5	45576	0	4876	0	58332	319	30985	11952	1887	517944	3558	0	275	0	3846	70361	12000	43596.5	35134	300	0	0	0	182370	0	63022	25088	11582	113626	0	0	193	22207.5	0	24250	0	180939	30084.5	41013	28108	2083
IDN	0	100695	23174	0	0	0	0	5633	73955	0	0	0	0	0	0	0	1400	3893.5	0	55000	0	970089	0	0	0	0	97819.5	0	0	0	0	0	0	0	5266	844	19948	0	0	0	47189	0	7983	0	0	0	1497420	0	4995
IRN	0	0	0	0	0	0	0	0	0	0	0	0	0	0	0	0	0	15000	0	0	0	0	0	0	0	0	0	2100	0	0	0	0	0	0	0	0	0	0	0	0	0	0	0	0	8524	0	0	0	0
ISR	0	174174	350178	3.55803e+06	60200	76972	55211	157470	175191	108772	7065	0	73983	134000	0	0	223649	464000	363000	122000	3050	34366	0	0	0	138090	477491	1200	0	372	0	24766	0	0	144513	7897	12196.5	6702	0	0	11964	0	284158	36000	3988.5	0	24097	587622	677052
ITA	1698056	1.13062e+07	5957651	8.35771e+06	8134812	6040074	1.37714e+06	7.81947e+06	2320686	487879	3.87976e+06	0	2445559	1636190	117777	2.8082e+06	42399055	5.21556e+07	5286335	5308789	105779	1584291	736151	1538870	2.6728e+06	0	4898865	98631.5	0	758777	526192	1.27714e+07	0	0	6.53782e+06	2658229	944850	2.85866e+06	351013	497071	64093.5	2.41707e+07	3.45293e+06	4327031	8.80349e+06	1.34682e+06	1.81166e+06	2926005	4.55501e+07
JPN	99883.5	14228910	915513	4.9153e+06	6.40826e+06	3.60958e+07	78414	1.8239e+08	32716518	126606	2660835	0	5355301	250460	0	3926124	26929263	37040846	117911	4.90947e+06	45099.5	5766457	1.12311e+07	540333	523035	3044209	0	169478	80253	29326	11638	18252967	18162	5198	48652367	1.91363e+06	36675	351906	109730	277606	13092529	1.16444e+06	1.42981e+08	404676	2.22789e+06	463287	2.98948e+07	1.84721e+06	11514263
KAZ	0	0	0	0	0	0	0	0	0	0	0	0	0	0	0	0	0	10500	0	1600	0	0	0	1900	0	0	0	0	0	0	0	0	0	0	944300	0	0	0	0	0	0	0	0	0	61207	0	0	0	0
LAO	0	0	0	0	0	0	0	0	0	0	0	0	0	0	0	0	0	0	0	0	0	0	0	0	0	0	0	0	0	0	0	0	0	0	0	0	0	0	0	0	0	0	0	0	0	0	0	0	0
LVA	0	0	0	0	0	0	0	0	0	0	0	0	4091	0	0	39594	0	4646	0	77895.5	0	0	0	0	0	0	0	0	0	0	0	0	0	0	2.3343e+06	0	0	0	0	0	0	0	0	0	118035	0	0	0	5774
MLT	0	0	0	0	0	0	0	0	0	0	0	0	421	0	0	0	0	64908.5	443	0	0	0	0	0	0	4911	0	0	0	0	0	0	0	0	1214	0	0	0	0	0	0	0	0	0	0	0	177507	0	454
MEX	9145	2780703	8699.5	0	96703.5	1.81984e+06	26725	657383	0	211046	0	0	7758.5	0	0	45300	147159	78336	0	32300	0	0	0	0	10000	53214	38613.5	0	0	0	0	0	0	0	4000	744957	0	0	0	15795	1724	16200	3800	0	0	0	419	3829	57880
MNG	0	0	0	0	0	0	0	0	0	0	0	0	0	0	0	0	0	0	0	0	0	0	0	0	0	0	0	0	0	0	0	0	0	0	0	0	0	0	0	0	0	0	0	0	0	0	0	0	0
MMR	0	0	0	0	0	0	0	0	0	0	0	0	0	0	0	0	0	0	0	0	0	0	0	0	0	0	0	0	0	0	0	0	0	0	0	0	0	0	0	0	0	0	0	0	0	0	0	0	0
NLD	26056	1645306	1951152	2.22721e+07	2.38482e+06	4.9301e+06	90803	2.59992e+06	2.86226e+06	106624	3.35087e+06	0	1485016	230336	61721	2.78745e+06	15514724	4.3673e+07	445036	1521313	184422	88047.5	144758	159365	3333364	13004443	2.00238e+06	611220	0	179774	10244	2.249e+06	0	0	0	314427	278123	3.45167e+06	53854	0	7559	2862938	982290	752897	2716466	964634	1335451	589838	9749593
NZL	34978	7.80685e+06	0	143993	16280	15805	8644	70706	138592	0	74257	0	16313	45905	0	0	16986	24344	0	0	0	0	8808	0	1000	12695	9201	35500	0	0	0	0	0	0	151864	0	0	1048	173792	0	0	0	112616	0	0	64239	369898	111432	0
NGA	0	0	0	0	0	0	0	0	0	0	0	0	0	0	0	0	0	8000	0	0	0	0	0	0	0	0	0	0	0	0	0	0	0	0	0	0	0	0	0	0	0	0	0	0	0	0	0	0	0
NOR	0	571094	160891	1204227	278791	1576710	118476	3681010	736876	0	180540	0	1004603	142533	0	696358	1.49762e+06	5.90422e+06	19748	50245.5	61101	320226	52241	0	62000	1.26636e+06	513752	0	0	329634	0	99720	0	0	1.58352e+06	18997	1419301	0	0	2271	0	145134	1164674	185684	291318	114553	467128	857	2109540
PAK	0	0	0	0	0	0	0	0	0	0	0	0	0	0	0	0	0	0	0	0	0	0	0	0	0	0	0	0	0	0	0	0	0	0	0	0	0	0	0	0	0	0	3225	0	0	0	0	0	0
PER	0	300	0	0	0	1000	5689.5	0	0	9	0	0	0	0	0	0	5662	5000	0	0	0	0	0	0	0	0	0	0	0	0	0	10809	0	0	0	0	0	0	0	0	0	0	0	0	0	0	0	0	0
PHL	0	26769	17827	0	0	10031	0	723104	158722	44763	0	0	0	0	0	0	72259.5	178592	0	0	0	0	2003.5	0	28000	0	1085300	0	0	0	0	2467000	0	0	41550	156	0	0	0	0	0	0	1082699	0	0	0	205817	0	55475
POL	0	66067.5	205355	891722	181131	57942	0	7660125	0	0	473496	0	640836	0	0	1938160	759120	13158000	0	106500	0	0	0	0	0	146326	0	1300	0	91857	0	0	0	0	734823	0	0	162087	0	0	399	0	32484	293000	1202013	0	0	188085	567042
KOR	44535	478120	167986	52240.5	466862	460215	33557.5	49062302	2.78396e+06	11995	36917	0	234336	457010	0	19426.5	86170.5	1.64727e+06	6116.5	6601	0	1318848	562966	522170	47226.5	566598	9238553	65767.5	0	0	0	2.18621e+06	0	0	221123	586105	239640	53561	196718	1403	2.55658e+06	61653	0	234604	426838	148164	804734	7716	450493
ROU	0	0	27360	1994.5	2000	0	0	0	0	85	0	0	0	0	0	0	19817	915500	273357	28500	400	0	0	0	0	709500	0	2900	0	0	0	0	0	0	4861	0	0	0	0	0	0	18000	0	0	2940	0	0	0	960
RUS	0	250138	3351	0	0	6	0	866540	0	54000	4769	0	4650	0	0	12924.5	0	415668	97	2740	0	871702	0	1315088	15800	9804	26216	1485302	0	22510.5	0	0	18865	0	10746.5	0	0	0	72311	0	0	111468	194151	1000	0	0	0	3	8557.5
SAU	31733	0	0	0	0	0	0	0	0	0	0	0	0	8715	59368	0	0	89433.5	40800	0	0	0	0	0	0	13363	0	0	0	0	0	111800	0	0	142812	0	0	0	0	0	0	0	85099	0	0	0	0	0	0
SGP	0	680644	411183	3522	91638	309591	0	1.64986e+07	6.30325e+06	0	154	0	6447	56827	0	180885	261994	537472	18345	86000	0	968712	992295	87648	84526.5	419438	1.81077e+06	0	0	0	578714	722791	0	57748	170537	92356.5	712	9287.5	60681	0	1445006	0	9.89961e+06	80000	43839.5	20704	0	183814	40539.5
RSA	42882	821584	10673.5	27649.5	1928	260320	169837	0	0	138562	0	28701	1200	0	13726	10752	89360	737630	0	0	0	35307.5	435028	0	2480	83958	4499	40781	0	0	0	89109	0	0	72861.5	75425.5	172612	0	0	0	12972	0	0	0	0	70783	2052	0	2226.5
ESP	543040	669519	238109	876501	5.65336e+06	367117	340622	501484	404615	698336	558518	0	1008306	331962	7588	917542	13679733	11812843	93458.5	1.15974e+06	36747.5	10815.5	34526.5	144292	499698	8.94038e+06	179580	0	0	6457	164462	7.31187e+06	0	0	1034336	55451.5	1001	435526	129789	14112	111688	906186	145934	170786	912210	121531	38786	827834	0
SWE	166954	5.39033e+06	9069034	14441241	2.33605e+06	3.11544e+07	227522	9.8271e+06	2082186	6324.5	2244621	0	1.59255e+07	11364.5	5937	1.72336e+07	41703281	44988581	124838	1411505	245488	442486	51363.5	585467	407114	29055133	5.69295e+06	71710	0	300306	57461	2.96556e+06	0	0	5084109	2.59461e+06	151958	22762675	0	13817.5	53548	2.97797e+06	6.22652e+06	955628	3273348	337224	2923621	2.35325e+06	41879261
CHE	243552	3736335	19791511	1.28123e+07	3332069	1.93993e+06	259584	9.5343e+06	2.11577e+06	131358	2139082	4761	4351102	529077	21382.5	2378021	20843918	89232372	960909	1.32193e+06	48417.5	727348	445440	1898085	2.46365e+06	1.92369e+07	7078285	87349	0	82272	345150	6426365	0	0	1.22973e+07	384304	130548	1.86537e+06	77946	79121.5	113054	1899630	9.53052e+06	330671	3.35969e+06	834332	1693504	945460	9.23705e+06
THA	7108	392766	0	117490	0	24067	0	824657	120672	0	1201	0	956.5	0	0	0	0	348988	0	0	0	494664	297858	0	0	2814.5	1.49294e+06	0	7957	0	0	11737	0	61469	112375	58694	0	0	22579	0	250298	23317	132461	0	5000	26926	744678	5063	0
TUR	3000	1890	612300	68770	58424	126722	3151	111148	4390	0	530	0	148	53430.5	1125	0	114712	467508	198704	26725	0	68225	1901	406758	44298	68643	0	158944	0	2620	0	603014	2350	0	54726	154	193145	0	11255	0	12206	61655.5	5040	574523	554317	37749	2181	11945.5	38097.5
UKR	0	0	4300	0	0	0	0	572432	0	0	5817	0	0	0	0	0	0	33070	0	297560	0	0	2256	2555	0	55821	500	284075	0	58879.5	0	0	1280	0	29670	0	0	0	0	0	0	7540	0	0	11517981	0	467122	39	0
VEN	1171	0	4783	0	0	0	2000	0	0	43775.5	0	0	0	0	0	0	0	0	0	0	0	0	0	0	0	109696	0	0	0	0	0	185755	0	0	0	0	0	0	0	253669	0	0	0	0	0	0	0	0	25360.5
VNM	0	12433	0	0	0	0	0	0	4252.5	0	0	0	0	0	0	0	0	0	0	0	0	0	1521	0	0	1090	3490988	0	0	0	0	0	0	0	0	0	0	0	0	0	0	0	17471.5	0	248	0	105530	0	0
GBR	514414	5439542	2387605	1.46932e+07	1290120	4.28756e+06	183164	7.86313e+06	2248396	24934	2142140	0	3915629	1284708	180946	2885543	16623448	21912529	530062	1.49946e+06	203159	1178125	455652	7901231	1502845	1.10969e+07	5481517	171256	0	339802	144998	3087384	0	3079	9.51682e+06	1.02328e+06	714308	5418973	262087	113876	345976	2969799	3594936	563296	1773401	827958	4.0248e+06	2574755	7.29238e+06
USA	1.07721e+07	31322810	4456518	59184779	74573891	2.09917e+08	5.55169e+06	56958138	1.36129e+07	4202573	329404	0	708716	4515385	0	3.27399e+06	49429394	5.44669e+07	862596	1.30393e+06	612130	1760591	1.16972e+06	159705	26923592	9576641	4.91117e+07	641530	0	111825	7639	1.66098e+08	0	5226	1.50966e+07	5907598	1.78372e+06	2182673	221246	1992217	3.53435e+06	2.16275e+06	2.79776e+07	413550	5897734	7.27309e+06	4.52832e+07	4722590	1.04973e+07
[truncated: 9 more columns]

## Sheet: undirected
	Argentina	Australia	Austria	Belgium	Brazil	Canada	Chile	China	China, Hong Kong SAR	Colombia	Czechia	Dem. Rep. of the Congo	Denmark	Egypt	Ethiopia	Finland	France	Germany	Greece	Hungary	Iceland	India	Indonesia	Iran	Israel	Italy	Japan	Kazakhstan	Lao People's Dem. Rep.	Latvia	Malta	Mexico	Mongolia	Myanmar	Netherlands	New Zealand	Nigeria	Norway	Pakistan	Peru	Philippines	Poland	Rep. of Korea	Romania	Russian Federation	Saudi Arabia	Singapore	South Africa	Spain
Argentina	0	10711.5	135226	8720	3.40026e+06	38678.5	874264	149592	0	1.16104e+06	0	0	1150698	0	0	50432	532129	1.38811e+06	164749	5144	37	33715	0	0	0	1706524	100024	0	0	0	0	462395	0	0	26056	84167	2700	0	0	501137	0	57136	44535	0	0	86146	0	62400	574443
Australia	10711.5	0	4460264	1.28084e+06	4923	6138714	111821	6722178	4.94214e+06	0	11606	0	896399	0	0	4.29246e+06	4.21893e+06	13999337	2074	1462223	46	239220	610376	96428	175174	1.13364e+07	14926793	0	0	0	0	2.81154e+06	0	340	1.67113e+06	11285510	473332	571288	7517	13320	125166	66067.5	1309901	0	299944	357367	1285623	922224	669519
Austria	135226	4460264	0	2310441	3183458	962619	257307	8.00151e+06	787050	62452	8843583	0	3.86735e+06	244480	3786	8258199	12812109	121157938	184518	1.20508e+07	70365.5	700736	156178	541392	881930	33380104	1996015	102545	0	110000	37973	908721	16011	0	4.20446e+06	230374	10360	1106928	24371	0	47948.5	2.58054e+06	3.74008e+06	1.1722e+06	1760953	491993	2.41991e+06	402640	1.56026e+07
Belgium	8720	1.28084e+06	2310441	0	153373	1.89624e+06	4335	1.62967e+06	485152	0	1.11604e+06	11184	3.06707e+06	70693	23	1.95284e+06	48397646	6.32575e+07	1158417	118941	9944	106916	44950	1.00824e+06	4.91644e+06	19351283	4.96456e+06	12352	0	55158	567.5	101096	0	0	44327876	201662	109250	1.27165e+06	19250	16631	1030386	1644264	194414	217775	1381597	773675	240292	251862	3.12319e+07
Brazil	3.40026e+06	4923	3183458	153373	0	139476	820626	227756	161688	143802	513602	0	218980	3285	0	279973	4220574	31587186	0	97924	0	283874	0	0	60200	8502304	6.41851e+06	600	0	0	0	468397	0	0	2.38576e+06	268608	24291.5	278791	0	119936	366	182595	466862	2000	0	0	96595	14338	5.6585e+06
Canada	38678.5	6138714	962619	1.89624e+06	139476	0	640662	9277300	2.34405e+06	110357	102518	0	1.29536e+06	78624	0	2108368	7094308	18832022	78010	180798	138763	720274	25379.5	217675	1.21064e+06	6.82678e+06	3.85608e+07	43823.5	0	0	6471	5780846	0	0	7.20285e+06	1.82457e+06	11792	1.60166e+06	6005	75369.5	78795	958065	1999579	34232.5	241000	348444	675463	1.14329e+06	3.15576e+06
Chile	874264	111821	257307	4335	820626	640662	0	234502	17319	15836	0	0	466500	8470	0	1.27757e+06	268744	1950657	0	0	61	556	0	0	55211	1.38864e+06	78414	0	0	0	0	39799.5	0	0	90803	8644	0	118476	0	222058	0	0	33557.5	0	0	0	0	169837	371242
China	149592	6722178	8.00151e+06	1.62967e+06	227756	9277300	234502	0	7.30954e+07	108908	876776	0	5.0558e+06	422843	10871	8.38034e+06	16453465	100197694	207145	326607	2796	391928	1.09693e+06	1.18758e+06	363809	9.63501e+06	1.90072e+08	60987.5	3611	1087	3360	1.68705e+06	39393	210474	5.09242e+06	706778	408842	3758800	2094517	19056	1483689	7.94959e+06	51652688	47443.5	1.24011e+06	172467	23067432	378718	1.78934e+06
China, Hong Kong SAR	0	4.94214e+06	787050	485152	161688	2.34405e+06	17319	7.30954e+07	0	1694	794	0	841920	595	30066	795602	1.28819e+06	7.60695e+06	3975.5	4118	0	168178	1.11433e+06	8437	284764	2.64736e+06	35878439	0	0	0	0	64859	0	8850	3312832	295078	22580	744531	12221	27709	663868	13271	9.77819e+06	178000	42108	126292	8398544	71095	474288
Colombia	1.16104e+06	0	62452	0	143802	110357	15836	108908	1694	0	0	0	0	0	0	9240.5	118903	1235581	0	0	0	0	0	0	108772	508106	126606	0	0	0	0	248564	0	0	108540	0	0	0	0	11165	44763	0	11995	85	54000	0	0	138562	698336
Czechia	0	11606	8843583	1.11604e+06	513602	102518	0	876776	794	0	0	0	2.00817e+06	4051	0	1030649	3.94477e+06	5.0794e+07	94715	439456	5894	7601	6942	0	16065	4.45481e+06	2777486	40254.5	0	39581.5	0	128173	964	0	3.59407e+06	74257	0	226052	0	0	0	1.83319e+06	36917	316211	807768	7831	154	51045	1169251
Dem. Rep. of the Congo	0	0	0	11184	0	0	0	0	0	0	0	0	0	0	0	0	0	68000	0	0	0	0	0	0	0	0	0	0	0	0	0	0	0	0	0	0	0	0	0	0	0	0	0	0	0	0	0	33134	0
Denmark	1150698	896399	3.86735e+06	3.06707e+06	218980	1.29536e+06	466500	5.0558e+06	841920	0	2.00817e+06	0	0	340958	0	9170367	4.77101e+06	2.63852e+07	290108	603785	343082	150902	143998	82948	785341	5264716	7028691	1100	0	204379	23210	471522	0	0	2813457	290788	11577	7.06588e+06	48265	12835	173915	5270306	812209	30947.5	1099656	208480	336840	219384	2.52994e+06
Egypt	0	0	244480	70693	3285	78624	8470	422843	595	0	4051	0	340958	0	385	134340	229752	2.41017e+06	17635	0	0	319	0	0	134850	2183799	250460	0	0	0	0	5932	0	0	230336	45905	0	142533	0	0	0	0	457010	0	0	12352	56827	218	331962
Ethiopia	0	0	3786	23	0	0	0	10871	30066	0	0	0	0	385	0	19486	1980	73702.5	0	0	0	30985	0	0	0	117777	0	0	0	0	0	0	0	0	61721	0	0	0	0	0	0	0	0	0	0	59368	0	13726	7588
Finland	50432	4.29246e+06	8258199	1.95284e+06	279973	2108368	1.27757e+06	8.38034e+06	795602	9240.5	1030649	0	9170367	134340	19486	0	1.5042e+07	36154251	723315	1.94239e+06	201944	431400	173480	1117566	573480	9.33172e+06	4820011	21639.5	0	760584	7402	312792	0	0	5324989	127588	0	7.77146e+06	0	164294	107198	5.18946e+06	523040	721946	6.09494e+06	873926	1874447	415584	4011529
France	532129	4.21893e+06	12812109	48397646	4220574	7094308	268744	16453465	1.28819e+06	118903	3.94477e+06	0	4.77101e+06	229752	1980	1.5042e+07	0	163601957	1.04022e+06	2.80639e+06	16674.5	3.54882e+06	149530	2.40631e+06	1.39495e+06	58954632	3.98207e+07	62459.5	0	90508.5	97241	3853907	0	0	2.14039e+07	1.79045e+06	459692	3.24967e+06	278505	110962	282889	3.29857e+06	2.04431e+06	2167933	3931845	1160997	5.97925e+06	629516	66837785
Germany	1.38811e+06	13999337	121157938	6.32575e+07	31587186	18832022	1950657	100197694	7.60695e+06	1235581	5.0794e+07	68000	2.63852e+07	2.41017e+06	73702.5	36154251	163601957	0	6.05552e+06	59610000	825644	1.0187e+07	1548720	8988220	11284000	131489881	64136167	1517300	27000	1.53374e+06	417099	27445691	6000	0	100606712	4738971	523078	1.36626e+07	757000	163182	1593037	53217500	2.70369e+07	5348500	48070451	8.75753e+06	15161275	1.7529e+07	8.44504e+07
Greece	164749	2074	184518	1158417	0	78010	0	207145	3975.5	0	94715	0	290108	17635	0	723315	1.04022e+06	6.05552e+06	0	0	0	50734	0	1676	417000	5444346	117911	1000	0	0	443	0	0	0	445174	1858	83185	19748	0	0	0	0	6116.5	732983	2433.5	40800	19161.5	0	93458.5
Hungary	5144	1462223	1.20508e+07	118941	97924	180798	0	326607	4118	0	439456	0	603785	0	0	1.94239e+06	2.80639e+06	59610000	0	0	0	0	61078	0	132500	6.91598e+06	5.01747e+06	79400	0	78229.5	0	797810	0	0	2414543	63747.5	0	50245.5	6000	1417	0	204000	7627	261500	109650	0	250498	2000	2.14833e+06
Iceland	37	46	70365.5	9944	0	138763	61	2796	0	0	5894	0	343082	0	0	201944	16674.5	825644	0	0	0	275	0	0	3050	105779	45099.5	0	0	2601	0	0	0	0	192920	0	0	334368	0	0	0	0	1259	400	0	0	0	0	36747.5
India	33715	239220	700736	106916	283874	720274	556	391928	168178	0	7601	0	150902	319	30985	431400	3.54882e+06	1.0187e+07	50734	0	275	0	973935	70361	46366	1.62789e+06	5801591	300	0	0	0	182370	0	63022	113136	11582	113626	320226	0	193	22207.5	0	1343098	0	1.05264e+06	30084.5	1.00972e+06	63415.5	12898.5
Indonesia	0	610376	156178	44950	0	25379.5	0	1.09693e+06	1.11433e+06	0	6942	0	143998	0	0	173480	149530	1548720	0	61078	0	973935	0	0	0	736151	11328954	0	0	0	0	0	0	0	150024	9652	19948	52241	0	0	49192.5	0	570948	0	0	0	2489715	435028	39521.5
Iran	0	96428	541392	1.00824e+06	0	217675	0	1.18758e+06	8437	0	0	0	82948	0	0	1117566	2.40631e+06	8988220	1676	0	0	70361	0	0	0	1538870	540333	4000	0	0	0	0	0	0	159365	0	0	0	0	0	0	0	522170	0	1323612	0	87648	0	144292
Israel	0	175174	881930	4.91644e+06	60200	1.21064e+06	55211	363809	284764	108772	16065	0	785341	134850	0	573480	1.39495e+06	11284000	417000	132500	3050	46366	0	0	0	2.81089e+06	1000526	1200	0	372	0	34766	0	0	3477877	8897	12196.5	68702	0	0	39964	0	331385	36000	19788.5	0	108624	590102	1176749
Italy	1706524	1.13364e+07	33380104	19351283	8502304	6.82678e+06	1.38864e+06	9.63501e+06	2.64736e+06	508106	4.45481e+06	0	5264716	2183799	117777	9.33172e+06	58954632	131489881	5444346	6.91598e+06	105779	1.62789e+06	736151	1538870	2.81089e+06	0	7943074	98631.5	0	758777	531104	1.28246e+07	0	0	1.95423e+07	2670924	944850	4125022	351013	497071	64093.5	24317056	4019527	5.03653e+06	8.81329e+06	1.36018e+06	2231101	3009963	54490514
Japan	100024	14926793	1996015	4.96456e+06	6.41851e+06	3.85608e+07	78414	1.90072e+08	35878439	126606	2777486	0	7028691	250460	0	4820011	3.98207e+07	64136167	117911	5.01747e+06	45099.5	5801591	11328954	540333	1000526	7943074	0	169478	80253	29326	11638	1.82916e+07	18162	5198	5.06548e+07	1.92283e+06	36675	865658	109730	277606	14177829	1.16444e+06	1.52219e+08	404676	2.25411e+06	463287	31705599	1.85171e+06	11693843
Kazakhstan	0	0	102545	12352	600	43823.5	0	60987.5	0	0	40254.5	0	1100	0	0	21639.5	62459.5	1517300	1000	79400	0	300	0	4000	1200	98631.5	169478	0	0	0	0	0	0	0	1.55552e+06	35500	0	0	0	0	0	1300	65767.5	2900	1546509	0	0	40781	0
Lao People's Dem. Rep.	0	0	0	0	0	0	0	3611	0	0	0	0	0	0	0	0	0	27000	0	0	0	0	0	0	0	0	80253	0	0	0	0	0	0	0	0	0	0	0	0	0	0	0	0	0	0	0	0	0	0
Latvia	0	0	110000	55158	0	0	0	1087	0	0	39581.5	0	204379	0	0	760584	90508.5	1.53374e+06	0	78229.5	2601	0	0	0	372	758777	29326	0	0	0	0	0	0	0	2514075	0	0	329634	0	0	0	91857	0	0	140546	0	0	0	12231
Malta	0	0	37973	567.5	0	6471	0	3360	0	0	0	0	23210	0	0	7402	97241	417099	443	0	0	0	0	0	0	531104	11638	0	0	0	0	0	0	0	11458	0	0	0	0	0	0	0	0	0	0	0	756222	0	164916
Mexico	462395	2.81154e+06	908721	101096	468397	5780846	39799.5	1.68705e+06	64859	248564	128173	0	471522	5932	0	312792	3853907	27445691	0	797810	0	182370	0	0	34766	1.28246e+07	1.82916e+07	0	0	0	0	0	0	0	2.253e+06	744957	0	99720	0	26604	2468724	16200	2.19001e+06	0	0	111800	723210	92938	7.36975e+06
Mongolia	0	0	16011	0	0	0	0	39393	0	0	964	0	0	0	0	0	0	6000	0	0	0	0	0	0	0	0	18162	0	0	0	0	0	0	0	0	0	0	0	0	0	0	0	0	0	18865	0	0	0	0
Myanmar	0	340	0	0	0	0	0	210474	8850	0	0	0	0	0	0	0	0	0	0	0	0	63022	0	0	0	0	5198	0	0	0	0	0	0	0	0	0	0	0	0	0	0	0	0	0	0	0	57748	0	0
Netherlands	26056	1.67113e+06	4.20446e+06	44327876	2.38576e+06	7.20285e+06	90803	5.09242e+06	3312832	108540	3.59407e+06	0	2813457	230336	61721	5324989	2.14039e+07	100606712	445174	2414543	192920	113136	150024	159365	3477877	1.95423e+07	5.06548e+07	1.55552e+06	0	2514075	11458	2.253e+06	0	0	0	466291	278123	5035186	53854	0	49109	3597761	1.20341e+06	757758	2.72721e+06	1.10745e+06	1505988	662699	10783929
New Zealand	84167	11285510	230374	201662	268608	1.82457e+06	8644	706778	295078	0	74257	0	290788	45905	0	127588	1.79045e+06	4738971	1858	63747.5	0	11582	9652	0	8897	2670924	1.92283e+06	35500	0	0	0	744957	0	0	466291	0	0	20045	173792	0	156	0	698721	0	0	64239	462254	186857	55451.5
Nigeria	2700	473332	10360	109250	24291.5	11792	0	408842	22580	0	0	0	11577	0	0	0	459692	523078	83185	0	0	113626	19948	0	12196.5	944850	36675	0	0	0	0	0	0	0	278123	0	0	1419301	0	0	0	0	239640	0	0	0	712	172612	1001
Norway	0	571288	1106928	1.27165e+06	278791	1.60166e+06	118476	3758800	744531	0	226052	0	7.06588e+06	142533	0	7.77146e+06	3.24967e+06	1.36626e+07	19748	50245.5	334368	320226	52241	0	68702	4125022	865658	0	0	329634	0	99720	0	0	5035186	20045	1419301	0	0	2271	0	307222	1218235	185684	291318	114553	476416	857	2.54507e+06
Pakistan	0	7517	24371	19250	0	6005	0	2094517	12221	0	0	0	48265	0	0	0	278505	757000	0	6000	0	0	0	0	0	351013	109730	0	0	0	0	0	0	0	53854	173792	0	0	0	0	0	0	199943	0	72311	0	60681	0	129789
Peru	501137	13320	0	16631	119936	75369.5	222058	19056	27709	11165	0	0	12835	0	0	164294	110962	163182	0	1417	0	193	0	0	0	497071	277606	0	0	0	0	26604	0	0	0	0	0	2271	0	0	0	0	1403	0	0	0	0	0	14112
Philippines	0	125166	47948.5	1030386	366	78795	0	1483689	663868	44763	0	0	173915	0	0	107198	282889	1593037	0	0	0	22207.5	49192.5	0	39964	64093.5	14177829	0	0	0	0	2468724	0	0	49109	156	0	0	0	0	0	399	3.63928e+06	0	0	0	1650823	12972	167163
Poland	57136	66067.5	2.58054e+06	1644264	182595	958065	0	7.94959e+06	13271	0	1.83319e+06	0	5270306	0	0	5.18946e+06	3.29857e+06	53217500	0	204000	0	0	0	0	0	24317056	1.16444e+06	1300	0	91857	0	16200	0	0	3597761	0	0	307222	0	0	399	0	94137	311000	1313481	0	0	188085	1.47323e+06
Rep. of Korea	44535	1309901	3.74008e+06	194414	466862	1999579	33557.5	51652688	9.77819e+06	11995	36917	0	812209	457010	0	523040	2.04431e+06	2.70369e+07	6116.5	7627	1259	1343098	570948	522170	331385	4019527	1.52219e+08	65767.5	0	0	0	2.19001e+06	0	0	1.20341e+06	698721	239640	1218235	199943	1403	3.63928e+06	94137	0	234604	620989	233264	10704348	7716	596426
Romania	0	0	1.1722e+06	217775	2000	34232.5	0	47443.5	178000	85	316211	0	30947.5	0	0	721946	2167933	5348500	732983	261500	400	0	0	0	36000	5.03653e+06	404676	2900	0	0	0	0	0	0	757758	0	0	185684	0	0	0	311000	234604	0	3940	0	80000	0	171746
Russian Federation	0	299944	1760953	1381597	0	241000	0	1.24011e+06	42108	54000	807768	0	1099656	0	0	6.09494e+06	3931845	48070451	2433.5	109650	0	1.05264e+06	0	1323612	19788.5	8.81329e+06	2.25411e+06	1546509	0	140546	0	0	18865	0	2.72721e+06	0	0	291318	72311	0	0	1313481	620989	3940	0	0	43839.5	3	920768
Saudi Arabia	86146	357367	491993	773675	0	348444	0	172467	126292	0	7831	0	208480	12352	59368	873926	1160997	8.75753e+06	40800	0	0	30084.5	0	0	0	1.36018e+06	463287	0	0	0	0	111800	0	0	1.10745e+06	64239	0	114553	0	0	0	0	233264	0	0	0	20704	70783	121531
Singapore	0	1285623	2.41991e+06	240292	96595	675463	0	23067432	8398544	0	154	0	336840	56827	0	1874447	5.97925e+06	15161275	19161.5	250498	0	1.00972e+06	2489715	87648	108624	2231101	31705599	0	0	0	756222	723210	0	57748	1505988	462254	712	476416	60681	0	1650823	0	10704348	80000	43839.5	20704	0	185866	79325.5
South Africa	62400	922224	402640	251862	14338	1.14329e+06	169837	378718	71095	138562	51045	33134	219384	218	13726	415584	629516	1.7529e+07	0	2000	0	63415.5	435028	0	590102	3009963	1.85171e+06	40781	0	0	0	92938	0	0	662699	186857	172612	857	0	0	12972	188085	7716	0	3	70783	185866	0	830061
Spain	574443	669519	1.56026e+07	3.12319e+07	5.6585e+06	3.15576e+06	371242	1.78934e+06	474288	698336	1169251	0	2.52994e+06	331962	7588	4011529	66837785	8.44504e+07	93458.5	2.14833e+06	36747.5	12898.5	39521.5	144292	1176749	54490514	11693843	0	0	12231	164916	7.36975e+06	0	0	10783929	55451.5	1001	2.54507e+06	129789	14112	167163	1.47323e+06	596426	171746	920768	121531	79325.5	830061	0
Sweden	212806	5418500	10652934	1.57715e+07	2.35963e+06	3.17928e+07	227522	1.0404e+07	2108229	7148.5	2328990	0	2.44451e+07	11364.5	5937	30523245	4.63588e+07	83877510	128548	1.89412e+06	381398	443412	51922.5	585467	421849	39440696	22111821	71710	0	344506	57461	2.98112e+06	0	0	9433403	2.60223e+06	151958	29003491	0	13817.5	53548	4975544	6256469	955731	3321468	350413	2925785	2356276	42216244
Switzerland	244552	3764758	29560725	1.34297e+07	3473485	2865160	259584	1.00445e+07	2.20036e+06	131358	2.536e+06	4761	5.07219e+06	529077	21382.5	3.28465e+06	31715674	1.64625e+08	972494	2191317	52594.5	801288	477105	1898085	2.65073e+06	3.18674e+07	8286573	87349	0	82272	394256	6694523	0	0	1.62208e+07	384454	1004887	1981018	77946	79121.5	113054	2020067	1.08463e+07	330671	3.35969e+06	834332	3669524	1124109	1.71388e+07
Thailand	8618	950790	146958	158280	182	493447	0	3708949	1.7749e+06	0	1201	0	459908	0	0	650031	401078	6.36305e+06	1154	16348.5	0	555170	337350	0	81007	2.06711e+06	4.10705e+07	0	8432	0	0	11737	0	61469	314122	64189.5	0	0	22579	0	751230	23317	2273619	0	5000	76716	3708788	424903	95828.5
Turkey	3000	2785	1.7114e+06	4839520	60914	793120	3151	277874	41025.5	0	17526.5	0	218715	53430.5	1125	74320.5	9.42207e+06	11448435	203028	43144.5	0	97939	1901	406758	482113	6.71987e+06	5.61348e+06	235970	0	2620	0	603014	2350	0	1.3265e+06	154	193145	49551	11255	0	12206	653482	462336	574523	583907	37749	2724	11945.5	498820
Ukraine	0	290	375989	62118	0	45882.5	0	605842	5521	0	113071	0	194998	0	0	33018	785488	3587710	2630	391420	0	796689	2256	2555	143440	1.573e+06	95473.5	371175	0	58879.5	0	0	1280	0	446198	0	0	200508	0	0	0	452950	0	0	1.22784e+07	0	467122	39	43888
Venezuela	127137	201102	48708	120830	270806	199101	17624.5	275310	22300	277489	0	0	0	0	0	108440	521074	1881420	0	0	0	0	29095	0	2000	729935	2.15223e+06	0	0	0	0	723400	0	0	22923.5	0	0	0	0	266669	0	0	664	0	0	0	0	119938	178671
Viet Nam	0	144455	6463364	151530	0	38158	0	1016270	89314.5	0	0	0	775655	0	0	0	635784	323150	0	7	0	0	29258	0	0	407782	9537128	0	0	0	0	0	0	0	427991	23459	0	0	0	0	0	0	893266	0	29826	0	2.41206e+06	0	105806
United Kingdom	524214	6.59498e+06	1.0471e+07	2.24644e+07	1.29455e+06	7470988	183244	12144529	2.59829e+06	27695	3090206	0	8068404	1289439	180946	8.19502e+06	3.63951e+07	1.34935e+08	530481	2.16179e+06	203159	1.24452e+06	455652	7926004	1617253	43213954	6.973e+07	171256	0	373554	155002	3.11358e+06	0	3079	2.48802e+07	2.10635e+06	714308	7386896	262087	113876	347964	3900997	4.69813e+06	567302	1.7902e+06	827958	4526189	4.1684e+06	1.05894e+07
USA	1.1367e+07	3.45882e+07	34843338	6.59279e+07	75136675	6.30845e+08	5.64643e+06	9.38756e+07	22619975	4281273	4220942	0	7739420	4686103	0	17371152	95368327	2.49579e+08	922951	2.07206e+06	612982	2.41337e+06	1215458	159705	30779674	5.28088e+07	6.26665e+08	813530	0	159497	7639	2.82527e+08	0	5226	30563268	6668742	1.78372e+06	11913919	221246	1993084	3.63566e+06	4.85104e+06	3.36334e+07	449244	5.95768e+06	7.27309e+06	5.12233e+07	5782772	1.40411e+07
[truncated: 9 more columns]
