# Supplementary material for: Spatial-temporal variation characteristics and evolution of the global industrial robot trade: A complex network analysis
Source: PLoS One. 2019 Sep 26;14(9):e0222785. doi: 10.1371/journal.pone.0222785 (PMC6762107; doi:10.1371/journal.pone.0222785)
Supplement: S1 File — (ZIP) [file pone.0222785.s002.zip › S1 File . Dataset matrix for 58 economies from1998 to 2017/2003.xlsx]

## Sheet: directed
	ARG	AUS	AUT	BEL	BRA	CAN	CHL	CHN	CHN-HK	COL	CZE	COG	DNK	EGY	ETH	FIN	FRA	DEU	GRC	HUN	ISL	IND	IDN	IRN	ISR	ITA	JPN	KAZ	LAO	LVA	MLT	MEX	MNG	MMR	NLD	NZL	NGA	NOR	PAK	PER	PHL	POL	KOR	ROU	RUS	SAU	SGP	RSA	ESP
ARG	0	4804	0	3000	5.13087e+06	18111.5	1.78818e+06	4	0	913633	0	0	0	0	0	0	201934	99261	0	10000	0	0	0	0	0	12185.5	32	0	0	0	0	680772	0	0	36000	8025.5	29206	0	0	423012	0	2886	32	0	0	0	0	0	39991
AUS	137012	0	73211	6653.5	19604	348587	64901.5	4048543	381890	126948	213	0	6381	2181	64212	452620	429068	333217	27226	730	3518	419366	988522	6648	12076	80954.5	423500	16000	9949	0	0	64317	8783.5	0	110380	4.75602e+06	2058577	0	373679	7924	65877	0	522851	0	37859.5	437077	798298	488942	149720
AUT	49596	4800936	0	314160	3715185	3144707	143573	9.23701e+06	940372	60904	7931361	0	1456205	82738	0	1.13802e+06	1.38817e+07	70772353	4.60482e+06	7.10638e+06	69517.5	459150	157476	1.82042e+06	608709	19933202	2.3441e+06	75106.5	0	305670	145850	1044590	0	0	4841190	457572	9703591	1217714	3491	1459	70722.5	4.45589e+06	3884876	1.91211e+06	3130514	1848344	1478236	1.17535e+06	1.40162e+07
BEL	62177	3635940	644151	0	330379	171034	31369	2.32864e+06	411190	14237	994610	33938	826340	1.0346e+06	71416	848554	22961928	11189530	410373	536536	23865.5	46906.5	1055.5	487378	575670	16578815	213862	122200	0	278012	12544	460578	0	0	18866897	23679	69853	490774	16044	0	127297	1517494	1467372	234411	1361320	1773790	34622	460527	1.5601e+07
BRA	1357557	10342	672023	19182.5	0	129111	525997	1730	0	303320	206450	0	270	0	0	0	83692	209910	0	116000	0	756	0	0	0	32600.5	148282	1500	0	0	0	2768478	0	0	8000	661	8591	0	0	42640	6870	86000	1801783	0	66000	128192	5095	249596	217611
CAN	93454.5	1.20602e+07	741931	1.49397e+06	137734	0	828566	7684212	1.75728e+06	591812	186253	0	461319	770867	0	205352	1.94425e+06	2695932	45219	189234	15208	377381	126102	5.82581e+06	340457	1082949	2620972	38883.5	0	0	6506	7.6369e+06	0	0	2.86075e+06	1.76557e+06	31428.5	9345.5	248186	40242	102535	143000	646008	90924	1.05199e+06	275927	489496	160385	2090992
CHL	60570.5	210	0	11450	35023.5	156601	0	0	0	14412	0	0	0	0	0	0	0	15474	0	0	0	0	0	0	0	12735.5	0	0	0	0	0	68137	0	0	1827	174194	0	1390	0	79237.5	0	0	0	0	0	0	0	0	21958
CHN	1.08596e+06	10056522	553277	3.92736e+06	351288	1.24156e+07	473652	0	51347759	249814	402362	1400	1.87603e+06	264237	101420	612285	3720745	9.85519e+06	659604	131475	6419	447400	2178874	494006	297200	3.68985e+06	12043405	413448	10870	5010.5	23276.5	1.47111e+06	31298.5	0	5631038	924422	2607105	281810	621856	36732.5	997722	977176	2169780	52620	1.11401e+06	486809	22438812	545976	2464155
CHN-HK	0	315446	56668	348484	100248	1.25262e+06	21302.5	131698221	0	345	37858	0	16900	11908	0	12811.5	897785	1.58749e+06	0	136205	0	73403.5	732722	80020	51464.5	181131	4253288	0	0	0	945	25746.5	0	0	333318	85562	5643	1200.5	5957	31212	2.81345e+06	0	1.00996e+07	1571	42486	35257	2753368	44189	40439.5
COL	0	0	0	0	0	0	0	0	0	0	0	0	0	0	0	0	0	1382	0	0	0	0	0	0	0	0	0	0	0	0	0	67111	0	0	0	0	0	0	0	338	0	0	0	0	0	0	0	0	4781
CZE	767	11311	4.71493e+06	1.63794e+06	1312	38378	753	1.03637e+06	2105	1	0	0	20555.5	0	0	43296.5	1.53659e+06	1.45345e+07	36719	1.72832e+06	4613	30977	10351.5	13774.5	20878.5	684710	152154	16691.5	0	58611	122	27868	10006	414	318992	116900	0	104542	1075.5	18	0	1428391	4421	394004	1637053	11678	44921	170603	461650
COG	0	0	0	0	0	0	0	0	0	0	0	0	0	0	0	0	0	0	0	0	0	0	0	0	0	0	0	0	0	0	0	0	0	0	0	0	0	0	0	0	0	0	0	0	0	0	0	0	0
DNK	7126	1959961	804242	1791856	164281	607402	81405	2.36635e+06	270504	0	1325469	0	0	273338	509	3031195	2.78768e+06	9989065	75002.5	1168036	300404	172179	61883.5	5094	184665	2.59946e+06	2313637	0	0	2368164	3351	567277	0	0	2721396	420664	21971	5.87522e+06	17014	8044.5	234938	2.29302e+06	631972	106082	1.32437e+06	166286	268646	102684	1.24081e+06
EGY	0	0	7	0	0	0	0	0	0	0	89	0	0	0	0	0	10107	42000	0	0	0	1241	0	0	0	20705	0	0	0	0	0	0	0	0	0	0	0	0	0	0	0	0	0	0	0	0	0	0	0
ETH	0	0	0	0	0	0	0	0	0	0	0	0	0	0	0	57	0	0	0	0	0	0	0	0	0	0	0	0	0	0	0	0	0	0	0	0	0	0	0	0	0	0	0	0	0	0	0	0	0
FIN	341156	5.83092e+06	4988270	2002484	972090	2.23281e+06	875766	13626503	1173549	22846	1165859	0	9.0563e+06	205381	19783	0	17707720	2.61552e+07	661392	2283764	164780	399216	1384530	1256570	777264	4150187	1.37892e+06	61157	0	981013	0	285009	682	0	2969637	240226	146878	6010971	129313	45358	119904	3.35873e+06	2504373	768396	6761104	1.53364e+06	2.48579e+06	408326	3.42831e+06
FRA	452374	4047383	4.09709e+06	23726448	1.57876e+06	5.62475e+07	277385	26081266	1.63359e+06	118008	3.47688e+06	6791	2580597	302232	0	2594502	0	4.81647e+07	1.07057e+06	1.54741e+06	44098	2.02433e+06	379168	3815219	1.33838e+06	18040628	6.82226e+06	540424	59989	208325	116921	3509388	0	109791	6.2612e+06	1.76974e+06	2652825	1.20026e+06	142936	144431	128513	5.90735e+06	2.05488e+06	4756084	3.80663e+06	1.32539e+06	3.07811e+06	1.37222e+06	5.12416e+07
DEU	1.86928e+06	18610442	8.19512e+07	6.74672e+07	20682607	18489988	3284069	1.04717e+08	6.7028e+06	604250	69054746	130000	1.31221e+07	5.76004e+06	40907	1.36863e+07	115367411	0	10877327	26311000	1666865	7359417	931665	2.93878e+07	6051000	8.56882e+07	32302653	1254000	0	2.82021e+06	358750	32126257	212528	0	7.18012e+07	4488153	5.33221e+06	8710390	235496	265942	1491672	66567500	4.11578e+07	6397206	7.08645e+07	11051140	1.08855e+07	12895421	99468587
GRC	77512	26368	0	14291	0	0	0	0	0	0	3785	0	0	0	0	0	373019	54569.5	0	1734.5	0	0	0	0	48000	97150.5	0	1900	0	0	0	46170	0	0	339109	0	0	0	0	0	0	388	0	291980	24288	30667	161	36846	575303
HUN	5570	1.32171e+06	1.24684e+07	17936	30585	27175	0	415302	0	0	922474	0	95219	0	0	305990	265978	49882500	128794	0	0	0	35322	0	15000	563278	356000	700	0	347	45607	41476	1000	0	1.87033e+06	130125	0	11000	2000	1746	0	151500	0	1102250	184698	0	114304	133	548665
ISL	132	0	0	0	0	2394	0	0	0	0	0	0	1600	0	0	0	1131	81000	0	0	0	340495	0	0	0	7001	0	0	0	14	0	0	0	0	603.5	0	0	53616	0	0	0	0	0	14355	0	0	0	302	0
IND	3925	143552	221	24316.5	87093	48320.5	4343	1.10897e+06	4520	1631	0	0	100857	31917	4083	37136	9015.5	273328	134444	0	0	0	41570	75900	1816	10512.5	8931	2000	0	0	8	136005	0	0	38462	12086	216928	0	0	0	30406	90000	8975	18244	76713	18529	161762	41098	0
IDN	0	23217	0	16097	194200	451	0	115478	53013.5	0	0	0	0	0	18992	0	0	19658.5	0	10000	0	0	0	0	0	0	118549	0	0	0	0	0	0	0	139141	9937	481522	443	37919	0	144932	0	1638	115000	0	0	2475147	0	41367
IRN	0	0	8	0	0	0	0	0	0	0	0	0	0	0	0	0	0	0	0	0	0	0	0	0	0	0	0	4500	0	0	0	221504	0	0	126	0	0	0	87	0	0	0	13481	0	0	27486	0	0	0
ISR	2000	212688	162901	79470	57874	78498	0	71494	217141	15000	417	0	0	67000	0	33771	143634	306000	130837	26000	0	87118.5	0	0	0	208640	310075	4400	0	0	0	83306	0	0	65486.5	15242	1000	59000	0	0	0	1000	292996	911427	284748	0	622788	171568	136299
ITA	4.06116e+06	25784011	1.10063e+07	4209368	9.47945e+06	5.56118e+06	1.15927e+06	14585949	2205527	754036	6959185	0	2716766	1.83167e+06	367028	3.59606e+06	5.35341e+07	50699503	10256260	4385435	456978	2.47308e+06	322316	3.34929e+06	5.84215e+06	0	4723717	401146	0	263324	748886	3.14733e+07	0	0	7824064	4.05723e+06	804934	4834684	391531	227572	240914	1.71379e+07	2.33894e+06	4649663	10734149	2761573	1557147	3.32789e+06	5.2109e+07
JPN	620302	17698219	2.257e+06	4.8189e+06	4296018	96652749	112898	2.76464e+08	36279213	57662.5	4.03321e+06	0	497644	227646	33890	2.76078e+06	24975773	36767138	151684	3.57277e+06	3312	5.36854e+06	1.60514e+07	508247	904852	4101630	0	130700	0	7867.5	14068.5	2.28187e+07	5648	0	1.0739e+08	2761910	142870	575571	225878	7472	13819612	1.42746e+06	2.39176e+08	276643	2014077	481494	2.51728e+07	2861696	10108201
KAZ	0	0	0	0	0	0	0	30900	0	0	0	0	0	0	0	0	0	23400	0	0	0	0	0	5690	0	105700	0	0	0	0	0	0	0	0	0	0	0	0	0	0	0	0	0	1100	227454	0	0	0	0
LAO	0	0	0	151876	0	0	0	0	0	0	0	0	0	0	0	0	0	0	0	0	0	0	0	0	0	0	0	0	0	0	0	0	0	0	0	0	0	0	0	0	0	0	0	0	0	0	0	0	0
LVA	0	0	0	0	0	0	0	0	0	0	63	0	51083.5	0	0	49623	0	2000	0	0	0	0	0	0	0	0	0	0	0	0	0	0	0	0	2262	6035	0	8060	0	0	0	5099	0	0	59470.5	0	0	0	4612
MLT	0	0	0	0	0	0	0	0	0	0	0	0	0	0	0	0	0	87818.5	0	0	0	0	0	0	0	213088	0	0	0	0	0	0	0	0	0	0	0	0	0	0	0	0	0	0	0	0	0	0	15762
MEX	17857.5	1394698	7986	3708	12912.5	11773222	7932.5	39177	20909	194978	203	0	0	0	0	0	28274	95538	0	2874.5	0	63472	0	0	2219	3393122	565836	0	0	0	0	0	0	0	0	861964	0	0	0	55668.5	0	0	10882.5	0	0	2279225	18188	3175	114396
MNG	0	0	0	0	0	0	0	0	0	0	0	0	0	0	0	0	0	4000	0	0	0	0	0	0	0	0	0	123574	0	0	0	0	0	0	0	0	0	0	0	0	0	0	0	0	0	0	0	1000	0
MMR	0	0	0	0	0	0	0	0	0	0	0	0	0	0	0	0	0	0	0	0	0	0	0	0	0	0	0	0	0	0	0	0	0	0	0	0	0	0	0	0	0	0	0	0	0	0	0	0	0
NLD	2774	2.18781e+06	1500159	2.6368e+07	324523	1765437	58207	1.02509e+07	1.79408e+06	752134	5533167	1131	1.71154e+06	236169	22779	5105786	19332890	3.68136e+07	1198963	1198735	747078	1163340	184992	153874	1584065	1.62163e+07	1.08907e+06	36825.5	0	163040	21884	2067406	0	0	0	433391	289426	2.78707e+06	77320.5	1307	91613	3706949	4.20268e+06	555884	4.16183e+06	298781	1000490	761101	1.34687e+07
NZL	0	1.13805e+07	1118	56342.5	21156	66559	5520	212306	4453	1136	189354	0	0	154356	0	0	102097	26735.5	0	0	0	329950	77930	0	0	6789	7391	0	0	0	0	306200	0	0	12444	0	0	4343	13657.5	0	0	0	138683	0	0	281886	659315	98992	582
NGA	0	0	0	0	0	0	0	0	0	0	0	0	0	0	0	0	0	68000	0	0	0	0	0	0	0	0	0	0	0	0	0	0	0	0	0	0	0	0	0	0	0	0	0	0	0	0	0	0	0
NOR	1085	17618	184269	172853	405280	794006	12811.5	13497097	250985	0	137170	0	857418	0	0	689050	3.35892e+06	5.51549e+06	926	191757	25852	0	0	0	35394.5	1202979	8251081	0	0	153780	0	7177	0	0	1.46591e+06	187622	0	0	0	796	0	515000	1.17581e+07	14438	853640	0	854389	2063372	3560695
PAK	0	33265	0	0	0	266	0	0	0	0	0	0	0	0	0	6109	0	0	0	0	0	0	0	0	0	0	0	0	0	0	0	0	0	0	0	0	0	0	0	0	0	0	0	0	0	0	0	0	0
PER	0	0	0	0	0	0	61484	0	0	6033	0	0	0	0	0	0	528	4639	0	0	0	0	0	0	0	0	0	0	0	0	0	0	0	0	0	0	0	0	0	0	0	0	0	0	12800	0	0	0	0
PHL	0	68802	24258	0	0	3305	0	1.39066e+06	379118	0	0	0	0	0	0	0	2664	115095	0	0	0	491	23625	0	0	0	394149	0	0	0	0	0	0	0	0	0	0	0	0	0	0	0	485222	0	0	0	91677	0	145232
POL	0	410004	203434	474013	0	391000	0	769859	104000	0	670462	0	571076	472	0	1626506	658474	15545500	36356	81000	0	0	0	0	0	1156808	0	48300	0	61016	0	1031	0	0	1.0695e+06	6022	0	239000	20227	0	0	0	74837	332536	1068998	54933	274652	322979	462000
KOR	36147	698668	340654	48443.5	452296	290006	116336	73774516	2917112	4739	24852	0	359382	15513.5	0	93	205872	3.18804e+06	9814	513298	0	2186849	464660	1380161	139892	1.58194e+06	8.83565e+06	542858	0	313	0	2274049	537427	0	419618	185378	47442	152	323548	723	2.39748e+06	630316	0	49828	533968	166530	835620	64306.5	382580
ROU	0	0	66216	132322	0	0	0	0	0	0	0	0	0	8182	0	0	93870	782528	51814	2.03942e+06	0	0	0	0	0	1461700	0	7583	0	0	0	0	0	0	140741	0	0	433	0	0	0	0	0	0	42214	0	0	0	115186
RUS	0	326	9281	0	0	10707.5	0	1108250	0	0	51572	0	0	0	0	227380	0	577312	0	2000	0	3459458	239752	1089568	24117	50408.5	10774	2971603	3122	148074	0	3214	28220.5	0	35354.5	0	5574	0	52621	0	0	11132	47328.5	15904	0	0	100	0	0
SAU	0	0	0	0	0	0	0	0	0	0	0	0	0	0	1205	0	0	23000	0	0	0	0	0	0	0	0	0	0	0	0	0	0	0	0	6787	0	105	0	0	0	0	0	0	0	0	0	0	0	0
SGP	0	1.02935e+06	26160	52353	153689	482928	0	35603038	1.96856e+07	0	16228	0	8864	0	0	43248.5	1.06262e+06	2202988	0	39703.5	0	1.22991e+06	2.34654e+07	353181	1197000	227426	10826302	0	0	0	16598	218762	676	367732	217427	129583	0	123284	417378	0	9.76173e+06	0	5.993e+07	0	0	2741	0	52539.5	29522
RSA	30574	2093002	14896	48542	254	315320	1480868	825720	40	756885	1014	21229	0	206196	2482	0	106146	189498	1271	7	0	6168.5	40402	0	0	22424.5	399	0	0	0	0	40325	0	0	24923	83285	83403	837	0	23960	1707	0	0	2374	10018.5	2527	6079	0	205811
ESP	286688	3118265	214391	1.7816e+06	8.27605e+06	1.47153e+06	286888	2634908	95621	1.18131e+06	2.78074e+06	0	157622	11026.5	0	209992	1.92866e+07	7.68266e+06	194764	147980	10568	36443.5	65972	69883	248518	1.52563e+07	114028	1611700	0	9408	96641	5118914	0	0	2459659	24797	4339	204128	42543	73824.5	139256	871000	218953	392238	2.79455e+06	596986	82234.5	832508	0
SWE	443666	7.21217e+06	13507825	1.06843e+07	4311749	26771105	47029	22208727	2.41844e+06	32066	4698035	0	17251048	522567	1761.5	19136002	5.52154e+07	60342726	186096	2365788	376956	714726	74577	1.13248e+06	694070	3.34021e+07	9626251	36625.5	0	1.11187e+06	37115.5	4084405	0	0	6.76173e+06	1449044	31152	2.28674e+07	28833.5	7578.5	6189	4.83495e+06	10054724	967776	5057793	187088	1697901	1.59993e+06	35933059
CHE	285204	2.80669e+06	15702590	5330423	5.38487e+06	1.83548e+06	1.03893e+06	1.10683e+07	2779259	35935.5	3781480	0	2494950	80536.5	16548	3.13116e+06	2.7779e+07	1.33087e+08	5038860	1694704	300824	1.93078e+06	1.11671e+06	2546064	759420	2.81979e+07	7468923	35643.5	0	217175	73820	4.07215e+06	0	17682	9273742	624386	402590	1.40118e+06	374792	140513	324010	2971137	18023995	2051214	3.27805e+06	921375	1674535	643632	9.50394e+06
THA	104200	482080	0	98701	0	4564	0	542410	125752	0	1719	0	44494.5	0	0	0	1028	337868	0	0	0	132024	232936	0	0	110926	3395247	0	13209	0	0	5698	0	119485	76924	55061	0	0	12243	0	390106	0	30361	0	91995	6565	346152	10132	0
TUR	0	21808	494074	63491.5	0	90566.5	0	257951	2303	0	19490.5	0	0	96412.5	2013	0	57232	653582	159866	94382.5	0	7390.5	2374.5	313096	57142.5	59508.5	11975	444596	0	942.5	0	630192	0	0	44862	81	67804.5	0	87361.5	2269	4849	69330.5	16500	1.51408e+06	1219676	74876	8577	30212	20843.5
UKR	0	0	26909	0	0	0	0	540000	0	0	658	0	0	0	0	0	0	57290	140	282650	0	0	15453	248670	6000	6968.5	0	98705	0	19321	0	2020	0	0	0	370	0	0	0	0	0	68520	0	6449	1.59274e+07	0	0	0	24180
VEN	0	0	0	0	0	0	0	0	0	73202	0	0	0	0	0	0	0	0	0	0	0	0	0	0	0	0	0	0	0	0	0	32809	0	0	4575	0	0	0	0	0	0	0	0	0	0	0	0	0	0
VNM	0	17420	0	0	2000	142	0	0	0	0	0	0	0	0	0	0	1131	94477.5	0	0	0	0	14200	15185	6400	0	4.69378e+06	0	0	0	0	0	0	0	0	524	0	0	0	0	0	0	1575304	0	0	0	287	0	0
GBR	252663	5.70272e+06	3.68722e+06	1.30355e+07	684380	6.25944e+06	86521.5	8428156	2.8775e+06	104132	3280498	0	5.54058e+06	560400	78469.5	3581979	1.95781e+07	27214315	1.29075e+06	1.4105e+06	228914	2221541	10951	1365565	1478368	9.80977e+06	6.59315e+06	502644	0	554246	633478	2.42709e+06	24356	0	11904162	2311522	1913407	4951442	489324	13606	235337	2643266	5456962	989313	3.01993e+06	510133	9.20401e+06	3.50829e+06	8.85403e+06
USA	7.57585e+06	3.89087e+07	3952390	3.77953e+07	26388954	293076508	3.43901e+06	69871402	1.0636e+07	5877728	958409	21970	2.40915e+06	2.05737e+06	10100	3.96912e+06	40914122	50799671	412347	2.40563e+06	101104	4460600	2488968	0	31558708	9.26982e+06	5.1872e+07	534710	0	41389.5	292461	104275893	17623	0	15574308	6.02681e+06	1410456	2106638	139782	2389767	3072850	2432364	3.21617e+07	618754	1.18123e+07	2556269	30430182	3.78353e+06	13436989
[truncated: 9 more columns]

## Sheet: undirected
	Argentina	Australia	Austria	Belgium	Brazil	Canada	Chile	China	China, Hong Kong SAR	Colombia	Czechia	Dem. Rep. of the Congo	Denmark	Egypt	Ethiopia	Finland	France	Germany	Greece	Hungary	Iceland	India	Indonesia	Iran	Israel	Italy	Japan	Kazakhstan	Lao People's Dem. Rep.	Latvia	Malta	Mexico	Mongolia	Myanmar	Netherlands	New Zealand	Nigeria	Norway	Pakistan	Peru	Philippines	Poland	Rep. of Korea	Romania	Russian Federation	Saudi Arabia	Singapore	South Africa	Spain
Argentina	0	141816	49596	65177	6.48842e+06	111566	1848749	1.08597e+06	0	913633	767	0	7126	0	0	341156	654308	1.96854e+06	77512	15570	132	3925	0	0	2000	4073350	620334	0	0	0	0	698629	0	0	38774	8025.5	29206	1085	0	423012	0	2886	36179	0	0	0	0	30574	326680
Australia	141816	0	4874147	3.64259e+06	29946	1.24088e+07	65111.5	14105065	697336	126948	11524	0	1966342	2181	64212	6.28354e+06	4476451	18943659	53594	1.32244e+06	3518	562918	1011739	6648	224764	2.5865e+07	1.81217e+07	16000	9949	0	0	1459015	8783.5	0	2298188	16136485	2058577	17618	406944	7924	134679	410004	1.22152e+06	0	38185.5	437077	1.82765e+06	2581944	3.26798e+06
Austria	49596	4874147	0	958311	4387208	3886638	143573	9.79028e+06	997040	60904	1.26463e+07	0	2.26045e+06	82745	0	6.12629e+06	17978753	1.52724e+08	4.60482e+06	19574782	69517.5	459371	157476	1.82043e+06	771610	3.09395e+07	4601094	75106.5	0	305670	145850	1052576	0	0	6341349	458690	9703591	1401983	3491	1459	94980.5	4659320	4.22553e+06	1.97833e+06	3139795	1848344	1504396	1.19024e+06	1.42306e+07
Belgium	65177	3.64259e+06	958311	0	349562	1665007	42819	6255999	759674	14237	2632553	33938	2.6182e+06	1.0346e+06	71416	2851038	46688376	7.86567e+07	424664	554472	23865.5	71223	17152.5	487378	655140	20788183	5032764	122200	151876	278012	12544	464286	0	0	4.52349e+07	80021.5	69853	663628	16044	0	127297	1991507	1.51582e+06	366733	1361320	1773790	86975	509069	17382571
Brazil	6.48842e+06	29946	4387208	349562	0	266846	561020	353018	100248	303320	207762	0	164551	0	0	972090	1.66245e+06	2.08925e+07	0	146585	0	87849	194200	0	57874	9512053	4444300	1500	0	0	0	2.78139e+06	0	0	332523	21817	8591	405280	0	42640	6870	86000	2254079	0	66000	128192	158784	249850	8.49366e+06
Canada	111566	1.24088e+07	3886638	1665007	266846	0	985167	2.00998e+07	3009898	591812	224631	0	1068721	770867	0	2.43816e+06	58191782	21185920	45219	216410	17602	425702	126553	5.82581e+06	418955	6.64413e+06	99273721	38883.5	0	0	6506	1.94101e+07	0	0	4.62619e+06	1.83213e+06	31428.5	803352	248452	40242	105840	534000	936014	90924	1062695	275927	972425	475706	3.56252e+06
Chile	1848749	65111.5	143573	42819	561020	985167	0	473652	21302.5	14412	753	0	81405	0	0	875766	277385	3299543	0	0	0	4343	0	0	0	1172010	112898	0	0	0	0	76069.5	0	0	60034	179714	0	14201.5	0	140722	0	0	116336	0	0	0	0	1480868	308846
China	1.08597e+06	14105065	9.79028e+06	6255999	353018	2.00998e+07	473652	0	183045980	249814	1438728	1400	4242383	264237	101420	14238788	29802011	114572140	659604	546776	6419	1556370	2294352	494006	368694	1.82758e+07	2.88507e+08	444348	10870	5010.5	23276.5	1.51029e+06	31298.5	0	1.58819e+07	1136729	2607105	13778907	621856	36732.5	2.38838e+06	1747035	75944296	52620	2.22226e+06	486809	58041850	1.3717e+06	5099063
China, Hong Kong SAR	0	697336	997040	759674	100248	3009898	21302.5	183045980	0	345	39963	0	287404	11908	0	1.18636e+06	2.53137e+06	8290288	0	136205	0	77923.5	785735	80020	268606	2386658	40532501	0	0	0	945	46655.5	0	0	2127397	90015	5643	252186	5957	31212	3192563	104000	1.30167e+07	1571	42486	35257	2.24389e+07	44229	136060
Colombia	913633	126948	60904	14237	303320	591812	14412	249814	345	0	1	0	0	0	0	22846	118008	605632	0	0	0	1631	0	0	15000	754036	57662.5	0	0	0	0	262088	0	0	752134	1136	0	0	0	6371	0	0	4739	0	0	0	0	756885	1.18609e+06
Czechia	767	11524	1.26463e+07	2632553	207762	224631	753	1438728	39963	1	0	0	1.34602e+06	89	0	1.20916e+06	5013471	8.35893e+07	40504	2650799	4613	30977	10351.5	13774.5	21295.5	7.64389e+06	4185366	16691.5	0	58674	122	28071	10006	414	5.85216e+06	306254	0	241712	1075.5	18	0	2098853	29273	394004	1688625	11678	61149	171617	3.24239e+06
Dem. Rep. of the Congo	0	0	0	33938	0	0	0	1400	0	0	0	0	0	0	0	0	6791	130000	0	0	0	0	0	0	0	0	0	0	0	0	0	0	0	0	1131	0	0	0	0	0	0	0	0	0	0	0	0	21229	0
Denmark	7126	1966342	2.26045e+06	2.6182e+06	164551	1068721	81405	4242383	287404	0	1.34602e+06	0	0	273338	509	1.20875e+07	5.36827e+06	2.31112e+07	75002.5	1263255	302004	273036	61883.5	5094	184665	5.31623e+06	2811281	0	0	2.41925e+06	3351	567277	0	0	4.43293e+06	420664	21971	6.73264e+06	17014	8044.5	234938	2864098	991354	106082	1.32437e+06	166286	277510	102684	1398431
Egypt	0	2181	82745	1.0346e+06	0	770867	0	264237	11908	0	89	0	273338	0	0	205381	312339	5.80204e+06	0	0	0	33158	0	0	67000	1.85237e+06	227646	0	0	0	0	0	0	0	236169	154356	0	0	0	0	0	472	15513.5	8182	0	0	0	206196	11026.5
Ethiopia	0	64212	0	71416	0	0	0	101420	0	0	0	0	509	0	0	19840	0	40907	0	0	0	4083	18992	0	0	367028	33890	0	0	0	0	0	0	0	22779	0	0	0	0	0	0	0	0	0	0	1205	0	2482	0
Finland	341156	6.28354e+06	6.12629e+06	2851038	972090	2.43816e+06	875766	14238788	1.18636e+06	22846	1.20916e+06	0	1.20875e+07	205381	19840	0	20302222	39841462	661392	2589754	164780	436352	1384530	1256570	811036	7.74625e+06	4139696	61157	0	1030636	0	285009	682	0	8075423	240226	146878	6.70002e+06	135422	45358	119904	4.98523e+06	2504466	768396	6.98848e+06	1.53364e+06	2529038	408326	3638299
France	654308	4476451	17978753	46688376	1.66245e+06	58191782	277385	29802011	2.53137e+06	118008	5013471	6791	5.36827e+06	312339	0	20302222	0	1.63532e+08	1.44359e+06	1813386	45229	2033349	379168	3815219	1.48202e+06	7.15747e+07	3.1798e+07	540424	59989	208325	116921	3537662	0	109791	2.55941e+07	1.87183e+06	2652825	4559182	142936	144959	131177	6.56582e+06	2260756	4849954	3.80663e+06	1.32539e+06	4140736	1478363	70528166
Germany	1.96854e+06	18943659	1.52724e+08	7.86567e+07	2.08925e+07	21185920	3299543	114572140	8290288	605632	8.35893e+07	130000	2.31112e+07	5.80204e+06	40907	39841462	1.63532e+08	0	1.09319e+07	76193500	1747865	7.63275e+06	951324	2.93878e+07	6357000	1.36388e+08	69069791	1277400	0	2.82221e+06	446568	32221795	216528	0	108614766	4.51489e+06	5.40021e+06	1.42259e+07	235496	270580	1606767	82113000	44345846	7.17973e+06	71441857	11074140	1.30885e+07	1.30849e+07	1.07151e+08
Greece	77512	53594	4.60482e+06	424664	0	45219	0	659604	0	0	40504	0	75002.5	0	0	661392	1.44359e+06	1.09319e+07	0	130528	0	134444	0	0	178837	1.03534e+07	151684	1900	0	0	0	46170	0	0	1538072	0	0	926	0	0	0	36744	9814	343794	24288	30667	161	38117	770068
Hungary	15570	1.32244e+06	19574782	554472	146585	216410	0	546776	136205	0	2650799	0	1263255	0	0	2589754	1813386	76193500	130528	0	0	0	45322	0	41000	4.94871e+06	3.92877e+06	700	0	347	45607	44350.5	1000	0	3.06907e+06	130125	0	202757	2000	1746	0	232500	513298	3.14167e+06	186698	0	154008	140	696646
Iceland	132	3518	69517.5	23865.5	0	17602	0	6419	0	0	4613	0	302004	0	0	164780	45229	1747865	0	0	0	340495	0	0	0	463978	3312	0	0	14	0	0	0	0	747681	0	0	79468	0	0	0	0	0	14355	0	0	0	302	10568
India	3925	562918	459371	71223	87849	425702	4343	1556370	77923.5	1631	30977	0	273036	33158	4083	436352	2033349	7.63275e+06	134444	0	340495	0	41570	75900	88934.5	2483594	5.37747e+06	2000	0	0	8	199477	0	0	1201802	342036	216928	0	0	0	30897	90000	2195824	18244	3536171	18529	1391676	47266.5	36443.5
Indonesia	0	1011739	157476	17152.5	194200	126553	0	2294352	785735	0	10351.5	0	61883.5	0	18992	1384530	379168	951324	0	45322	0	41570	0	0	0	322316	1.617e+07	0	0	0	0	0	0	0	324132	87867	481522	443	37919	0	168557	0	466298	115000	239752	0	2.59405e+07	40402	107339
Iran	0	6648	1.82043e+06	487378	0	5.82581e+06	0	494006	80020	0	13774.5	0	5094	0	0	1256570	3815219	2.93878e+07	0	0	0	75900	0	0	0	3.34929e+06	508247	10190	0	0	0	221504	0	0	154000	0	0	0	87	0	0	0	1393642	0	1089568	27486	353181	0	69883
Israel	2000	224764	771610	655140	57874	418955	0	368694	268606	15000	21295.5	0	184665	67000	0	811036	1.48202e+06	6357000	178837	41000	0	88934.5	0	0	0	6.05079e+06	1214927	4400	0	0	0	85525	0	0	1.64955e+06	15242	1000	94394.5	0	0	0	1000	432888	911427	308864	0	1819788	171568	384818
Italy	4073350	2.5865e+07	3.09395e+07	20788183	9512053	6.64413e+06	1172010	1.82758e+07	2386658	754036	7.64389e+06	0	5.31623e+06	1.85237e+06	367028	7.74625e+06	7.15747e+07	1.36388e+08	1.03534e+07	4.94871e+06	463978	2483594	322316	3.34929e+06	6.05079e+06	0	8825347	506846	0	263324	961974	3.48664e+07	0	0	2.40403e+07	4.06402e+06	804934	6037663	391531	227572	240914	1.82947e+07	3920883	6111363	1.07846e+07	2761573	1784573	3350313	67365356
Japan	620334	1.81217e+07	4601094	5032764	4444300	99273721	112898	2.88507e+08	40532501	57662.5	4185366	0	2811281	227646	33890	4139696	3.1798e+07	69069791	151684	3.92877e+06	3312	5.37747e+06	1.617e+07	508247	1214927	8825347	0	130700	0	7867.5	14068.5	2.33845e+07	5648	0	108478709	2769301	142870	8826652	225878	7472	14213761	1.42746e+06	248011905	276643	2024851	481494	3.59991e+07	2862095	1.02222e+07
Kazakhstan	0	16000	75106.5	122200	1500	38883.5	0	444348	0	0	16691.5	0	0	0	0	61157	540424	1277400	1900	700	0	2000	0	10190	4400	506846	130700	0	0	0	0	0	123574	0	36825.5	0	0	0	0	0	0	48300	542858	8683	3.19906e+06	0	0	0	1611700
Lao People's Dem. Rep.	0	9949	0	151876	0	0	0	10870	0	0	0	0	0	0	0	0	59989	0	0	0	0	0	0	0	0	0	0	0	0	0	0	0	0	0	0	0	0	0	0	0	0	0	0	0	3122	0	0	0	0
Latvia	0	0	305670	278012	0	0	0	5010.5	0	0	58674	0	2.41925e+06	0	0	1030636	208325	2.82221e+06	0	347	14	0	0	0	0	263324	7867.5	0	0	0	0	0	0	0	165302	6035	0	161840	0	0	0	66115	313	0	207544	0	0	0	14020
Malta	0	0	145850	12544	0	6506	0	23276.5	945	0	122	0	3351	0	0	0	116921	446568	0	45607	0	8	0	0	0	961974	14068.5	0	0	0	0	0	0	0	21884	0	0	0	0	0	0	0	0	0	0	0	16598	0	112403
Mexico	698629	1459015	1052576	464286	2.78139e+06	1.94101e+07	76069.5	1.51029e+06	46655.5	262088	28071	0	567277	0	0	285009	3537662	32221795	46170	44350.5	0	199477	0	221504	85525	3.48664e+07	2.33845e+07	0	0	0	0	0	0	0	2067406	1168164	0	7177	0	55668.5	0	1031	2.28493e+06	0	3214	2279225	236950	43500	5.23331e+06
Mongolia	0	8783.5	0	0	0	0	0	31298.5	0	0	10006	0	0	0	0	682	0	216528	0	1000	0	0	0	0	0	0	5648	123574	0	0	0	0	0	0	0	0	0	0	0	0	0	0	537427	0	28220.5	0	676	1000	0
Myanmar	0	0	0	0	0	0	0	0	0	0	414	0	0	0	0	0	109791	0	0	0	0	0	0	0	0	0	0	0	0	0	0	0	0	0	0	0	0	0	0	0	0	0	0	0	0	0	367732	0	0
Netherlands	38774	2298188	6341349	4.52349e+07	332523	4.62619e+06	60034	1.58819e+07	2127397	752134	5.85216e+06	1131	4.43293e+06	236169	22779	8075423	2.55941e+07	108614766	1538072	3.06907e+06	747681	1201802	324132	154000	1.64955e+06	2.40403e+07	108478709	36825.5	0	165302	21884	2067406	0	0	0	445835	289426	4252982	77320.5	1307	91613	4.77645e+06	4622296	696626	4197182	305568	1217917	786024	1.59284e+07
New Zealand	8025.5	16136485	458690	80021.5	21817	1.83213e+06	179714	1136729	90015	1136	306254	0	420664	154356	0	240226	1.87183e+06	4.51489e+06	0	130125	0	342036	87867	0	15242	4.06402e+06	2769301	0	0	6035	0	1168164	0	0	445835	0	0	191965	13657.5	0	0	6022	324060	0	0	281886	788898	182277	25379
Nigeria	29206	2058577	9703591	69853	8591	31428.5	0	2607105	5643	0	0	0	21971	0	0	146878	2652825	5.40021e+06	0	0	0	216928	481522	0	1000	804934	142870	0	0	0	0	0	0	0	289426	0	0	0	0	0	0	0	47442	0	5574	105	0	83403	4339
Norway	1085	17618	1401983	663628	405280	803352	14201.5	13778907	252186	0	241712	0	6.73264e+06	0	0	6.70002e+06	4559182	1.42259e+07	926	202757	79468	0	443	0	94394.5	6037663	8826652	0	0	161840	0	7177	0	0	4252982	191965	0	0	0	796	0	754000	1.17582e+07	14871	853640	0	977673	2064209	3764823
Pakistan	0	406944	3491	16044	0	248452	0	621856	5957	0	1075.5	0	17014	0	0	135422	142936	235496	0	2000	0	0	37919	87	0	391531	225878	0	0	0	0	0	0	0	77320.5	13657.5	0	0	0	0	0	20227	323548	0	52621	0	417378	0	42543
Peru	423012	7924	1459	0	42640	40242	140722	36732.5	31212	6371	18	0	8044.5	0	0	45358	144959	270580	0	1746	0	0	0	0	0	227572	7472	0	0	0	0	55668.5	0	0	1307	0	0	796	0	0	0	0	723	0	12800	0	0	23960	73824.5
Philippines	0	134679	94980.5	127297	6870	105840	0	2.38838e+06	3192563	0	0	0	234938	0	0	119904	131177	1606767	0	0	0	30897	168557	0	0	240914	14213761	0	0	0	0	0	0	0	91613	0	0	0	0	0	0	0	2882705	0	0	0	9.85341e+06	1707	284488
Poland	2886	410004	4659320	1991507	86000	534000	0	1747035	104000	0	2098853	0	2864098	472	0	4.98523e+06	6.56582e+06	82113000	36744	232500	0	90000	0	0	1000	1.82947e+07	1.42746e+06	48300	0	66115	0	1031	0	0	4.77645e+06	6022	0	754000	20227	0	0	0	705154	332536	1080130	54933	274652	322979	1333000
Rep. of Korea	36179	1.22152e+06	4.22553e+06	1.51582e+06	2254079	936014	116336	75944296	1.30167e+07	4739	29273	0	991354	15513.5	0	2504466	2260756	44345846	9814	513298	0	2195824	466298	1393642	432888	3920883	248011905	542858	0	313	0	2.28493e+06	537427	0	4622296	324060	47442	1.17582e+07	323548	723	2882705	705154	0	49828	581297	166530	6.07657e+07	64306.5	601533
Romania	0	0	1.97833e+06	366733	0	90924	0	52620	1571	0	394004	0	106082	8182	0	768396	4849954	7.17973e+06	343794	3.14167e+06	14355	18244	115000	0	911427	6111363	276643	8683	0	0	0	0	0	0	696626	0	0	14871	0	0	0	332536	49828	0	58118	0	0	2374	507424
Russian Federation	0	38185.5	3139795	1361320	66000	1062695	0	2.22226e+06	42486	0	1688625	0	1.32437e+06	0	0	6.98848e+06	3.80663e+06	71441857	24288	186698	0	3536171	239752	1089568	308864	1.07846e+07	2024851	3.19906e+06	3122	207544	0	3214	28220.5	0	4197182	0	5574	853640	52621	12800	0	1080130	581297	58118	0	0	100	10018.5	2.79455e+06
Saudi Arabia	0	437077	1848344	1773790	128192	275927	0	486809	35257	0	11678	0	166286	0	1205	1.53364e+06	1.32539e+06	11074140	30667	0	0	18529	0	27486	0	2761573	481494	0	0	0	0	2279225	0	0	305568	281886	105	0	0	0	0	54933	166530	0	0	0	2741	2527	596986
Singapore	0	1.82765e+06	1504396	86975	158784	972425	0	58041850	2.24389e+07	0	61149	0	277510	0	0	2529038	4140736	1.30885e+07	161	154008	0	1391676	2.59405e+07	353181	1819788	1784573	3.59991e+07	0	0	0	16598	236950	676	367732	1217917	788898	0	977673	417378	0	9.85341e+06	274652	6.07657e+07	0	100	2741	0	58618.5	111756
South Africa	30574	2581944	1.19024e+06	509069	249850	475706	1480868	1.3717e+06	44229	756885	171617	21229	102684	206196	2482	408326	1478363	1.30849e+07	38117	140	302	47266.5	40402	0	171568	3350313	2862095	0	0	0	0	43500	1000	0	786024	182277	83403	2064209	0	23960	1707	322979	64306.5	2374	10018.5	2527	58618.5	0	1038319
Spain	326680	3.26798e+06	1.42306e+07	17382571	8.49366e+06	3.56252e+06	308846	5099063	136060	1.18609e+06	3.24239e+06	0	1398431	11026.5	0	3638299	70528166	1.07151e+08	770068	696646	10568	36443.5	107339	69883	384818	67365356	1.02222e+07	1611700	0	14020	112403	5.23331e+06	0	0	1.59284e+07	25379	4339	3764823	42543	73824.5	284488	1333000	601533	507424	2.79455e+06	596986	111756	1038319	0
Sweden	445966	7398169	16661524	13883252	4.35063e+06	2.77118e+07	47029	2.32334e+07	2439792	32066	5.03639e+06	0	25272002	522567	1761.5	3.50675e+07	63070301	80874530	207912	2394768	397532	717647	74577	1.13248e+06	719895	4.36461e+07	3.32808e+07	36625.5	0	1130935	37115.5	4099898	0	0	1.36869e+07	1458343	31152	2.84815e+07	28833.5	7578.5	6685	7103277	10338847	970254	5.07798e+06	207290	1.76519e+06	1602947	3.66414e+07
Switzerland	285204	2849852	2.78959e+07	6534569	5.60968e+06	3287386	1.03893e+06	1.17284e+07	3052315	35935.5	3912188	0	4.25959e+06	80536.5	16548	5777901	39099595	2.15145e+08	5120458	2.68894e+06	300824	1.93549e+06	1.11671e+06	2546064	1.17807e+06	3.85574e+07	9.8944e+06	35643.5	0	217175	73820	4.42323e+06	0	17682	1.38165e+07	626450	402590	1864982	374792	140513	324080	3227449	18220069	2057682	3.28998e+06	921375	2.60136e+06	749216	1.02916e+07
Thailand	104200	732195	1.06121e+06	153678	6797.5	61452	0	4.45735e+06	2.12962e+06	0	1719	0	1043425	0	0	615684	1039062	8379344	1841	37908.5	0	206082	384636	0	166174	2.17642e+06	66395520	0	13209	0	0	10049	0	119485	920234	56495	0	795312	12243	0	529172	32058	3407689	0	91995	12857	6034478	10841	49721.5
Turkey	0	23329	3.29795e+06	989632	15721	213418	86	907536	9366	0	124330	0	556262	96412.5	2013	1.19881e+06	3.47652e+06	44230937	228874	106824	0	46967	2374.5	313096	151394	1.45302e+07	7.38049e+06	445596	0	942.5	0	646772	0	0	2314978	81	67804.5	256850	102694	2269	4849	783908	202303	1607437	1.29817e+06	81946	228881	32346	2033967
Ukraine	0	0	670530	91209.5	0	2109	0	736468	6737.5	0	267934	0	664636	0	0	43073	2.38862e+06	4754935	900	487760	0	11400	15453	248670	42280	1.16585e+06	198377	98805	0	19321	0	2020	0	0	929616	920	0	51730	0	0	0	992880	57470	22399	1.74207e+07	0	3488	0	187298
Venezuela	25866	0	19219	4921	149350	87126	3840	262086	11464	197111	0	0	0	0	0	36240	761930	985008	0	0	0	0	0	0	0	290046	33615	0	0	0	0	89464	0	0	53925.5	0	0	0	0	1300	918	0	139	0	0	0	0	0	128114
Viet Nam	0	225214	559582	0	2000	184379	0	1669039	322528	0	0	0	11868	0	0	57222.5	1.39673e+06	1894744	0	5050	0	38645.5	41923	15185	37623	591694	12322505	0	0	0	0	0	0	0	8650.5	524	0	500	0	0	27795	0	3864045	0	289089	0	1899233	0	0
United Kingdom	366146	7.73903e+06	1.63241e+07	2.80088e+07	698322	1.63657e+07	86562.5	17506329	3.50379e+06	104132	4.35296e+06	0	1.28784e+07	560400	78469.5	1.2878e+07	4.82185e+07	1.30179e+08	1400666	2.20387e+06	229718	2.38803e+06	29942	1365565	1882199	4.92778e+07	24497112	502644	0	593496	639220	2.54863e+06	24356	0	29600583	2.91622e+06	1913407	8655477	489324	13606	236470	4384672	5923992	1032584	3.0577e+06	510133	1.06563e+07	4.11673e+06	1.20124e+07
USA	7.63201e+06	4.38337e+07	2.35587e+07	4.11398e+07	31407654	7.70952e+08	3.66774e+06	120685036	20667335	6.18907e+06	6.08966e+06	21970	9.15181e+06	2.05737e+06	10100	13075810	8.04486e+07	303873777	602049	2841798	101466	5567346	2543258	0	33803840	8.12647e+07	7.12015e+08	571310	0	579454	292461	251465514	17623	0	28842859	7.70353e+06	1410456	14963585	139782	2390868	3668485	5.02343e+06	36694951	618754	11957074	2556269	3.89726e+07	4.66873e+06	1.95714e+07
[truncated: 9 more columns]
