# Supplementary material for: Spatial-temporal variation characteristics and evolution of the global industrial robot trade: A complex network analysis
Source: PLoS One. 2019 Sep 26;14(9):e0222785. doi: 10.1371/journal.pone.0222785 (PMC6762107; doi:10.1371/journal.pone.0222785)
Supplement: S1 File — (ZIP) [file pone.0222785.s002.zip › S1 File . Dataset matrix for 58 economies from1998 to 2017/2004.xlsx]

## Sheet: directed
	ARG	AUS	AUT	BEL	BRA	CAN	CHL	CHN	CHN-HK	COL	CZE	COG	DNK	EGY	ETH	FIN	FRA	DEU	GRC	HUN	ISL	IND	IDN	IRN	ISR	ITA	JPN	KAZ	LAO	LVA	MLT	MEX	MNG	MMR	NLD	NZL	NGA	NOR	PAK	PER	PHL	POL	KOR	ROU	RUS	SAU	SGP	RSA	ESP
ARG	0	7960	0	0	1.80811e+06	12	2.44634e+06	0	0	1.01625e+06	0	0	30000	0	0	0	1874	1074.5	0	0	0	964798	0	0	0	99092	0	0	0	0	0	967816	0	0	0	1757.5	394069	0	0	555728	0	0	33	11900	0	104474	0	0	102639
AUS	5737.5	0	298850	253148	44120	219832	4628.5	5663592	220714	1554	17395	0	12173	2774	0	10208	170112	491514	995	0	0	527620	805036	102209	3901	100370	655831	102015	18526	0	0	131781	3830.5	34574	151388	5.53962e+06	340795	3145	270172	29222	54183.5	52060	565652	0	717413	1112438	1.5743e+06	223787	9105
AUT	64101.5	8.02504e+06	0	1.36452e+06	1.95636e+06	2280191	506768	3.46971e+07	1051027	25232	1.4656e+07	0	2190163	463194	0	1598045	14985098	84889178	3.20863e+06	9.32137e+06	136276	537562	114094	1.33015e+06	2759594	3.03132e+07	1.52378e+06	651053	0	67797	125621	2.76704e+06	0	0	3.49287e+06	312143	45112	1971724	9940	5527	6452	6892493	4761300	4467333	9.36723e+06	1356238	851936	906820	1.62638e+07
BEL	3740	3421124	702570	0	170710	498041	19985.5	10607516	298934	192918	712994	93496	1.7756e+06	3083673	0	534635	25879007	14884462	781406	746769	83923.5	50266.5	60629.5	1.16651e+06	537818	21384059	333420	161158	0	159853	7339.5	935606	0	0	33188210	185922	81594	750849	45101	21992	142	3.60444e+06	432292	369382	7.52512e+06	1794066	374428	1058992	19589597
BRA	3.24853e+06	18465	330241	132992	0	732.5	938324	533548	0	592680	107678	0	78919	0	0	0	15734.5	268666	150	0	0	7477.5	8603	11573	0	155074	130	0	0	0	0	655032	0	0	92648.5	20829	17196	0	21331	201125	66869	54697	870259	0	87659	0	37794	145575	348159
CAN	329716	8.85286e+06	589036	1033269	439837	0	1.29104e+06	7891701	915360	77169.5	28134	0	208370	226006	0	213334	3.27232e+06	2996785	346	94032.5	171392	3.01616e+06	219806	76359	1.18117e+06	943503	1818168	15698.5	0	0	34376	1.63015e+07	6330.5	0	1.26491e+06	1106222	0	379774	15573.5	115895	66931.5	834206	1458863	25349.5	400956	190750	1.06292e+06	326099	2.74091e+06
CHL	52600	946	71451	0	40721.5	35615	0	0	0	5067	0	0	0	2282	0	0	28309.5	55516.5	0	0	0	0	0	0	0	57955	0	0	0	0	0	96367.5	0	0	1244	56780	0	0	0	299667	0	0	0	0	0	0	0	0	0
CHN	2.76837e+06	23939730	1.82271e+06	18180659	3.00025e+06	1.28886e+07	624209	0	53328023	566940	1144741	1188	4858029	790459	189908	912658	7970327	1.4951e+07	2034423	610095	12519.5	1.9892e+06	3898086	1.6438e+06	1209538	1.02349e+07	1.91405e+07	1522838	76630	178404	35828.5	4063444	45113.5	2402005	1.27948e+07	3309516	394998	504403	1.61962e+06	248554	1.93905e+06	984412	3.5482e+06	149168	2.3901e+06	703634	49831600	2.34563e+06	2.6274e+06
CHN-HK	1371	3656690	27858.5	219840	30840	890737	19868.5	8.74509e+07	0	1332	299	0	40541.5	9715	96	0	340270	1444332	27778	317000	0	97197.5	228942	5264	59386.5	97108.5	5122481	0	0	0	0	97770.5	0	0	739950	267417	0	5345	14235.5	6203	6.58881e+06	0	4.26979e+06	7865.5	12547	232808	5444018	20513	41064.5
COL	0	0	0	0	1168	97	2099	0	0	0	0	0	0	0	0	0	0	0	0	0	0	0	0	0	0	40	0	0	0	0	0	24858.5	0	0	0	0	0	0	0	3527	0	0	0	0	0	0	0	48900	2509.5
CZE	0	19289.5	5.56062e+06	106019	26271.5	753655	3912	323239	16121	0	0	0	52824	0	0	19218	1399431	15650388	3142	3.28008e+06	9384	13755	6600	13308	497208	995928	17821.5	607601	0	1022755	0	131042	728.5	0	1383010	5824.5	0	45113	1609	0	12147.5	1.55972e+06	856	262897	5.74498e+06	55307	0	61050	44486
COG	0	0	0	0	0	0	0	0	0	0	0	0	0	0	0	0	0	0	0	0	0	0	0	0	0	0	0	0	0	0	0	0	0	0	0	0	0	0	0	0	0	0	0	0	578	0	0	0	0
DNK	32835.5	1546457	453204	3036427	507378	306648	187613	9.19505e+06	394790	109051	2162439	0	0	115864	0	4217861	4.14305e+06	14231828	469255	438174	376103	321258	80940	92718.5	117294	3998736	2071532	4267.5	0	368438	112	426544	0	0	4838800	417812	0	7693430	0	11850	400902	1.41345e+06	1151084	189729	799315	1103601	99793	174632	2395021
EGY	0	0	632	0	0	0	0	0	0	0	0	0	3393	0	2282	0	47270	123000	0	0	0	0	0	0	1000	18442	0	0	0	0	0	0	0	0	0	0	0	0	0	0	0	0	0	0	0	0	0	0	0
ETH	0	0	0	0	0	0	0	0	0	0	0	0	0	0	0	0	0	0	0	0	0	0	0	0	0	19061	0	0	0	0	0	0	0	0	0	0	0	0	0	0	0	0	0	0	0	0	0	0	0
FIN	170942	10412606	7.73269e+06	2107237	2.61626e+06	2.41308e+06	942377	2.17768e+07	1.3677e+06	69350	365503	0	9.66187e+06	387753	122238	0	2.6232e+07	3.58962e+07	940466	3956855	240712	1003278	692186	1153883	417000	2.54857e+06	2485161	45052	0	1.38835e+06	5929	721108	0	0	3.43724e+06	532472	35899	8108292	38049	217618	115707	5.02709e+06	4.88453e+06	895856	1.5465e+07	1.14615e+06	2273007	1228401	6281719
FRA	754804	1.14312e+07	3641059	2.42837e+07	4.53965e+06	7690758	623432	42430903	2.86358e+06	87928.5	11813816	85813	3.19296e+06	2395293	19912	1748990	0	5.99092e+07	1315170	1900992	115478	3147116	47547	1.05319e+07	1.35349e+06	22672133	5879889	837299	0	95968	158586	6876354	187	34823	19157609	2.79815e+06	1095667	4973407	138010	78557	64218.5	3.63369e+06	6.11599e+06	5838110	8202668	2.96188e+06	2899934	1876687	38242768
DEU	3342001	24958170	84576871	7.99609e+07	20931090	37064589	2417605	267076032	7958135	532046	87215063	93000	16933431	3.3552e+06	15093.5	1.46583e+07	133047365	0	1.04997e+07	22955500	672028	2.21338e+07	1.91077e+06	37852313	8128000	9.50307e+07	34766826	1519797	31000	4529354	347128	5.69096e+07	29374.5	0	83823816	5.29523e+06	778000	13233578	874794	806255	1.95527e+06	3.54928e+07	35985594	1.62141e+07	100727150	1.10912e+07	1.96713e+07	27119267	76939329
GRC	0	0	3719	8945	0	10365	0	1239800	0	0	0	0	0	0	0	153	0	32319	0	0	0	6008	0	0	4000	133869	0	0	0	0	668657	437486	0	0	316066	0	0	0	0	0	0	1304	0	61594	32682	0	0	0	334949
HUN	7818	2.40991e+06	18120352	179500	56067.5	6627	0	602244	0	0	516808	0	156898	0	0	53991.5	196673	60882500	5121.5	0	0	98090	2048	0	28000	1160037	66471	1750	0	5895	116	270018	1870	0	47285	97240.5	0	3000	0	1216	0	165056	3000	1123405	697126	0	0	0	316627
ISL	0	0	0	0	0	104	0	0	0	0	0	0	2550	0	0	0	32	5000	0	0	0	0	0	0	0	3564	0	0	0	136766	0	0	0	0	1244	0	0	0	0	0	0	0	0	0	0	0	0	0	0
IND	28352	167489	8396.5	44023	36234.5	47513	0	1.84138e+06	52791	1148	0	0	37116	50354	99183	11859	28646.5	611682	73356	0	0	0	75444	84219	8647	56750	36562	55606	0	0	10236	230815	0	35436	0	79280	170191	0	0	0	22790	29013	2.65841e+06	2219	8464	223538	207635	715411	13577.5
IDN	671724	108261	0	23720	0	6070	9197	227308	406438	0	0	0	0	0	0	0	12296	313160	0	0	0	24898	0	0	0	0	115666	0	0	0	0	1561	0	0	5040	12752	0	0	10128	0	0	0	105391	0	0	1448	667780	0	183193
IRN	0	0	23583	0	0	0	0	0	0	0	0	0	0	0	0	0	0	28105.5	0	0	0	0	0	0	0	0	0	12312	0	0	0	0	0	0	0	0	0	0	86	0	0	0	0	0	0	0	0	0	0
ISR	0	189811	6036	61040	69801	381572	0	4467088	458697	48793	206643	0	120000	0	0	102793	1.26289e+06	156500	3236	49500	0	51878	0	0	0	950038	350658	10949.5	0	1070	0	15512	0	0	235812	3278	26000	0	0	0	1000	4587	413486	1146599	19476.5	0	807652	249000	46845
ITA	5.7194e+06	1.64602e+07	1.06455e+07	9.94548e+06	11826576	6.39466e+06	3665052	4.87019e+07	3071052	601651	7823301	1902	2.31471e+06	7554556	490090	3.91337e+06	71920744	6.32366e+07	1.10502e+07	11580862	225690	2795784	630480	7.06226e+06	2705506	0	4293159	1425964	0	887978	300130	2.20138e+07	1173141	0	8.87335e+06	4788029	24982	6673251	543414	390893	132470	2.41567e+07	2.41523e+06	1.0804e+07	21648726	4.69497e+06	1527077	5504540	63001262
JPN	2.52697e+06	25142659	2.50913e+06	7233932	5817591	55796546	385118	431125950	4.69625e+07	70520	8.11029e+07	0	398332	90316.5	5754	4333638	2.37896e+07	5.54964e+07	276070	23598819	206248	15011132	19251502	2.67931e+06	2.21233e+06	5.55246e+06	0	133962	0	40643.5	218687	55434264	7275	0	50814170	2539655	88180	792131	1.27038e+06	45580	1.26127e+07	4.01162e+06	421115061	851615	1.17209e+07	366625	62501138	6.74633e+06	2.54418e+07
KAZ	0	0	0	0	0	0	0	0	0	0	0	0	31200	0	0	0	0	176	0	0	0	0	0	21738	0	37328.5	0	0	0	0	0	0	0	0	0	0	0	0	0	0	0	0	0	18	176696	0	0	0	2051
LAO	0	0	0	0	0	0	0	0	0	0	0	0	0	0	0	0	0	0	0	0	0	0	0	0	0	0	0	0	0	0	0	0	0	0	0	0	0	0	0	0	0	0	0	0	0	0	0	0	0
LVA	0	0	0	0	0	0	0	0	0	0	0	0	0	0	0	39735.5	35122	98094.5	0	0	0	0	0	0	0	10932	0	1361.5	0	0	298	0	0	0	0	8338	0	634	0	0	0	0	0	0	620047	0	0	0	24082.5
MLT	0	0	0	0	0	0	0	0	95834	0	0	0	0	0	0	0	7006	259773	11183	0	0	0	0	0	0	0	0	0	0	0	0	0	0	0	0	0	0	0	0	0	0	0	0	0	0	0	0	0	0
MEX	64076.5	2601193	3708	5000	22838.5	16531517	66890	2679842	100282	175226	0	0	0	0	0	37354	1823	106074	0	32139.5	4847	31920	0	0	8149.5	87137.5	378094	280	0	0	0	0	0	0	126924	765892	10000	0	0	143920	157200	47967	13214	19	0	0	16592	0	87234
MNG	0	0	0	0	0	0	0	6100	0	0	0	0	0	0	0	0	0	0	0	0	0	0	0	0	0	0	213	0	0	0	0	0	0	0	1244	0	0	0	0	0	0	0	0	0	1247	0	0	0	0
MMR	0	0	0	0	0	0	0	0	0	0	0	0	0	0	0	0	0	0	0	0	0	0	0	0	0	0	0	0	0	0	0	0	0	0	0	0	0	0	0	0	0	0	0	0	0	0	0	0	0
NLD	77133	4.84141e+06	2963295	2.65334e+07	472432	2790148	18661	3.28913e+07	1205065	84524	3188540	2488	2.81219e+06	1439424	140	5.98077e+06	2.39465e+07	4.18482e+07	1563073	2633758	1.7578e+06	3134870	17286	4581720	1804764	1.8688e+07	1236891	239356	0	112284	34412	1936629	0	0	0	153155	719090	5523801	100771	5948	112035	4946645	4038514	2161000	3739264	683642	1.409e+06	1540195	20635694
NZL	0	13349538	0	2388	0	79502.5	43808.5	2129340	73731	0	0	0	21805	0	0	0	1369	110649	0	0	0	0	43416	0	1000	22237.5	27977	0	0	0	0	176526	0	0	36106	0	0	0	0	0	1325	0	645	0	58006	0	392382	1692434	258
NGA	0	0	0	0	0	0	0	0	0	0	0	0	0	0	0	0	75880	0	0	0	0	0	0	0	0	0	0	0	0	0	0	0	0	0	16177	0	0	0	0	0	0	0	0	0	0	0	9435	0	0
NOR	33964	318465	47630	24860	773399	495938	291553	1.21741e+07	170814	36204	284908	0	1125231	0	0	531090	75881	3.20795e+06	1226188	0	91326	378871	0	75465	24000	349348	5445291	0	0	61101	0	64423	0	0	150567	142835	0	0	0	67766	0	388200	3.50708e+07	562088	1410172	0	203408	0	2.25522e+06
PAK	0	32977	0	0	0	2438	0	0	0	0	0	0	0	0	0	1121	0	19000	0	0	0	0	0	0	0	0	0	0	0	0	0	0	0	0	0	0	0	0	0	0	0	0	0	0	0	13013	0	0	0
PER	4	0	0	0	4	0	8649.5	0	67684	14497	0	0	0	0	0	0	0	0	0	0	0	25770	0	0	0	0	0	0	0	0	0	0	0	0	0	0	0	0	0	0	0	0	0	0	0	0	0	0	779
PHL	0	518315	0	0	0	9260.5	0	815063	256032	0	1835	0	0	0	0	0	0	252000	0	5000	0	0	23700	0	0	7712	300564	0	0	0	0	0	0	0	2144.5	0	0	0	0	0	0	0	1385797	0	0	0	122939	0	0
POL	0	409634	40175.5	473930	24678	430522	35292	1.57141e+06	0	0	1.19266e+06	0	200918	0	0	1.79402e+06	904018	1.46489e+07	446745	436230	558	9470	101857	14	597	653834	11398.5	75847.5	0	218960	0	11559	1229	0	1228134	58699	0	642151	4992	0	9716	0	102838	713166	2541559	24076	437464	85890	1163874
KOR	53920	546625	102652	46670.5	986147	576416	162884	145388615	4.38021e+06	23237	38852	2113	261186	62659	0	453465	685138	2153738	5773.5	375464	0	13096380	810140	1.79651e+06	183740	668882	13111221	554898	252039	0	7200	3.42785e+06	998946	0	1.17962e+06	314108	2400	108485	232616	3178	3592770	381791	0	125802	968345	215550	1.72125e+06	122298	246942
ROU	0	0	46664	27546	3593957	0	0	0	0	0	0	0	0	0	0	0	140879	1582134	1393	1.31273e+06	0	0	0	18876	0	732087	0	1367	0	0	0	0	0	0	9955	680	599	0	0	0	0	48301.5	823383	0	24624	0	0	0	25
RUS	0	2141	34491	93526	0	95809	0	1.41618e+06	172000	0	196760	0	14998	1005	109728	56222.5	0	1718908	2111	9605	0	1073188	0	155495	0	20787	20587	3.18987e+06	0	503479	0	0	42993	0	85799	77	0	0	0	0	0	2225	137988	112	0	0	326458	0	2901
SAU	0	0	0	0	0	0	0	0	0	0	0	0	0	0	41	0	0	27000	0	0	0	0	0	0	0	930	2313	144534	0	0	0	0	0	0	102486	0	0	0	172	0	0	0	0	0	0	0	0	0	0
SGP	0	1.45951e+06	117298	186	805550	57480.5	0	1.13172e+08	31395166	0	14298	0	141844	51482	0	0	432576	3.13725e+06	183899	24887	0	1959192	5.83299e+06	43292.5	2.63253e+06	4313657	1.62173e+07	242521	0	0	2.06292e+06	753937	0	1628	631026	407380	0	0	189752	0	12484235	0	6.24045e+07	0	1209012	33999	0	310850	18067
RSA	0	266996	33138	633471	25982	224588	2646	6844411	0	0	6874	152060	46	0	806	283254	140565	199650	711967	0	0	4185	0	0	0	326297	131188	0	0	0	0	0	0	0	116969	225580	223018	0	0	0	43421.5	0	1517	0	465081	0	0	0	0
ESP	414050	1395751	877548	2954055	2.43566e+06	295878	522464	2.97536e+06	860910	351601	1144237	0	67545	90610	0	204050	1.48138e+07	6153183	254864	308616	180867	1595937	7676	904264	292912	19791780	131092	193246	0	6007	57188	1.10951e+07	0	0	3700084	24531	0	301964	15691	333691	75644	1.88575e+06	36295.5	529327	1889320	299554	91843	457581	0
SWE	365644	1.10674e+07	1.7069e+07	14627192	4.01663e+06	26964778	65006.5	2.09622e+07	3.41878e+06	70295	5196392	0	2.8462e+07	424789	204040	21424469	64633964	9.13394e+07	414346	1.98526e+06	380872	2044189	106372	3.01431e+06	561974	3.97797e+07	12274759	282347	0	703461	17041	3.94331e+06	0	0	8341115	3039439	14996	2.68559e+07	21716.5	2833.5	1542.5	4147014	14652495	863503	4.80076e+06	257800	2911668	4.15288e+06	36163314
CHE	1519836	3.61723e+06	22785738	6834631	4.13368e+06	2.01264e+06	1853229	4.76536e+07	3375442	175136	3.97327e+06	0	2556160	245687	91435.5	3363393	30158426	1.33841e+08	1.30311e+06	5.93681e+06	337217	1.73786e+06	450036	3807168	1.01365e+06	26720777	9510622	251259	0	91253.5	1.28584e+06	7.73336e+06	6019	3513	13883536	849588	84942	2633932	252867	826568	163572	5387043	2.60628e+07	6.55247e+06	3831088	4060819	2.87542e+06	1755972	1.21697e+07
THA	1334898	603090	137	1158	32142	4714.5	0	4235093	873622	0	836	0	0	0	0	1155	13666	381780	32254	136928	144	64212	769666	0	0	4781.5	4363379	0	38838	0	15	0	0	106688	7466	36934	0	1	89780	0	356540	13000	32806	1267	156	7701	2064509	12260	254
TUR	4993	1521.5	354805	16583	90251	53896	17555	530038	0	0	40803	0	305	217983	5566	236203	991968	992892	242080	391729	0	59996.5	146	445647	82792.5	171326	9664	1.07168e+06	0	44516.5	13686.5	1186067	0	0	234244	120222	0	0	10555	7302	9831	164222	20892	1.42726e+06	1791833	235720	3345.5	0	35863.5
UKR	0	0	64436	2770	0	131210	0	1028840	0	0	84391.5	0	4602	0	0	0	33130	140365	0	471865	0	540	8823	0	11975	0	7113	706659	0	20060	0	0	0	0	8550	538	0	0	0	0	0	540	2829	22500	1.25923e+07	0	0	0	0
VEN	0	0	0	0	0	0	0	0	0	31755.5	0	0	0	0	0	0	1350	0	0	0	0	0	0	0	0	0	0	0	0	0	0	113751	0	0	1244	0	0	0	0	0	0	0	0	0	0	0	0	0	9145
VNM	0	147568	0	0	0	71974	0	0	7604	0	6387	0	1101	0	0	0	0	116000	0	0	0	0	71	0	0	2071	8244823	0	0	0	0	0	0	0	6222	0	0	0	0	0	0	0	1.39449e+06	0	1200	0	17180.5	0	0
GBR	114223	9244687	2.87195e+06	8476526	1833866	9260408	88152	1.20253e+07	3.77117e+06	161944	2247600	0	2.11864e+06	78982	182483	3222130	22351332	15028513	1691285	2.88006e+06	298212	2274709	411470	3.23201e+06	3702489	10013380	4.39116e+06	786190	0	162916	596958	4083352	0	0	12890599	1973918	5499570	6.98825e+06	594064	42348.5	116877	3541858	4001645	1.30096e+06	3752444	1389242	4.35336e+06	3800882	1.13905e+07
USA	9126350	6.8071e+07	6424896	4.73184e+07	20603370	2.59543e+08	6.7846e+06	1.02143e+08	1.74055e+07	3683928	1384163	19250	3869938	234343	78772.5	3.62163e+06	3.41813e+07	54321928	1.05918e+06	1.91327e+06	167868	4747495	4695931	0	28119537	9.77118e+06	7.60723e+07	3.3717e+06	0	125580	180718	2.37034e+08	212758	0	1.53067e+07	9253315	4220268	3.10571e+06	363450	1878874	9240513	2000771	53059014	771276	12682825	5001852	6.46756e+07	6933974	1.68085e+07
[truncated: 9 more columns]

## Sheet: undirected
	Argentina	Australia	Austria	Belgium	Brazil	Canada	Chile	China	China, Hong Kong SAR	Colombia	Czechia	Dem. Rep. of the Congo	Denmark	Egypt	Ethiopia	Finland	France	Germany	Greece	Hungary	Iceland	India	Indonesia	Iran	Israel	Italy	Japan	Kazakhstan	Lao People's Dem. Rep.	Latvia	Malta	Mexico	Mongolia	Myanmar	Netherlands	New Zealand	Nigeria	Norway	Pakistan	Peru	Philippines	Poland	Rep. of Korea	Romania	Russian Federation	Saudi Arabia	Singapore	South Africa	Spain
Argentina	0	13697.5	64101.5	3740	5056640	329728	2.49894e+06	2.76837e+06	1371	1.01625e+06	0	0	62835.5	0	0	170942	756678	3.34308e+06	0	7818	0	993150	671724	0	0	5.81849e+06	2.52697e+06	0	0	0	0	1031892	0	0	77133	1757.5	394069	33964	0	555732	0	0	53953	11900	0	104474	0	0	516689
Australia	13697.5	0	8323894	3674272	62585	9072691	5574.5	29603322	3.8774e+06	1554	36684.5	0	1558630	2774	0	10422814	11601312	2.54497e+07	995	2.40991e+06	0	695110	913298	102209	193712	16560532	25798490	102015	18526	0	0	2732974	3830.5	34574	4.9928e+06	1.88892e+07	340795	321610	303150	29222	572498	461694	1112277	0	719554	1112438	3033809	490783	1404856
Austria	64101.5	8323894	0	2067088	2.2866e+06	2869227	578220	36519846	1.07889e+06	25232	20216575	0	2.64337e+06	463826	0	9.33073e+06	18626157	169466049	3.21235e+06	2.74417e+07	136276	545958	114094	1.35373e+06	2765630	40958762	4032909	651053	0	67797	125621	2.77075e+06	0	0	6.45616e+06	312143	45112	2019354	9940	5527	6452	6.93267e+06	4863952	4513997	9.40172e+06	1356238	969234	939958	1.71414e+07
Belgium	3740	3674272	2067088	0	303702	1531310	19985.5	28788175	518774	192918	819014	93496	4.81202e+06	3083673	0	2641872	5.01627e+07	9.48454e+07	790351	926270	83923.5	94289.5	84349.5	1.16651e+06	598858	3.13295e+07	7567352	161158	0	159853	7339.5	940606	0	0	5.97216e+07	188310	81594	775709	45101	21992	142	4.07837e+06	478963	396928	7.61865e+06	1794066	374614	1692463	22543652
Brazil	5056640	62585	2.2866e+06	303702	0	440570	979046	3.5338e+06	30840	593848	133950	0	586296	0	0	2.61626e+06	4555387	2.11998e+07	150	56067.5	0	43712	8603	11573	69801	11981650	5817721	0	0	0	0	677871	0	0	565080	20829	17196	773399	21331	201129	66869	79375	1856406	3593957	87659	0	843344	171557	2.78382e+06
Canada	329728	9072691	2869227	1531310	440570	0	1.32665e+06	2.07803e+07	1806097	77266.5	781789	0	515019	226006	0	2626410	1.09631e+07	40061374	10711	100660	171496	3.06367e+06	225876	76359	1.56274e+06	7.33817e+06	57614714	15698.5	0	0	34376	3.2833e+07	6330.5	0	4.05505e+06	1.18572e+06	0	875712	18011.5	115895	76192	1.26473e+06	2.03528e+06	25349.5	496765	190750	1120399	550687	3036792
Chile	2.49894e+06	5574.5	578220	19985.5	979046	1.32665e+06	0	624209	19868.5	7166	3912	0	187613	2282	0	942377	651741	2.47312e+06	0	0	0	0	9197	0	0	3723007	385118	0	0	0	0	163258	0	0	19905	100588	0	291553	0	308316	0	35292	162884	0	0	0	0	2646	522464
China	2.76837e+06	29603322	36519846	28788175	3.5338e+06	2.07803e+07	624209	0	1.40779e+08	566940	1467980	1188	1.40531e+07	790459	189908	22689434	50401230	2.82027e+08	3274223	1212339	12519.5	3830581	4.12539e+06	1.6438e+06	5676626	58936798	4.50266e+08	1522838	76630	178404	35828.5	6743286	51213.5	2402005	45686095	5438856	394998	1.26785e+07	1.61962e+06	248554	2.75411e+06	2555821	1.48937e+08	149168	3806285	703634	1.63003e+08	9.19004e+06	5602754
China, Hong Kong SAR	1371	3.8774e+06	1.07889e+06	518774	30840	1806097	19868.5	1.40779e+08	0	1332	16420	0	435331	9715	96	1.3677e+06	3203855	9402467	27778	317000	0	149988	635380	5264	518084	3.16816e+06	5.2085e+07	0	0	0	95834	198052	0	0	1945015	341148	0	176159	14235.5	73887	6844847	0	8649997	7865.5	184547	232808	36839184	20513	901975
Colombia	1.01625e+06	1554	25232	192918	593848	77266.5	7166	566940	1332	0	0	0	109051	0	0	69350	87928.5	532046	0	0	0	1148	0	0	48793	601691	70520	0	0	0	0	200085	0	0	84524	0	0	36204	0	18024	0	0	23237	0	0	0	0	48900	354110
Czechia	0	36684.5	20216575	819014	133950	781789	3912	1467980	16420	0	0	0	2215263	0	0	384721	13213247	102865451	3142	3796888	9384	13755	6600	13308	703852	8819229	81120760	607601	0	1022755	0	131042	728.5	0	4571550	5824.5	0	330021	1609	0	13982.5	2752379	39708	262897	5941735	55307	14298	67924	1188723
Dem. Rep. of the Congo	0	0	0	93496	0	0	0	1188	0	0	0	0	0	0	0	0	85813	93000	0	0	0	0	0	0	0	1902	0	0	0	0	0	0	0	0	2488	0	0	0	0	0	0	0	2113	0	578	0	0	152060	0
Denmark	62835.5	1558630	2.64337e+06	4.81202e+06	586296	515019	187613	1.40531e+07	435331	109051	2215263	0	0	119257	0	1.38797e+07	7336007	31165259	469255	595072	378653	358374	80940	92718.5	237294	6.31345e+06	2.46986e+06	35467.5	0	368438	112	426544	0	0	7.65099e+06	439616	0	8818661	0	11850	400902	1614368	1.41227e+06	189729	814313	1103601	241637	174678	2462566
Egypt	0	2774	463826	3083673	0	226006	2282	790459	9715	0	0	0	119257	0	2282	387753	2442563	3.4782e+06	0	0	0	50354	0	0	1000	7572998	90316.5	0	0	0	0	0	0	0	1439424	0	0	0	0	0	0	0	62659	0	1005	0	51482	0	90610
Ethiopia	0	0	0	0	0	0	0	189908	96	0	0	0	0	2282	0	122238	19912	15093.5	0	0	0	99183	0	0	0	509151	5754	0	0	0	0	0	0	0	140	0	0	0	0	0	0	0	0	0	109728	41	0	806	0
Finland	170942	10422814	9.33073e+06	2641872	2.61626e+06	2626410	942377	22689434	1.3677e+06	69350	384721	0	1.38797e+07	387753	122238	0	2.7981e+07	50554578	940620	4.01085e+06	240712	1015137	692186	1153883	519793	6461941	6818799	45052	0	1428088	5929	758462	0	0	9418008	532472	35899	8639382	39170	217618	115707	6821113	5.338e+06	895856	15521224	1.14615e+06	2273007	1511655	6485769
France	756678	11601312	18626157	5.01627e+07	4555387	1.09631e+07	651741	50401230	3203855	87928.5	13213247	85813	7336007	2442563	19912	2.7981e+07	0	1.92957e+08	1315170	2097665	115510	3.17576e+06	59843	1.05319e+07	2616374	94592877	2.96695e+07	837299	0	131090	165592	6878177	187	34823	4.31041e+07	2.79952e+06	1171547	5049288	138010	78557	64218.5	4537712	6801133	5978989	8202668	2.96188e+06	3.33251e+06	2017252	5.30566e+07
Germany	3.34308e+06	2.54497e+07	169466049	9.48454e+07	2.11998e+07	40061374	2.47312e+06	2.82027e+08	9402467	532046	102865451	93000	31165259	3.4782e+06	15093.5	50554578	1.92957e+08	0	1.0532e+07	83838000	677028	2.27455e+07	2.22393e+06	3.78804e+07	8284500	158267244	9.02633e+07	1519973	31000	4.62745e+06	606901	5.70157e+07	29374.5	0	1.25672e+08	5.40588e+06	778000	1.64415e+07	893794	806255	2.20727e+06	50141668	38139332	1.77962e+07	102446058	1.11182e+07	22808592	27318917	83092512
Greece	0	995	3.21235e+06	790351	150	10711	0	3274223	27778	0	3142	0	469255	0	0	940620	1315170	1.0532e+07	0	5121.5	0	79364	0	0	7236	1.11841e+07	276070	0	0	0	679840	437486	0	0	1879139	0	0	1226188	0	0	0	448049	5773.5	62987	34793	0	183899	711967	589814
Hungary	7818	2.40991e+06	2.74417e+07	926270	56067.5	100660	0	1212339	317000	0	3796888	0	595072	0	0	4.01085e+06	2097665	83838000	5121.5	0	0	98090	2048	0	77500	12740899	23665290	1750	0	5895	116	302158	1870	0	2681043	97240.5	0	3000	0	1216	5000	601286	378464	2.43613e+06	706732	0	24887	0	625243
Iceland	0	0	136276	83923.5	0	171496	0	12519.5	0	0	9384	0	378653	0	0	240712	115510	677028	0	0	0	0	0	0	0	229254	206248	0	0	136766	0	4847	0	0	1.75905e+06	0	0	91326	0	0	0	558	0	0	0	0	0	0	180867
India	993150	695110	545958	94289.5	43712	3.06367e+06	0	3830581	149988	1148	13755	0	358374	50354	99183	1015137	3.17576e+06	2.27455e+07	79364	98090	0	0	100342	84219	60525	2852534	15047694	55606	0	0	10236	262735	0	35436	3134870	79280	170191	378871	0	25770	22790	38483	1.57548e+07	2219	1081652	223538	2166827	719596	1.60951e+06
Indonesia	671724	913298	114094	84349.5	8603	225876	9197	4.12539e+06	635380	0	6600	0	80940	0	0	692186	59843	2.22393e+06	0	2048	0	100342	0	0	0	630480	1.93672e+07	0	0	0	0	1561	0	0	22326	56168	0	0	10128	0	23700	101857	915530	0	0	1448	6500767	0	190869
Iran	0	102209	1.35373e+06	1.16651e+06	11573	76359	0	1.6438e+06	5264	0	13308	0	92718.5	0	0	1153883	1.05319e+07	3.78804e+07	0	0	0	84219	0	0	0	7.06226e+06	2.67931e+06	34050	0	0	0	0	0	0	4581720	0	0	75465	86	0	0	14	1.79651e+06	18876	155495	0	43292.5	0	904264
Israel	0	193712	2765630	598858	69801	1.56274e+06	0	5676626	518084	48793	703852	0	237294	1000	0	519793	2616374	8284500	7236	77500	0	60525	0	0	0	3.65554e+06	2562986	10949.5	0	1070	0	23661.5	0	0	2.04058e+06	4278	26000	24000	0	0	1000	5184	597226	1146599	19476.5	0	3440180	249000	339757
Italy	5.81849e+06	16560532	40958762	3.13295e+07	11981650	7.33817e+06	3723007	58936798	3.16816e+06	601691	8819229	1902	6.31345e+06	7572998	509151	6461941	94592877	158267244	1.11841e+07	12740899	229254	2852534	630480	7.06226e+06	3.65554e+06	0	9.84562e+06	1.46329e+06	0	898910	300130	22100967	1173141	0	27561347	4.81027e+06	24982	7022599	543414	390893	140182	2.48106e+07	3.08412e+06	1.15361e+07	21669513	4.6959e+06	5840734	5830837	82793042
Japan	2.52697e+06	25798490	4032909	7567352	5817721	57614714	385118	4.50266e+08	5.2085e+07	70520	81120760	0	2.46986e+06	90316.5	5754	6818799	2.96695e+07	9.02633e+07	276070	23665290	206248	15047694	1.93672e+07	2.67931e+06	2562986	9.84562e+06	0	133962	0	40643.5	218687	55812358	7488	0	52051061	2567632	88180	6237422	1.27038e+06	45580	12913250	4023021	434226282	851615	1.17414e+07	368938	7.87184e+07	6.87752e+06	25572922
Kazakhstan	0	102015	651053	161158	0	15698.5	0	1522838	0	0	607601	0	35467.5	0	0	45052	837299	1519973	0	1750	0	55606	0	34050	10949.5	1.46329e+06	133962	0	0	1361.5	0	280	0	0	239356	0	0	0	0	0	0	75847.5	554898	1385	3.36657e+06	144534	242521	0	195298
Lao People's Dem. Rep.	0	18526	0	0	0	0	0	76630	0	0	0	0	0	0	0	0	0	31000	0	0	0	0	0	0	0	0	0	0	0	0	0	0	0	0	0	0	0	0	0	0	0	0	252039	0	0	0	0	0	0
Latvia	0	0	67797	159853	0	0	0	178404	0	0	1022755	0	368438	0	0	1428088	131090	4.62745e+06	0	5895	136766	0	0	0	1070	898910	40643.5	1361.5	0	0	298	0	0	0	112284	8338	0	61735	0	0	0	218960	0	0	1123526	0	0	0	30089.5
Malta	0	0	125621	7339.5	0	34376	0	35828.5	95834	0	0	0	112	0	0	5929	165592	606901	679840	116	0	10236	0	0	0	300130	218687	0	0	298	0	0	0	0	34412	0	0	0	0	0	0	0	7200	0	0	0	2.06292e+06	0	57188
Mexico	1031892	2732974	2.77075e+06	940606	677871	3.2833e+07	163258	6743286	198052	200085	131042	0	426544	0	0	758462	6878177	5.70157e+07	437486	302158	4847	262735	1561	0	23661.5	22100967	55812358	280	0	0	0	0	0	0	2063553	942418	10000	64423	0	143920	157200	59526	3.44106e+06	19	0	0	770529	0	1.11823e+07
Mongolia	0	3830.5	0	0	0	6330.5	0	51213.5	0	0	728.5	0	0	0	0	0	187	29374.5	0	1870	0	0	0	0	0	1173141	7488	0	0	0	0	0	0	0	1244	0	0	0	0	0	0	1229	998946	0	44240	0	0	0	0
Myanmar	0	34574	0	0	0	0	0	2402005	0	0	0	0	0	0	0	0	34823	0	0	0	0	35436	0	0	0	0	0	0	0	0	0	0	0	0	0	0	0	0	0	0	0	0	0	0	0	0	1628	0	0
Netherlands	77133	4.9928e+06	6.45616e+06	5.97216e+07	565080	4.05505e+06	19905	45686095	1945015	84524	4571550	2488	7.65099e+06	1439424	140	9418008	4.31041e+07	1.25672e+08	1879139	2681043	1.75905e+06	3134870	22326	4581720	2.04058e+06	27561347	52051061	239356	0	112284	34412	2063553	1244	0	0	189261	735267	5674368	100771	5948	114180	6174779	5.21814e+06	2170955	3825063	786129	2040025	1657164	24335778
New Zealand	1757.5	1.88892e+07	312143	188310	20829	1.18572e+06	100588	5438856	341148	0	5824.5	0	439616	0	0	532472	2.79952e+06	5.40588e+06	0	97240.5	0	79280	56168	0	4278	4.81027e+06	2567632	0	0	8338	0	942418	0	0	189261	0	0	142835	0	0	1325	58699	314752	680	58083	0	799762	1918014	24789
Nigeria	394069	340795	45112	81594	17196	0	0	394998	0	0	0	0	0	0	0	35899	1171547	778000	0	0	0	170191	0	0	26000	24982	88180	0	0	0	0	10000	0	0	735267	0	0	0	0	0	0	0	2400	599	0	0	9435	223018	0
Norway	33964	321610	2019354	775709	773399	875712	291553	1.26785e+07	176159	36204	330021	0	8818661	0	0	8639382	5049288	1.64415e+07	1226188	3000	91326	378871	0	75465	24000	7022599	6237422	0	0	61735	0	64423	0	0	5674368	142835	0	0	0	67766	0	1.03035e+06	3.51793e+07	562088	1410172	0	203408	0	2557181
Pakistan	0	303150	9940	45101	21331	18011.5	0	1.61962e+06	14235.5	0	1609	0	0	0	0	39170	138010	893794	0	0	0	0	10128	86	0	543414	1.27038e+06	0	0	0	0	0	0	0	100771	0	0	0	0	0	0	4992	232616	0	0	13185	189752	0	15691
Peru	555732	29222	5527	21992	201129	115895	308316	248554	73887	18024	0	0	11850	0	0	217618	78557	806255	0	1216	0	25770	0	0	0	390893	45580	0	0	0	0	143920	0	0	5948	0	0	67766	0	0	0	0	3178	0	0	0	0	0	334470
Philippines	0	572498	6452	142	66869	76192	0	2.75411e+06	6844847	0	13982.5	0	400902	0	0	115707	64218.5	2.20727e+06	0	5000	0	22790	23700	0	1000	140182	12913250	0	0	0	0	157200	0	0	114180	1325	0	0	0	0	0	9716	4978567	0	0	0	12607174	43421.5	75644
Poland	0	461694	6.93267e+06	4.07837e+06	79375	1.26473e+06	35292	2555821	0	0	2752379	0	1614368	0	0	6821113	4537712	50141668	448049	601286	558	38483	101857	14	5184	2.48106e+07	4023021	75847.5	0	218960	0	59526	1229	0	6174779	58699	0	1.03035e+06	4992	0	9716	0	484630	761468	2543784	24076	437464	85890	3.04962e+06
Rep. of Korea	53953	1112277	4863952	478963	1856406	2.03528e+06	162884	1.48937e+08	8649997	23237	39708	2113	1.41227e+06	62659	0	5.338e+06	6801133	38139332	5773.5	378464	0	1.57548e+07	915530	1.79651e+06	597226	3.08412e+06	434226282	554898	252039	0	7200	3.44106e+06	998946	0	5.21814e+06	314752	2400	3.51793e+07	232616	3178	4978567	484630	0	949186	1.10633e+06	215550	64125781	123814	283237
Romania	11900	0	4513997	396928	3593957	25349.5	0	149168	7865.5	0	262897	0	189729	0	0	895856	5978989	1.77962e+07	62987	2.43613e+06	0	2219	0	18876	1146599	1.15361e+07	851615	1385	0	0	0	19	0	0	2170955	680	599	562088	0	0	0	761468	949186	0	24736	0	0	0	529352
Russian Federation	0	719554	9.40172e+06	7.61865e+06	87659	496765	0	3806285	184547	0	5941735	578	814313	1005	109728	15521224	8202668	102446058	34793	706732	0	1081652	0	155495	19476.5	21669513	1.17414e+07	3.36657e+06	0	1123526	0	0	44240	0	3825063	58083	0	1410172	0	0	0	2543784	1.10633e+06	24736	0	0	1535470	465081	1892221
Saudi Arabia	104474	1112438	1356238	1794066	0	190750	0	703634	232808	0	55307	0	1103601	0	41	1.14615e+06	2.96188e+06	1.11182e+07	0	0	0	223538	1448	0	0	4.6959e+06	368938	144534	0	0	0	0	0	0	786129	0	0	0	13185	0	0	24076	215550	0	0	0	33999	0	299554
Singapore	0	3033809	969234	374614	843344	1120399	0	1.63003e+08	36839184	0	14298	0	241637	51482	0	2273007	3.33251e+06	22808592	183899	24887	0	2166827	6500767	43292.5	3440180	5840734	7.87184e+07	242521	0	0	2.06292e+06	770529	0	1628	2040025	799762	9435	203408	189752	0	12607174	437464	64125781	0	1535470	33999	0	310850	109910
South Africa	0	490783	939958	1692463	171557	550687	2646	9.19004e+06	20513	48900	67924	152060	174678	0	806	1511655	2017252	27318917	711967	0	0	719596	0	0	249000	5830837	6.87752e+06	0	0	0	0	0	0	0	1657164	1918014	223018	0	0	0	43421.5	85890	123814	0	465081	0	310850	0	457581
Spain	516689	1404856	1.71414e+07	22543652	2.78382e+06	3036792	522464	5602754	901975	354110	1188723	0	2462566	90610	0	6485769	5.30566e+07	83092512	589814	625243	180867	1.60951e+06	190869	904264	339757	82793042	25572922	195298	0	30089.5	57188	1.11823e+07	0	0	24335778	24789	0	2557181	15691	334470	75644	3.04962e+06	283237	529352	1892221	299554	109910	457581	0
Sweden	372464	11144682	1.96847e+07	2.33328e+07	4.62487e+06	2.7985e+07	65006.5	2.25985e+07	3.5934e+06	70295	6731480	0	3.68034e+07	473077	204040	4.21606e+07	70767608	118600936	434807	2014580	385918	2.56181e+06	106372	3.01431e+06	665236	4.80476e+07	3.71214e+07	282347	0	1.23543e+06	17041	3.966e+06	0	0	1.26456e+07	3044452	16088	32295424	21716.5	2833.5	1542.5	9.69379e+06	1.46755e+07	863503	4.86268e+06	363107	3.02263e+06	4278180	3.69452e+07
Switzerland	1519836	3668066	36114696	7.9126e+06	4.13598e+06	3358745	1853229	4.90126e+07	3500683	175136	4280482	0	4.15163e+06	307725	142396	7.63322e+06	41975650	2.34488e+08	1.31598e+06	8.85257e+06	337217	1770539	451755	3807168	1.16446e+06	43523794	12592350	251259	0	91253.5	1.28584e+06	7.76036e+06	6019	3513	1.92666e+07	851098	84942	2652017	252867	830756	163572	5529481	2.64217e+07	6.55247e+06	3869989	4064692	3.40568e+06	1755972	13328711
Thailand	1334898	1.17068e+06	1590566	109728	40315	523132	0	1.27097e+07	5449900	0	37217	0	2.06564e+06	0	0	1131290	1.81846e+06	8588148	32979	231928	144	161596	1273624	0	332479	4719255	93000436	0	38838	0	15	7795	0	106688	26127	40691.5	0	7568	89780	0	3.44849e+06	62416.5	2.41643e+06	1267	156	11125	22728493	14528	140791
Turkey	4993	1521.5	5.26516e+06	1.39544e+06	98976	322714	17555	1681381	69728.5	0	161920	0	194814	217983	30234	2.44249e+06	13014123	61459196	313435	556793	0	65812.5	146	445647	573286	2.98741e+07	4.30353e+06	1.07168e+06	0	44516.5	13686.5	1187249	0	0	3521663	120222	0	306421	10555	7302	9831	1048157	408060	1.43616e+06	1.89106e+06	269591	1.51441e+06	0	1.22608e+06
Ukraine	4676	0	1733872	256716	74940	211786	0	1335833	0	0	636952	0	493684	0	0	192073	344683	6746785	0	2344440	0	21010	8823	0	12455	5824309	448588	720959	0	21179	0	0	0	0	735066	538	0	0	0	0	0	1895795	8349	30526.5	13868495	0	0	0	126928
Venezuela	249336	0	232772	20760	256416	550568	41957	2036810	10622	679940	0	0	11231	0	0	520574	524202	764110	0	0	0	0	0	0	0	954561	168569	0	0	0	0	200598	0	0	366450	0	0	0	0	0	348	0	5997	2310	0	0	0	25079.5	175638
Viet Nam	1252220	209318	14236	5000	0	85219.5	0	5584379	313036	0	10398	0	197110	0	0	37108.5	282054	2085285	0	1000	0	0	34552.5	0	2759	1119656	1.97988e+07	0	0	0	0	0	0	0	7466	0	0	0	0	0	12882	0	5015148	0	229718	0	1.6083e+06	0	0
United Kingdom	114223	10659975	9.04999e+06	3.59558e+07	2.06183e+06	2.17913e+07	88182	2.55938e+07	4.6791e+06	179872	4.58149e+06	0	12102145	78982	182483	14950887	49421514	135416573	1702784	4390843	308361	2.59782e+06	413648	3.23201e+06	3.84946e+06	59841356	5.07013e+07	1120537	0	178810	596958	4.31859e+06	0	0	3.31147e+07	2.12477e+06	5499570	8300464	632338	42348.5	127008	5876554	5.11406e+06	1607302	3.76243e+06	1391074	6.73818e+06	4563812	16126600
USA	9.20527e+06	7.72669e+07	26533474	50347678	23092603	908579725	6893657	1.80241e+08	33527812	3747137	4379140	19250	1.35408e+07	234343	78772.5	2.04294e+07	74864796	376851496	1.06288e+06	2912020	167928	6.64887e+06	5.34594e+06	0	30300745	98935174	712671923	3.43834e+06	0	171945	180718	394355352	212758	0	3.63563e+07	1.67661e+07	4220268	8876253	363450	1884497	1.0236e+07	7010278	7.14583e+07	775150	1.29379e+07	5039452	91281687	10344514	2.24717e+07
[truncated: 9 more columns]
