# Supplementary material for: Spatial-temporal variation characteristics and evolution of the global industrial robot trade: A complex network analysis
Source: PLoS One. 2019 Sep 26;14(9):e0222785. doi: 10.1371/journal.pone.0222785 (PMC6762107; doi:10.1371/journal.pone.0222785)
Supplement: S1 File — (ZIP) [file pone.0222785.s002.zip › S1 File . Dataset matrix for 58 economies from1998 to 2017/2005.xlsx]

## Sheet: directed
	ARG	AUS	AUT	BEL	BRA	CAN	CHL	CHN	CHN-HK	COL	CZE	COG	DNK	EGY	ETH	FIN	FRA	DEU	GRC	HUN	ISL	IND	IDN	IRN	ISR	ITA	JPN	KAZ	LAO	LVA	MLT	MEX	MNG	MMR	NLD	NZL	NGA	NOR	PAK	PER	PHL	POL	KOR	ROU	RUS	SAU	SGP	RSA	ESP
ARG	0	466466	3037	19519	2.87281e+06	37800	1.44229e+06	0	0	1.09231e+06	0	0	0	0	0	0	2616	40236	0	0	0	1374272	0	0	0	2473	0	21013	0	0	0	659366	0	0	0	0	0	0	0	249264	0	0	3300	38812	0	13260	0	202344	85690.5
AUS	138784	0	5033	24095	214972	426300	174412	4834358	753009	220169	3773.5	0	97743	345791	0	42662	75932	417634	10621	1615971	0	899270	1926776	5221	3235	246284	506914	37137	718	29378	0	0	0	14950	240328	9.96918e+06	0	27237	100444	474250	122764	160	913248	7700	865722	908102	2.5317e+06	994053	330589
AUT	109838	4573440	0	2587620	2.17286e+06	2662786	3447696	19133224	2401361	558150	1.19206e+07	0	2.32626e+06	350992	319	2.26381e+06	20154764	81892812	3555608	6.81113e+06	398876	875712	489326	1.43645e+06	1261720	2.1198e+07	1.55283e+06	908440	0	306666	35609	3001780	0	0	7647446	638672	2184	2814786	504	85947	173627	4.96852e+06	3956709	2912343	21755288	860227	1589571	1063412	2.0398e+07
BEL	922026	5381906	1445174	0	969360	1.84011e+06	12467	8345542	137682	3912	1180964	160758	2336307	5757324	808	1.65213e+06	4.9768e+07	17582360	508608	1289294	166756	412362	2715	3937277	840159	2.42861e+07	739856	63800	0	333070	12384	1872473	0	0	54274633	1.44408e+06	3013307	1057142	1091890	261	0	2.27968e+06	50079	438772	1.90143e+06	129851	132825	3.87199e+06	3.97038e+07
BRA	5165659	204291	96794	206485	0	18809	1.4967e+06	148376	16046	390596	0	0	0	60	0	88108	49771	734700	0	5424	0	108683	90745	0	0	29265.5	36590.5	0	0	0	0	2552914	0	0	0	350592	34438	0	0	257742	0	440	1220829	0	12107	223112	778475	297656	99564.5
CAN	687046	1.09082e+07	155718	1214541	1262429	0	1.50265e+06	5.58423e+06	1267058	436227	34626	0	368692	198127	13918	226554	2592773	10042875	49700	14637.5	43058	1.48001e+06	21716.5	5669	1.03352e+06	627358	1.824e+06	2.40471e+06	0	0	13720	2564452	0	0	3004327	2628684	881	809660	302572	370667	20792.5	591176	1425839	156113	1.20139e+06	66605	1397222	323606	1.8795e+06
CHL	130192	0	0	0	423162	800	0	0	0	25297	92	0	0	20660	0	0	5500	14300	0	0	0	0	0	0	0	7138	0	0	0	0	0	498850	0	0	0	0	0	0	0	274125	0	0	36728	0	0	0	0	0	0
CHN	2.68978e+06	1.43267e+07	1.99724e+06	8180089	2605376	15676482	727198	0	5.29111e+07	522452	872387	0	2.70661e+06	612408	163220	1.22111e+06	3.96526e+06	17459698	1.02358e+06	1.0759e+06	36426.5	2736964	4035179	1537063	1.14847e+06	7.86782e+06	2.98936e+07	1267778	206437	97687	45840	3845076	168588	345884	8298335	4039603	210418	986644	3.45704e+06	247887	1873601	1687794	7.87491e+06	289942	2.49652e+06	3210537	2.80681e+07	3.2054e+06	2840143
CHN-HK	39670	5703712	34801.5	42683	123143	2125806	5176	103558495	0	45803.5	33437	0	1046	41050	0	168897	647702	821486	13946	243464	2991	375646	389748	53894	87689.5	120562	5596451	0	0	0	1305164	301520	0	6948	928282	58580.5	3472	1512	57756	29108.5	5084996	2298950	1.0256e+07	31044	139055	1907	6486171	59865	38635.5
COL	4806	0	0	0	1168	19486	3025	0	0	0	0	0	0	0	0	0	0	1000	0	0	0	0	0	0	0	5219.5	0	0	0	0	0	58210	0	0	0	0	0	0	0	42418	0	0	0	0	0	0	0	0	178
CZE	0	52353.5	8121360	226540	0	185797	28446	802917	89591	148	0	0	102352	49684	0	148973	1456895	15126299	150568	645842	90494	2992	0	30492.5	150283	724932	111087	908153	0	210806	29537	0	2978	0	1371702	5154	0	699147	6115	581454	8613	3.32311e+06	5332	690206	3.21241e+06	43868	6787.5	168868	389654
COG	0	0	0	0	0	0	0	0	0	0	0	0	0	0	0	0	0	0	0	0	0	0	0	0	0	0	0	0	0	0	0	0	0	0	0	0	0	0	0	0	0	70	0	0	0	0	0	0	0
DNK	11024.5	2.0564e+06	675465	1497019	2.10219e+06	492958	239672	5304060	543140	42670	3.39905e+06	0	0	4755	20377	2692285	3.3439e+06	16185681	147606	484526	678286	269609	69491.5	2444075	244482	2420401	1251915	19334.5	0	716027	3893	4094	0	0	3738344	618219	917	15368463	1364	25426	10978	2204639	1.18897e+06	366188	1.44097e+06	52450	135869	229071	2.13905e+06
EGY	0	338	22871	0	0	0	0	0	0	0	0	0	0	0	1878	0	19583	47000	0	0	0	0	0	0	0	12617	0	0	0	0	0	0	0	0	0	0	0	0	0	0	0	0	0	0	4520	37618	0	11630	0
ETH	0	0	12	0	0	0	0	0	0	0	0	0	0	0	0	0	0	101000	0	0	0	0	0	0	0	0	0	0	0	0	0	0	0	0	0	0	0	0	0	0	0	0	0	0	0	0	0	0	0
FIN	322388	11572868	8.68203e+06	4626660	519616	2337865	1452248	9504657	877816	10639.5	1.03825e+06	0	1.08748e+07	266020	388	0	2.95682e+07	4.07252e+07	1.42758e+06	4.35793e+06	404886	1.33995e+06	793750	280585	595714	1.51674e+06	2.28381e+06	1.39562e+06	0	2292914	0	1266022	4829	0	20885205	649840	0	11688396	40301	115023	232414	5.48872e+06	1.85268e+06	1.60772e+06	18036081	1467457	1.99309e+06	1.67827e+06	6851927
FRA	1.3198e+06	1.23154e+07	6.01386e+06	2.84919e+07	3209581	9155621	956238	5.11101e+07	4283445	295540	11110789	7465	4.95048e+06	154779	0	2506590	0	7.47806e+07	679518	5.24329e+06	59237.5	4.669e+06	227914	2986048	2.64038e+06	2.78575e+07	4.70763e+06	143366	0	246966	316037	1913644	0	0	9473661	9138354	1835256	6.58735e+06	897670	228528	67901.5	5.66828e+06	3871647	8004134	9.97269e+06	1240267	11857605	1.80101e+06	3.72755e+07
DEU	7.91037e+06	3.37569e+07	1.05919e+08	8.69404e+07	27468733	3.46369e+07	2.52899e+06	2.4793e+08	18171086	1.4552e+06	4.57731e+07	111000	2.62318e+07	2686064	226790	11641737	154720519	0	1.60129e+07	23479500	1.99973e+06	2.04809e+07	2.91995e+06	20240187	7949500	1.1191e+08	33740819	2.42155e+06	0	2.28663e+06	2346000	32312000	2000	0	116935000	8688429	537000	23997733	1023237	518347	1.56364e+06	5.75934e+07	5.48651e+07	1.76108e+07	108536197	14510223	1.84835e+07	1.34377e+07	9.53219e+07
GRC	0	0	0	14672	0	32129	0	1659	4631	0	0	0	1992	0	303892	0	328390	78875	0	208893	0	0	7645.5	3504	12000	1704284	0	0	0	1873	0	0	0	0	0	0	0	0	0	0	0	386	0	115441	32806	140112	0	1532	137139
HUN	4363	2.3069e+06	25785837	7125.5	82436.5	11916	453000	695100	101838	52	161062	0	118104	0	0	42482	128050	64282500	4995.5	0	0	4962	0	0	17500	205158	36065	195900	0	0	0	406000	0	0	1022000	136894	0	14914	0	9956	0	75144	29000	1.14518e+06	330138	0	154223	54668	608966
ISL	0	0	425	1633	0	0	0	0	0	0	0	0	1500	0	0	0	0	4000	0	0	0	0	0	0	0	0	0	0	0	0	0	0	0	0	62158	0	0	174670	0	0	0	0	0	0	0	0	0	0	434
IND	0	102130	21299	108704	15832.5	72365.5	46787.5	517106	11280.5	67	2690	0	14425	12741.5	65514	43220	125124	467062	323909	64000	0	0	44632.5	153884	1732	112896	16419.5	1141182	0	0	5115	132090	0	70135	23852.5	8138	920271	0	2021	4924	248606	2181	340694	0	7647	164404	351572	86517	126368
IDN	0	55103.5	680	618	0	4253	10277	134755	71695	0	0	0	19316	0	0	514	12443	195216	0	0	0	291847	0	0	0	3316	627938	0	0	0	0	1527	0	652349	3498	35290	0	0	59050	0	91295	0	195656	0	0	0	1730136	11642	44946
IRN	0	0	1533	3600	0	0	0	386	4882	0	0	0	0	0	0	0	2489	2000	959	0	0	0	0	0	0	0	0	3600	0	0	0	0	0	0	0	0	0	0	0	0	0	0	0	4816	0	0	0	759	0
ISR	71000	1.04722e+06	131821	80397	138656	115532	415354	2210015	734528	0	3536	0	19428.5	73038	137282	473445	2508692	248000	73713	4000	4594	402138	0	0	0	332506	500538	0	0	0	0	630957	0	0	969540	11757	14000	87072	0	1954.5	62609	1803.5	884796	1.52417e+06	16984	0	453000	433406	876688
ITA	7268616	1.68459e+07	12305103	1.41577e+07	10001577	7.10445e+06	2935811	23829875	2778204	1.0264e+06	9974472	100041	2.8608e+06	1.98876e+06	242882	4.88818e+06	6.41852e+07	6.05106e+07	10136061	4.21405e+06	395441	4.76441e+06	1.17843e+06	2.96314e+07	3102050	0	4708195	1.1595e+06	0	450576	467274	19354187	478519	0	11594552	4841457	407495	3.50474e+06	1.31384e+06	270362	842380	18274656	4.88616e+06	10067426	3.56184e+07	8.54863e+06	1.68319e+06	7.21156e+06	64013270
JPN	5183417	71516027	1847529	8057759	8147821	102867758	185190	4.72679e+08	44587264	201468	18659900	0	680754	114616	477	10602771	31779158	79050944	83163	1.30403e+07	58388	1.48531e+07	3.04732e+07	211104	6022243	5.37051e+06	0	176084	19029	62789.5	4683.5	49632204	76317	20823	6.97473e+07	2229927	68930	994734	1036694	15060	2.22785e+07	6.77074e+06	3.84606e+08	3.75866e+06	2.54203e+06	581974	3.43694e+07	5.70592e+06	19285490
KAZ	0	0	0	0	0	0	0	0	0	0	3794	0	0	0	0	0	0	3207	0	2000	0	0	0	0	0	76657.5	0	0	0	0	0	0	0	0	26527	0	0	0	0	0	0	0	998480	0	388279	0	0	0	0
LAO	0	0	0	0	0	0	0	0	0	0	0	0	0	0	0	0	0	0	0	0	0	0	0	0	0	0	0	0	0	0	0	0	0	0	0	0	0	0	0	0	0	0	0	0	0	0	0	0	0
LVA	0	0	0	0	0	0	0	0	0	0	0	0	126944	0	0	114434	45599	654974	0	0	2552	0	0	0	1000	14463	0	0	0	0	0	0	0	0	2320721	28906	0	18166.5	0	0	0	0	2.45741e+06	0	537500	0	0	0	35304
MLT	0	0	0	0	0	0	0	0	0	0	0	0	0	0	0	0	0	0	0	0	0	0	4696	0	0	0	0	0	0	0	0	0	0	0	0	0	0	0	0	0	0	0	0	0	0	0	0	5663	0
MEX	117648	3870426	2684	7622	694	37671784	192469	906481	13815	721643	252	0	185	0	0	0	345907	471000	0	0	680	1200	20	0	2847	532372	1364948	0	0	0	0	0	0	0	245726	518254	0	0	700	204310	14153	99686.5	45582	63	0	56903	901	21407	18202.5
MNG	0	0	0	0	0	436	0	0	0	0	0	0	0	0	0	0	0	0	0	0	0	0	0	0	0	0	0	0	0	0	0	0	0	0	0	0	0	0	0	0	0	0	0	0	0	0	0	0	0
MMR	0	0	0	0	0	0	0	0	0	0	0	0	0	0	0	0	0	0	0	0	0	0	0	0	0	0	0	0	0	0	0	0	0	0	0	0	0	0	0	0	0	0	0	0	0	0	0	0	0
NLD	494126	7048267	3658116	41915510	559854	1711835	54348	13939554	1948434	48076	2045763	0	12391022	38264	7601	10651337	13780324	26703000	328650	1351000	5683105	665536	78255	1.84693e+06	1.16277e+06	18362307	1.94647e+06	432122	0	176677	169300	2874846	0	0	0	405368	1425242	4671010	112756	18655	754061	6955797	2861046	1.47072e+06	8.04542e+06	397669	1.49414e+06	1.71396e+06	10929233
NZL	18008	23778951	0	0	100040	82378.5	240674	32424	34524	0	282030	0	0	0	0	708722	89924	48730	0	0	0	0	56829	0	0	19995.5	21519	0	0	0	0	24	0	0	14954.5	0	0	11759	0	0	0	0	0	19583.5	0	0	56787	673321	2440
NGA	0	0	0	0	0	0	0	0	0	0	0	0	0	0	0	0	0	0	0	0	0	0	0	0	0	0	0	0	0	0	0	0	0	0	0	0	0	0	0	0	0	0	0	0	0	0	0	0	0
NOR	265234	364979	38894	2.79666e+06	327306	2.27019e+06	412734	9.80623e+06	1392981	0	614174	0	1.44487e+06	83382	0	1325372	9.41741e+06	18770568	106448	57413	351094	678181	397250	308276	127000	3.84117e+06	6547917	0	0	76274	5117	248865	0	0	1666490	254764	35186	0	9927	0	4805	822620	3.18604e+07	60088.5	781498	196739	898800	263132	5723930
PAK	0	0	0	5596	0	4431	0	0	0	0	0	0	0	0	0	1790	0	119856	0	0	0	0	437	0	0	0	0	0	0	0	0	0	0	0	0	0	0	157	0	0	0	510	0	0	0	21539	0	35	113
PER	62220.5	0	0	0	14090	0	98331.5	0	0	10527.5	0	0	0	0	0	0	0	0	0	0	0	0	0	0	0	0	0	0	0	0	0	0	0	0	19	0	0	0	0	0	0	0	0	0	0	0	0	0	81000
PHL	0	11001	3906	0	0	6608.5	0	2.72741e+06	744666	0	0	0	0	0	0	0	0	52309	0	0	0	0	12280.5	0	0	9936.5	209106	0	0	0	0	0	135	0	0	2539	0	0	0	0	0	0	669213	0	0	0	22502.5	0	91561
POL	113806	2.65846e+06	73391	714708	22511.5	801224	0	231322	11	0	817928	0	48058	219634	0	1976026	872016	1.52197e+07	63052.5	813889	0	20424.5	32012.5	2560744	1000	641262	6808	128814	0	345094	862.5	77565	0	0	1.63615e+06	11075	0	729618	32298	78	21953	0	83900	1289012	4.2982e+06	8968	1.03794e+06	230417	2508155
KOR	227341	3911994	69332	281752	1.11665e+06	640930	209772	125451757	3421300	25947	560854	0	132200	86111	653	24228	1398103	1.17888e+07	13401	317896	0	7009731	1218909	4.25237e+06	222735	1005366	1.67181e+07	26549.5	2	856	0	5.07253e+06	13302	27172	1790161	611516	0	89972	91105.5	15926	1.55601e+06	1.18118e+06	0	1048852	8.63431e+06	85883	1.97875e+06	179926	209226
ROU	0	1891	5659.5	31782.5	0	0	0	0	37139	0	342.5	0	167	302262	0	0	186515	1147077	5500	269272	0	0	0	0	255508	480819	0	60927	0	0	0	0	0	0	16741	0	0	0	0	0	0	114732	78802	0	39933	0	0	0	18114
RUS	0	0	35982	0	0	49036	0	367118	149790	0	2000	0	0	93660	0	28141.5	37990	1.92673e+06	0	682042	0	680113	5600	208363	600	21685	14962	4948272	0	94445	0	0	47392	0	15816	0	0	1338859	33456	0	0	324791	19440	108426	0	0	84358	0	0
SAU	0	0	1672	0	0	0	0	0	0	0	0	0	0	352	0	0	73134	133394	0	0	0	0	0	0	0	39816	0	0	0	0	0	0	0	0	7459	36033	0	0	16022	0	0	0	0	0	0	0	0	208	0
SGP	18944	1.91893e+06	76916	1119443	1.5024e+06	24284	0	69166887	1.52066e+07	0	0	0	30718	4158.5	4101	83461.5	484307	3.06487e+06	2084	0	0	1.0338e+06	7.96798e+06	2393	633002	278106	1.25256e+07	18133	0	0	1523572	298052	0	9146	367658	166274	8985	0	380808	2033	1.30934e+07	1236	63530622	0	43275.5	87494.5	0	284310	27120
RSA	631548	195766	20003.5	82905	0	60948.5	3156032	494180	0	149974	0	197287	0	0	7683.5	125659	50647.5	416233	0	2000	0	75342	0	0	1012000	147476	1336	0	0	0	0	0	0	0	30508.5	114808	292908	57646	2956.5	0	73408	0	1744	4	559178	11676	8	0	847.5
ESP	3.67693e+06	1478153	897463	6.33958e+06	3.26991e+06	201611	661290	7.26752e+06	453810	514476	4.06648e+06	0	115472	147994	0	425902	19809920	15772780	252782	520428	70694	1.54462e+06	26124	80793	398867	17187108	352288	249125	0	75401	38566	1.37803e+07	0	0	5.69925e+06	183152	0	858493	299714	22199.5	2.28712e+06	2985820	18691	272169	1.65939e+06	190074	351398	465889	0
SWE	948522	8786604	1.47989e+07	14950686	2.19046e+06	3.33814e+07	655348	3.56853e+07	8087699	26729	4259098	0	40331286	26586.5	368	3.39129e+07	70004151	1.04537e+08	657002	2.94921e+06	688072	2470515	147246	563544	577458	37958051	11192867	68387	0	2.97651e+06	1794.5	6009334	0	0	7477911	3713305	0	3.06399e+07	7150.5	65191.5	188503	3.8072e+06	15183514	1.075e+06	6.84914e+06	307216	2.82621e+06	4913572	44891052
CHE	223514	3842507	14114589	7360395	6270749	3170382	578080	38841676	3309991	255648	5239259	0	5144259	2390519	64064	3961888	34417096	114004632	1388712	5110514	199425	4106225	564022	3917033	1879464	24695563	8.28342e+06	665121	0	146148	3172719	4932224	1976	0	1.27081e+07	1001994	19894	2482558	813652	1195713	445754	3.88693e+06	21787720	1.2235e+06	3.87505e+06	1.10422e+06	3277127	752952	11466441
THA	50482	876137	14848	44416	1127	35631.5	0	651275	408206	0	5710	0	41260.5	0	81	23646	209237	921868	0	0	0	58600.5	853931	0	0	105355	5602672	0	51706	0	0	28391	0	34950	103684	40162	0	0	106313	0	448483	89052	30335	0	12006	8331	3.94508e+06	163939	89655
TUR	51002.5	16199	49978	185411	6146	18157.5	61290	347716	41540	0	24519.5	0	17760	262833	2008.5	0	484146	1276586	206094	58354	772	40035	21180	812750	258353	1461524	131244	949566	0	8441	0	1670139	0	0	163322	0	0	31021	31749	0	6065	207705	4075	1.81492e+06	4.48131e+06	165064	780	9180	378748
UKR	0	0	19243.5	0	0	348946	6820	1.25519e+06	0	0	6959.5	0	211901	39212	0	0	63300	69024	0	158970	0	201090	15018	466869	0	0	17792	915686	0	175084	0	6572	0	0	0	1790.5	0	0	0	0	0	76705.5	143100	0	2.26149e+07	0	0	0	58731
VEN	23900	0	0	0	0	4462	2711	0	0	42143.5	0	0	0	0	0	0	0	244	0	0	0	0	0	0	0	0	0	0	0	0	0	9489	0	0	0	0	0	0	0	0	0	0	0	0	0	0	0	0	0
VNM	0	58314	577	0	0	2521	0	0	0	0	13641	0	0	0	0	0	5604.5	336000	0	0	0	0	0	0	1000	110	6184083	0	45930	0	0	0	0	0	0	59374	0	0	22590	0	0	64	999838	0	9250	0	174508	0	0
GBR	262737	1.1152e+07	3094941	8679410	5.0253e+06	17653086	317448	2.31075e+07	3.15073e+06	494314	2013510	0	3.35561e+06	770172	111798	4.79284e+06	39774532	32112339	2.15834e+06	2631730	437529	3.97592e+06	556398	3.11263e+06	1931890	1.78725e+07	6.01196e+06	706784	0	280266	235491	759179	0	0	19604942	7078701	955173	4.86513e+06	2026067	120082	275806	4.11214e+06	5.03605e+06	2.24273e+06	6.24788e+06	2.34829e+06	3438854	5398628	1.36181e+07
USA	1.24e+07	92642122	6618516	70661531	2.31163e+07	3.05014e+08	8414035	1.00314e+08	1.60376e+07	4103000	1.86688e+06	13995	6856103	3907014	10739.5	1.70278e+07	48293463	97926171	1346569	4538632	299710	9284148	2.12492e+06	779440	32340844	1.39388e+07	69874184	1.81358e+06	143566	206020	92187	197056757	0	0	36205535	30336203	4617719	8.90321e+06	1.39144e+06	3815520	5.1796e+06	2.55231e+06	6.61246e+07	1312393	16305319	8.08608e+06	46943754	8.09022e+06	22998415
[truncated: 9 more columns]

## Sheet: undirected
	ARG	AUS	AUT	BEL	BRA	CAN	CHL	CHN	CHN-HK	COL	CZE	COG	DNK	EGY	ETH	FIN	FRA	DEU	GRC	HUN	ISL	IND	IDN	IRN	ISR	ITA	JPN	KAZ	LAO	LVA	MLT	MEX	MNG	MMR	NLD	NZL	NGA	NOR	PAK	PER	PHL	POL	KOR	ROU	RUS	SAU	SGP	RSA	ESP
ARG	0	605251	112876	941544	8.03847e+06	724846	1.57248e+06	2.68978e+06	39670	1.09712e+06	0	0	11024.5	0	0	322388	1.32241e+06	7.95061e+06	0	4363	0	1374272	0	0	71000	7271089	5183417	21013	0	0	0	777014	0	0	494126	18008	0	265234	0	311484	0	113806	230641	38812	0	13260	18944	833892	3762619
AUS	605251	0	4578473	5406001	419263	11334495	174412	1.9161e+07	6456721	220169	56127	0	2.15414e+06	346129	0	11615530	1.23913e+07	34174557	10621	3.92287e+06	0	1001400	1.98188e+06	5221	1.05045e+06	17092200	72022941	37137	718	29378	0	3870426	0	14950	7288595	3.37481e+07	0	392216	100444	474250	133766	2.65862e+06	4.82524e+06	9591	865722	908102	4450630	1189819	1808742
AUT	112876	4578473	0	4032794	2.26965e+06	2818504	3447696	2.11305e+07	2.43616e+06	558150	2.00419e+07	0	3.00173e+06	373862	331	10945841	2.61686e+07	1.87812e+08	3555608	3.2597e+07	399301	897011	490006	1.43798e+06	1393541	3.35031e+07	3.40036e+06	908440	0	306666	35609	3004464	0	0	11305562	638672	2184	2853680	504	85947	177533	5.04191e+06	4026041	2.918e+06	21791270	861899	1666487	1.08342e+06	2.12954e+07
BEL	941544	5406001	4032794	0	1175845	3.05465e+06	12467	16525631	180364	3912	1.4075e+06	160758	3833326	5757324	808	6.27879e+06	78259901	1.04523e+08	523280	1.29642e+06	168388	521066	3333	3940877	920556	38443768	8797615	63800	0	333070	12384	1880095	0	0	96190143	1.44408e+06	3013307	3.8538e+06	1097486	261	0	2994392	331832	470554	1.90143e+06	129851	1252268	3.95489e+06	46043352
BRA	8.03847e+06	419263	2.26965e+06	1175845	0	1281238	1.91987e+06	2753752	139189	391764	0	0	2.10219e+06	60	0	607724	3259352	2.82034e+07	0	87860.5	0	124516	90745	0	138656	1.00308e+07	8.18441e+06	0	0	0	0	2553608	0	0	559854	450632	34438	327306	0	271832	0	22951.5	2.33748e+06	0	12107	223112	2.28088e+06	297656	3369477
CAN	724846	11334495	2818504	3.05465e+06	1281238	0	1.50345e+06	2.12607e+07	3392864	455713	220423	0	861651	198127	13918	2564419	11748394	4.46797e+07	81829	26553.5	43058	1552375	25969.5	5669	1.14905e+06	7.7318e+06	1.04692e+08	2.40471e+06	0	0	13720	40236236	436	0	4716162	2.71106e+06	881	3079849	307004	370667	27401	1.3924e+06	2.06677e+06	156113	1.25042e+06	66605	1421506	384555	2.08111e+06
CHL	1.57248e+06	174412	3447696	12467	1.91987e+06	1.50345e+06	0	727198	5176	28322	28538	0	239672	20660	0	1452248	961738	2.54329e+06	0	453000	0	46787.5	10277	0	415354	2942949	185190	0	0	0	0	691319	0	0	54348	240674	0	412734	0	372456	0	0	246500	0	0	0	0	3156032	661290
CHN	2.68978e+06	1.9161e+07	2.11305e+07	16525631	2753752	2.12607e+07	727198	0	1.5647e+08	522452	1675304	0	8.01067e+06	612408	163220	1.07258e+07	55075327	2.6539e+08	1.02524e+06	1770995	36426.5	3.25407e+06	4169934	1537449	3.35849e+06	3.16977e+07	502572219	1267778	206437	97687	45840	4751557	168588	345884	22237889	4072027	210418	10792873	3.45704e+06	247887	4.60101e+06	1.91912e+06	1.33327e+08	289942	2863641	3210537	9.72349e+07	3.69958e+06	1.01077e+07
CHN-HK	39670	6456721	2.43616e+06	180364	139189	3392864	5176	1.5647e+08	0	45803.5	123028	0	544186	41050	0	1.04671e+06	4.93115e+06	18992572	18577	345302	2991	386927	461442	58776	822218	2898766	50183715	0	0	0	1305164	315335	0	6948	2876716	93104.5	3472	1394493	57756	29108.5	5829662	2298961	1.36773e+07	68183	288845	1907	2.16927e+07	59865	492446
COL	1.09712e+06	220169	558150	3912	391764	455713	28322	522452	45803.5	0	148	0	42670	0	0	10639.5	295540	1.4562e+06	0	52	0	67	0	0	0	1031621	201468	0	0	0	0	779853	0	0	48076	0	0	0	0	52945.5	0	0	25947	0	0	0	0	149974	514654
CZE	0	56127	2.00419e+07	1.4075e+06	0	220423	28538	1675304	123028	148	0	0	3.5014e+06	49684	0	1.18722e+06	12567684	6.08994e+07	150568	806903	90494	5682	0	30492.5	153819	10699404	18770987	911947	0	210806	29537	252	2978	0	3417465	287184	0	1313321	6115	581454	8613	4141041	566186	690548	3.21441e+06	43868	6787.5	168868	4456138
COG	0	0	0	160758	0	0	0	0	0	0	0	0	0	0	0	0	7465	111000	0	0	0	0	0	0	0	100041	0	0	0	0	0	0	0	0	0	0	0	0	0	0	0	70	0	0	0	0	0	197287	0
DNK	11024.5	2.15414e+06	3.00173e+06	3833326	2.10219e+06	861651	239672	8.01067e+06	544186	42670	3.5014e+06	0	0	4755	20377	1.3567e+07	8294375	4.24175e+07	149598	602630	679786	284034	88807.5	2444075	263910	5.2812e+06	1.93267e+06	19334.5	0	842971	3893	4279	0	0	16129366	618219	917	1.68133e+07	1364	25426	10978	2252697	1321167	366356	1.44097e+06	52450	166587	229071	2254527
EGY	0	346129	373862	5757324	60	198127	20660	612408	41050	0	49684	0	4755	0	1878	266020	174362	2733064	0	0	0	12741.5	0	0	73038	2.00138e+06	114616	0	0	0	0	0	0	0	38264	0	0	83382	0	0	0	219634	86111	302262	98180	37970	4158.5	11630	147994
ETH	0	0	331	808	0	13918	0	163220	0	0	0	0	20377	1878	0	388	0	327790	303892	0	0	65514	0	0	137282	242882	477	0	0	0	0	0	0	0	7601	0	0	0	0	0	0	0	653	0	0	0	4101	7683.5	0
FIN	322388	11615530	10945841	6.27879e+06	607724	2564419	1452248	1.07258e+07	1.04671e+06	10639.5	1.18722e+06	0	1.3567e+07	266020	388	0	3.20748e+07	5.23669e+07	1.42758e+06	4.40041e+06	404886	1.38317e+06	794264	280585	1.06916e+06	6404920	1.28866e+07	1.39562e+06	0	2407348	0	1266022	4829	0	31536542	1.35856e+06	0	13013768	42091	115023	232414	7.46474e+06	1.87691e+06	1.60772e+06	1.80642e+07	1467457	2076550	1.80393e+06	7.27783e+06
FRA	1.32241e+06	1.23913e+07	2.61686e+07	78259901	3259352	11748394	961738	55075327	4.93115e+06	295540	12567684	7465	8294375	174362	0	3.20748e+07	0	2.29501e+08	1.00791e+06	5.37134e+06	59237.5	4.79413e+06	240357	2988537	5.14907e+06	92042722	3.64868e+07	143366	0	292564	316037	2259551	0	0	23253985	9228278	1835256	16004766	897670	228528	67901.5	6.5403e+06	5269750	8190649	1.00107e+07	1313401	12341912	1851653	5.70854e+07
DEU	7.95061e+06	34174557	1.87812e+08	1.04523e+08	2.82034e+07	4.46797e+07	2.54329e+06	2.6539e+08	18992572	1.4562e+06	6.08994e+07	111000	4.24175e+07	2733064	327790	5.23669e+07	2.29501e+08	0	1.60918e+07	87762000	2.00373e+06	20947936	3115167	20242187	8197500	172420132	112791763	2.42476e+06	0	2941607	2346000	32783000	2000	0	143638000	8737159	537000	42768301	1143093	518347	1.61595e+06	72813079	66653904	1.87579e+07	1.10463e+08	14643617	21548332	1.3854e+07	1.11095e+08
GRC	0	10621	3555608	523280	0	81829	0	1.02524e+06	18577	0	150568	0	149598	0	303892	1.42758e+06	1.00791e+06	1.60918e+07	0	213888	0	323909	7645.5	4463	85713	11840345	83163	0	0	1873	0	0	0	0	328650	0	0	106448	0	0	0	63438.5	13401	120941	32806	140112	2084	1532	389921
HUN	4363	3.92287e+06	3.2597e+07	1.29642e+06	87860.5	26553.5	453000	1770995	345302	52	806903	0	602630	0	0	4.40041e+06	5.37134e+06	87762000	213888	0	0	68962	0	0	21500	4419210	1.30764e+07	197900	0	0	0	406000	0	0	2373000	136894	0	72327	0	9956	0	889033	346896	1.41445e+06	1.01218e+06	0	154223	56668	1129394
ISL	0	0	399301	168388	0	43058	0	36426.5	2991	0	90494	0	679786	0	0	404886	59237.5	2.00373e+06	0	0	0	0	0	0	4594	395441	58388	0	0	2552	0	680	0	0	5745263	0	0	525764	0	0	0	0	0	0	0	0	0	0	71128
IND	1374272	1001400	897011	521066	124516	1552375	46787.5	3.25407e+06	386927	67	5682	0	284034	12741.5	65514	1.38317e+06	4.79413e+06	20947936	323909	68962	0	0	336480	153884	403870	4877302	14869491	1141182	0	0	5115	133290	0	70135	689389	8138	920271	678181	2021	4924	248606	22605.5	7350425	0	687760	164404	1385375	161859	1670989
IDN	0	1.98188e+06	490006	3333	90745	25969.5	10277	4169934	461442	0	0	0	88807.5	0	0	794264	240357	3115167	7645.5	0	0	336480	0	0	0	1.18175e+06	3.11011e+07	0	0	0	4696	1547	0	652349	81753	92119	0	397250	59487	0	103576	32012.5	1.41457e+06	0	5600	0	9.69811e+06	11642	71070
IRN	0	5221	1.43798e+06	3940877	0	5669	0	1537449	58776	0	30492.5	0	2444075	0	0	280585	2988537	20242187	4463	0	0	153884	0	0	0	2.96314e+07	211104	3600	0	0	0	0	0	0	1.84693e+06	0	0	308276	0	0	0	2560744	4.25237e+06	4816	208363	0	2393	759	80793
ISR	71000	1.05045e+06	1393541	920556	138656	1.14905e+06	415354	3.35849e+06	822218	0	153819	0	263910	73038	137282	1.06916e+06	5.14907e+06	8197500	85713	21500	4594	403870	0	0	0	3.43456e+06	6.52278e+06	0	0	1000	0	633804	0	0	2.13231e+06	11757	14000	214072	0	1954.5	62609	2803.5	1.10753e+06	1779673	17584	0	1.086e+06	1.44541e+06	1275555
ITA	7271089	17092200	3.35031e+07	38443768	1.00308e+07	7.7318e+06	2942949	3.16977e+07	2898766	1031621	10699404	100041	5.2812e+06	2.00138e+06	242882	6404920	92042722	172420132	11840345	4419210	395441	4877302	1.18175e+06	2.96314e+07	3.43456e+06	0	1.00787e+07	1236153	0	465039	467274	1.98866e+07	478519	0	29956859	4.86145e+06	407495	7345909	1.31384e+06	270362	852317	1.89159e+07	5.89153e+06	10548245	3.56401e+07	8.58844e+06	1961297	7.35903e+06	81200378
JPN	5183417	72022941	3.40036e+06	8797615	8.18441e+06	1.04692e+08	185190	502572219	50183715	201468	18770987	0	1.93267e+06	114616	477	1.28866e+07	3.64868e+07	112791763	83163	1.30764e+07	58388	14869491	3.11011e+07	211104	6.52278e+06	1.00787e+07	0	176084	19029	62789.5	4683.5	50997152	76317	20823	71693797	2251446	68930	7542651	1036694	15060	22487570	6.77755e+06	401323811	3.75866e+06	2.55699e+06	581974	46895016	5.70725e+06	1.96378e+07
KAZ	21013	37137	908440	63800	0	2.40471e+06	0	1267778	0	0	911947	0	19334.5	0	0	1.39562e+06	143366	2.42476e+06	0	197900	0	1141182	0	3600	0	1236153	176084	0	0	0	0	0	0	0	458649	0	0	0	0	0	0	128814	1.02503e+06	60927	5336551	0	18133	0	249125
LAO	0	718	0	0	0	0	0	206437	0	0	0	0	0	0	0	0	0	0	0	0	0	0	0	0	0	0	19029	0	0	0	0	0	0	0	0	0	0	0	0	0	0	0	2	0	0	0	0	0	0
LVA	0	29378	306666	333070	0	0	0	97687	0	0	210806	0	842971	0	0	2407348	292564	2941607	1873	0	2552	0	0	0	1000	465039	62789.5	0	0	0	0	0	0	0	2497398	28906	0	94440.5	0	0	0	345094	2.45827e+06	0	631944	0	0	0	110705
MLT	0	0	35609	12384	0	13720	0	45840	1305164	0	29537	0	3893	0	0	0	316037	2346000	0	0	0	5115	4696	0	0	467274	4683.5	0	0	0	0	0	0	0	169300	0	0	5117	0	0	0	862.5	0	0	0	0	1523572	5663	38566
MEX	777014	3870426	3004464	1880095	2553608	40236236	691319	4751557	315335	779853	252	0	4279	0	0	1266022	2259551	32783000	0	406000	680	133290	1547	0	633804	1.98866e+07	50997152	0	0	0	0	0	0	0	3.12057e+06	518278	0	248865	700	204310	14153	177252	5.11812e+06	63	0	56903	298953	21407	13798515
MNG	0	0	0	0	0	436	0	168588	0	0	2978	0	0	0	0	4829	0	2000	0	0	0	0	0	0	0	478519	76317	0	0	0	0	0	0	0	0	0	0	0	0	0	135	0	13302	0	47392	0	0	0	0
MMR	0	14950	0	0	0	0	0	345884	6948	0	0	0	0	0	0	0	0	0	0	0	0	70135	652349	0	0	0	20823	0	0	0	0	0	0	0	0	0	0	0	0	0	0	0	27172	0	0	0	9146	0	0
NLD	494126	7288595	11305562	96190143	559854	4716162	54348	22237889	2876716	48076	3417465	0	16129366	38264	7601	31536542	23253985	143638000	328650	2373000	5745263	689389	81753	1.84693e+06	2.13231e+06	29956859	71693797	458649	0	2497398	169300	3.12057e+06	0	0	0	420322	1425242	6337500	112756	18674	754061	8.59194e+06	4651207	1.48746e+06	8.06123e+06	405128	1861801	1744473	1.66285e+07
NZL	18008	3.37481e+07	638672	1.44408e+06	450632	2.71106e+06	240674	4072027	93104.5	0	287184	0	618219	0	0	1.35856e+06	9228278	8737159	0	136894	0	8138	92119	0	11757	4.86145e+06	2251446	0	0	28906	0	518278	0	0	420322	0	0	266523	0	0	2539	11075	611516	19583.5	0	36033	223062	788128	185592
NGA	0	0	2184	3013307	34438	881	0	210418	3472	0	0	0	917	0	0	0	1835256	537000	0	0	0	920271	0	0	14000	407495	68930	0	0	0	0	0	0	0	1425242	0	0	35186	0	0	0	0	0	0	0	0	8985	292908	0
NOR	265234	392216	2853680	3.8538e+06	327306	3079849	412734	10792873	1394493	0	1313321	0	1.68133e+07	83382	0	13013768	16004766	42768301	106448	72327	525764	678181	397250	308276	214072	7345909	7542651	0	0	94440.5	5117	248865	0	0	6337500	266523	35186	0	10084	0	4805	1552237	3.19503e+07	60088.5	2120357	196739	898800	320778	6582423
PAK	0	100444	504	1097486	0	307004	0	3.45704e+06	57756	0	6115	0	1364	0	0	42091	897670	1143093	0	0	0	2021	59487	0	0	1.31384e+06	1036694	0	0	0	0	700	0	0	112756	0	0	10084	0	0	0	32808	91105.5	0	33456	37561	380808	2991.5	299828
PER	311484	474250	85947	261	271832	370667	372456	247887	29108.5	52945.5	581454	0	25426	0	0	115023	228528	518347	0	9956	0	4924	0	0	1954.5	270362	15060	0	0	0	0	204310	0	0	18674	0	0	0	0	0	0	78	15926	0	0	0	2033	0	103200
PHL	0	133766	177533	0	0	27401	0	4.60101e+06	5829662	0	8613	0	10978	0	0	232414	67901.5	1.61595e+06	0	0	0	248606	103576	0	62609	852317	22487570	0	0	0	0	14153	135	0	754061	2539	0	4805	0	0	0	21953	2.22522e+06	0	0	0	13115919	73408	2.37868e+06
POL	113806	2.65862e+06	5.04191e+06	2994392	22951.5	1.3924e+06	0	1.91912e+06	2298961	0	4141041	70	2252697	219634	0	7.46474e+06	6.5403e+06	72813079	63438.5	889033	0	22605.5	32012.5	2560744	2803.5	1.89159e+07	6.77755e+06	128814	0	345094	862.5	177252	0	0	8.59194e+06	11075	0	1552237	32808	78	21953	0	1.26508e+06	1.40374e+06	4.623e+06	8968	1.03917e+06	230417	5493975
KOR	230641	4.82524e+06	4026041	331832	2.33748e+06	2.06677e+06	246500	1.33327e+08	1.36773e+07	25947	566186	0	1321167	86111	653	1.87691e+06	5269750	66653904	13401	346896	0	7350425	1.41457e+06	4.25237e+06	1.10753e+06	5.89153e+06	401323811	1.02503e+06	2	2.45827e+06	0	5.11812e+06	13302	27172	4651207	611516	0	3.19503e+07	91105.5	15926	2.22522e+06	1.26508e+06	0	1127654	8.65375e+06	85883	6.55094e+07	181670	227918
ROU	38812	9591	2.918e+06	470554	0	156113	0	289942	68183	0	690548	0	366356	302262	0	1.60772e+06	8190649	1.87579e+07	120941	1.41445e+06	0	0	0	4816	1779673	10548245	3.75866e+06	60927	0	0	0	63	0	0	1.48746e+06	19583.5	0	60088.5	0	0	0	1.40374e+06	1127654	0	148360	0	0	4	290283
RUS	0	865722	21791270	1.90143e+06	12107	1.25042e+06	0	2863641	288845	0	3.21441e+06	0	1.44097e+06	98180	0	1.80642e+07	1.00107e+07	1.10463e+08	32806	1.01218e+06	0	687760	5600	208363	17584	3.56401e+07	2.55699e+06	5336551	0	631944	0	0	47392	0	8.06123e+06	0	0	2120357	33456	0	0	4.623e+06	8.65375e+06	148360	0	0	127634	559178	1.65939e+06
SAU	13260	908102	861899	129851	223112	66605	0	3210537	1907	0	43868	0	52450	37970	0	1467457	1313401	14643617	140112	0	0	164404	0	0	0	8.58844e+06	581974	0	0	0	0	56903	0	0	405128	36033	0	196739	37561	0	0	8968	85883	0	0	0	87494.5	11884	190074
SGP	18944	4450630	1666487	1252268	2.28088e+06	1421506	0	9.72349e+07	2.16927e+07	0	6787.5	0	166587	4158.5	4101	2076550	12341912	21548332	2084	154223	0	1385375	9.69811e+06	2393	1.086e+06	1961297	46895016	18133	0	0	1523572	298953	0	9146	1861801	223062	8985	898800	380808	2033	13115919	1.03917e+06	6.55094e+07	0	127634	87494.5	0	284318	378518
RSA	833892	1189819	1.08342e+06	3.95489e+06	297656	384555	3156032	3.69958e+06	59865	149974	168868	197287	229071	11630	7683.5	1.80393e+06	1851653	1.3854e+07	1532	56668	0	161859	11642	759	1.44541e+06	7.35903e+06	5.70725e+06	0	0	0	5663	21407	0	0	1744473	788128	292908	320778	2991.5	0	73408	230417	181670	4	559178	11884	284318	0	466736
ESP	3762619	1808742	2.12954e+07	46043352	3369477	2.08111e+06	661290	1.01077e+07	492446	514654	4456138	0	2254527	147994	0	7.27783e+06	5.70854e+07	1.11095e+08	389921	1129394	71128	1670989	71070	80793	1275555	81200378	1.96378e+07	249125	0	110705	38566	13798515	0	0	1.66285e+07	185592	0	6582423	299828	103200	2.37868e+06	5493975	227918	290283	1.65939e+06	190074	378518	466736	0
SWE	948522	8980208	18671558	24609447	2195903	34408681	655348	38439457	9633705	26729	5.33885e+06	0	49437584	107760	368	5.96661e+07	78205602	138652172	681390	3007109	763486	2537490	230966	563544	640402	47186575	4.41277e+07	68387	0	5.42595e+06	1794.5	6009334	0	0	10569176	3713305	0	3.74126e+07	7150.5	66129.5	188503	7241519	1.70715e+07	1.075e+06	6.86029e+06	307350	2.83063e+06	4914383	4.71287e+07
CHE	224114	3853065	3.23258e+07	8351088	6309917	4631190	578080	4.02256e+07	3599340	255648	6641797	0	6734953	2390519	64064	6234235	47264759	233535782	1435579	5234132	199425	4130574	564022	3917250	1983796	40056127	8.96457e+06	665121	0	158202	3172719	4935010	1976	0	2.11555e+07	1172737	19894	2587014	813727	1195713	445754	4.07557e+06	22057776	1.22501e+06	3.91322e+06	1.10422e+06	4082874	890206	12208463
THA	50482	1.84225e+06	280890	402888	20899	1795332	0	9965525	4.59501e+06	0	23910	0	670218	0	81	431554	2306972	14820007	3673	36920	0	275033	1.22241e+06	0	226014	2.78803e+06	100947480	0	51706	62	0	30354	0	34950	643476	139787	0	17388.5	107210	0	6835431	132567	3734828	0	100538	13103	3.8576e+07	187700	191055
TUR	51002.5	245057	6180705	1659008	10749	94650	61290	1363159	46678	0	282276	0	470258	262833	2008.5	836111	12130308	39990434	214368	114485	772	106288	21180	816396	1.43172e+06	26471683	1.81385e+07	949566	0	8441	0	1670139	0	0	3.72408e+06	0	0	447252	31749	0	34065	1.86717e+06	1.86697e+06	1.81992e+06	4.65001e+06	207013	216068	9180	2371567
UKR	0	0	1.71236e+06	63865.5	576	915341	6820	1763112	10309	0	5.86782e+06	0	794542	39212	0	628940	707043	6475989	20623	3135820	0	201090	15781	466869	221644	2.89553e+06	275878	915686	0	196306	0	6572	0	0	314695	1790.5	0	1648	0	0	0	1.31414e+06	173381	314142	2.51979e+07	0	0	77	295046
VEN	510469	0	1.63657e+06	3374	284424	278872	9750	1.24095e+06	32785.5	305122	0	0	30000	0	0	0	178705	3159262	0	0	0	0	0	0	0	4980057	175644	0	0	0	0	312734	0	0	126799	0	0	0	0	0	0	0	484540	0	11	0	309	82331	374492
VNM	0	104690	30482	2.30284e+06	150000	61848.5	0	7059079	704658	0	17411.5	0	42271.5	0	0	202780	506813	2718301	0	0	0	19553.5	28885.5	0	1000	762446	16170725	0	45930	0	0	0	0	0	0	59374	0	69731	22590	0	65449.5	64	6001936	0	235741	0	2.02838e+06	0	2142
GBR	262737	12627649	12847038	4.36491e+07	5122104	28268042	317448	36246714	3.65604e+06	494314	4532484	0	1.62254e+07	3.23634e+06	111798	27595036	86965233	265042587	2990989	9.26329e+06	575240	4399788	624324	3.11263e+06	2.14469e+06	58633905	83291543	731994	0	307700	253170	759179	0	0	40419414	8033183	959143	9.18362e+06	2026067	120082	508634	7059571	6.93438e+06	2.41607e+06	6.3245e+06	2363308	4.06388e+06	5938296	1.93627e+07
USA	1.26715e+07	9.86923e+07	29913766	72942699	25634544	1039045052	8.50103e+06	192069444	30786731	4104824	5.6889e+06	13995	2.00407e+07	3907014	10739.5	49056442	104733444	7.65651e+08	1913941	5952008	299710	1.25219e+07	2684524	779440	3.48218e+07	8.42777e+07	7.16176e+08	1.81358e+06	143566	310607	92187	490946430	0	0	61547567	3.16918e+07	4617719	13393830	1.39144e+06	3975520	5.2973e+06	8.12881e+06	9.98083e+07	1381922	16652089	8.08608e+06	6.46692e+07	1.21776e+07	2.61085e+07
[truncated: 9 more columns]
