# Supplementary material for: Spatial-temporal variation characteristics and evolution of the global industrial robot trade: A complex network analysis
Source: PLoS One. 2019 Sep 26;14(9):e0222785. doi: 10.1371/journal.pone.0222785 (PMC6762107; doi:10.1371/journal.pone.0222785)
Supplement: S1 File — (ZIP) [file pone.0222785.s002.zip › S1 File . Dataset matrix for 58 economies from1998 to 2017/2006.xlsx]

## Sheet: directed
	ARG	AUS	AUT	BEL	BRA	CAN	CHL	CHN	CHN-HK	COL	CZE	COG	DNK	EGY	ETH	FIN	FRA	DEU	GRC	HUN	ISL	IND	IDN	IRN	ISR	ITA	JPN	KAZ	LAO	LVA	MLT	MEX	MNG	MMR	NLD	NZL	NGA	NOR	PAK	PER	PHL	POL	KOR	ROU	RUS	SAU	SGP	RSA	ESP
ARG	0	278174	0	0	1840119	699244	1949730	110310	5661.5	2.37974e+06	4041	0	0	285910	0	0	5830.5	47958	0	0	0	0	0	0	0	7920	0	46335.5	0	0	0	557615	0	0	0	45168	185100	0	0	390634	398	0	0	56133	13739	0	0	85943	76163
AUS	248186	0	35510	50894.5	46902	167012	139244	7656595	448394	7086.5	0	0	26961	0	0	124960	77339.5	307032	7997	930527	27469	787798	2068934	2563	24000	213264	1011904	41045	52530	27341.5	0	1913646	67140	2993	62541.5	7.13853e+06	3220813	162188	5019	216252	294276	0	65165.5	23	2238069	1645601	2.67708e+06	2976505	82745
AUT	341634	5.77896e+06	0	3.62093e+06	2.25863e+06	1.27611e+06	577454	25460722	1.57964e+06	592846	13540582	0	3.49055e+06	619438	290	2726551	20554918	91869860	3.29106e+06	8.15019e+06	161038	2098907	100450	5296571	1809702	33191393	2020506	1.85219e+06	0	148472	341986	5.85518e+06	118	0	9.32684e+06	324600	49741	2251892	56684.5	98387.5	58569	5.741e+06	4.12035e+06	4.8978e+06	1.53904e+07	1.00821e+07	869893	5159877	1.85267e+07
BEL	315086	5.92152e+06	2.92216e+06	0	684659	1343937	662371	11842028	956132	4164	1.28497e+06	266763	10549820	4930441	9164	4978117	73961524	2.90075e+07	2070135	1.46973e+06	116593	648442	345733	228380	901258	3.11683e+07	293894	111459	0	729251	291	1.49709e+06	1969	0	96953775	1783064	391892	709628	50302.5	357926	4518	3.94585e+06	52566	606795	2227923	1.15531e+06	1.00221e+06	1859632	39832249
BRA	7.81737e+06	133834	14601	2598716	0	33865	1469663	1215190	260030	686668	0	0	0	0	0	509	114668	903800	0	4939	0	20776	115171	1863	0	32252.5	36852	5970	0	0	0	789631	0	0	8399.5	139455	265	41561	7460	329844	26374	12362	939401	214374	40667	45549.5	81362	417389	7687
CAN	2044181	7.38453e+06	101536	898518	1839172	0	1477992	6204897	1052463	204780	47002	15158	537750	541467	0	259250	2276266	6.77106e+06	11601	212248	704157	2.15175e+06	380070	38975.5	1.45603e+06	1.67726e+06	2189292	485408	0	23584.5	0	1.18112e+07	19938	0	2951280	749418	338793	1.16208e+06	309588	248590	546828	419502	684973	525056	2135971	948532	1.91587e+06	283751	3.83458e+06
CHL	66547	40802	441	0	610676	6650	0	889	0	29362.5	0	0	0	0	0	0	41216	0	0	0	0	117305	0	0	0	19814.5	0	0	0	0	0	51384.5	0	0	0	0	0	0	0	289288	0	0	0	0	0	0	0	0	2825
CHN	5.27701e+06	38432247	3.34264e+06	10506462	7678129	18912888	1.7689e+06	0	74721809	1.0862e+06	2627911	10593	8456404	9104734	467474	4.8988e+06	8072190	24087440	1409871	2271570	953031	19416899	1.18907e+07	4.17716e+06	2118584	11490303	36660068	3.76633e+06	64278	335092	66118.5	9818931	475724	324521	12522770	6980827	2.75344e+06	663236	2.76041e+06	437765	3.57692e+06	1922478	1.06329e+07	886505	8862287	4.54185e+06	43672649	9452433	4.51377e+06
CHN-HK	13284	6.12425e+06	119160	147096	169676	2.09874e+06	10809	1.33483e+08	0	7454.5	7023	0	106423	3858	0	4637.5	593548	1225542	18746.5	39000	204	883992	148866	56247	55242	160803	5700448	0	0	17596	2713723	659750	0	0	529842	52634.5	0	11983	180871	8238	4.89131e+06	790984	7.19276e+06	95807.5	37140.5	10928	3.99902e+06	271107	101260
COL	0	0	0	0	0	0	1904	0	0	0	0	0	0	0	0	0	0	165295	0	0	0	0	0	0	0	27005	0	0	0	0	0	17994	0	0	0	0	0	0	0	48844	177	0	0	0	0	0	0	0	6375
CZE	53	145548	8760388	791086	130	138292	3768	2095177	1443	0	0	0	1188996	127	0	46359	2270512	1.88402e+07	151369	1086890	4512	174618	2160	0	18597	938722	10680.5	25275	0	328344	1404	202086	4368.5	0	1498299	167628	456	628638	0	4	1055	4520382	13375.5	606930	4.27297e+06	659223	9465	169007	928146
COG	0	0	0	0	0	0	0	0	0	0	0	0	0	0	0	0	0	0	0	0	0	0	0	0	0	0	0	0	0	0	0	0	0	0	0	0	0	0	0	0	0	0	0	0	0	0	0	0	0
DNK	18323	1.65247e+06	1036863	739636	903408	284181	62025	1.66653e+07	303174	22853	2042808	0	0	29945	104944	4552184	4577126	20527328	66449.5	902745	485358	100780	40235	1269	780815	4537899	859354	215943	0	1823277	751	2.55415e+06	12838.5	0	6025592	529627	68863	11687594	13795	0	30091	1499206	1178585	664002	4.19058e+06	424364	2123729	23004	2.70058e+06
EGY	0	0	2824	0	0	0	0	0	0	0	0	0	0	0	0	0	3767	103000	0	0	0	0	0	0	0	13944	0	0	0	0	0	0	0	0	6281	0	0	0	0	0	0	0	0	0	0	147397	0	0	173
ETH	0	0	5247	0	0	0	0	0	0	0	0	0	0	0	0	0	0	13000	0	0	0	0	0	0	0	0	0	0	0	0	0	0	0	0	0	0	0	0	0	0	0	0	0	0	0	0	0	0	0
FIN	371850	12590963	9808363	5.46645e+06	510698	3195301	1.81083e+06	14443704	737398	172437	851163	0	1.20927e+07	1617872	992	0	22517875	48423185	1.17264e+06	3010891	422869	2.52582e+06	524817	540684	535487	2953410	1.68379e+06	1.42682e+06	0	1837120	0	606512	0	0	7066279	559058	0	10395561	522930	418836	203360	9.0972e+06	2.08859e+06	2.28745e+06	22718503	3.57661e+06	3336984	6265205	1.03403e+07
FRA	2.84358e+06	15394189	8.74934e+06	29752776	5.85937e+06	5943200	665363	8.77828e+07	2.85756e+06	1128276	1.3021e+07	1555368	8502021	2090142	504527	3.32963e+06	0	8.3294e+07	1.72326e+06	2462200	163595	7050324	486264	3388560	1.70398e+06	4.50703e+07	4.91533e+06	80668.5	0	346351	92360	3.5311e+06	0	0	9629104	3726222	613276	4196603	105036	563867	146008	9188655	4453575	8584309	1.69835e+07	1.53567e+06	33980724	1697221	4.22091e+07
DEU	1.04227e+07	3.55494e+07	1.44998e+08	8.24105e+07	28208477	4.02296e+07	3592684	207665553	1.07424e+07	2.87267e+06	56074250	52000	2.74229e+07	3146641	244413	1.6524e+07	1.67787e+08	0	1.61742e+07	23274500	1.82249e+06	4.91246e+07	1.73136e+06	17164000	14140500	1.22057e+08	37829270	7.71442e+06	0	4.34081e+06	264092	4.84742e+07	282856	0	98332500	4207839	3795261	1.79724e+07	867870	528688	1651556	61765606	71760545	2.21493e+07	126096565	16595241	2.41622e+07	41373376	1.13283e+08
GRC	0	0	0	37326	101212	0	0	0	0	0	2	0	0	0	0	0	374950	491818	0	10313	0	49566	0	17494	8000	505515	0	0	0	1507	0	0	0	0	720387	0	18575	0	0	0	0	0	0	1034343	97012	45187	0	0	380032
HUN	13162	2225354	31009536	129538	219351	11182	0	1923702	0	0	234578	0	119042	0	0	224284	926278	69641500	17793.5	0	0	167	42035	0	21500	1977138	37989	26297	0	0	0	609628	0	0	10050	87389.5	37477	31000	0	2190	45000	324668	38042.5	2535535	1325178	135797	4752	0	150784
ISL	0	975	0	0	412231	0	0	0	0	0	0	0	11	0	0	0	0	8000	0	0	0	0	0	0	0	0	0	0	0	0	0	0	0	0	152012	1798	0	21617	0	0	0	0	0	0	0	0	0	0	0
IND	0	407417	1301	21999	42993.5	17731	1955	992060	53514.5	1146	107242	0	17966	38838	45176	16725	25448.5	932006	158468	0	0	0	201588	136702	73243.5	173798	499	46	0	0	1115	322049	0	1068	17398	7024	178772	0	359230	4522	149375	196888	398826	138677	793.5	407908	1059755	361285	43423
IDN	0	81049.5	10100	400	62	5881	0	4268	97034.5	0	0	0	0	0	0	0	148441	199466	0	21000	0	144	0	0	0	0	899373	0	0	0	0	86569	0	0	0	35754	54413	0	0	0	14030	0	338744	0	0	0	2.07302e+06	19258	0
IRN	0	46310	2364	0	0	0	0	1434	0	0	0	0	0	0	0	0	95000	0	6352	0	0	2744	0	0	0	0	0	4203.5	0	0	0	0	0	0	5025	0	0	0	250	0	0	0	0	0	2105	148579	0	0	0
ISR	5012.5	782649	37390	168679	179806	205940	443444	2471667	643544	106286	13635	0	0	227000	36521.5	14502.5	1.17868e+06	439000	21880	62500	0	368703	0	0	0	817322	789599	1000	0	0	15054	348286	0	0	1.55355e+06	23525	7000	0	0	193000	10000	10472.5	990166	1659183	320104	0	621024	384000	397348
ITA	17795253	1.67636e+07	1.76953e+07	1.14869e+07	1.40184e+07	8286012	4571212	44542587	1306273	2544537	7.96429e+06	12273	3.22253e+06	6214930	506396	5.24759e+06	6.18075e+07	9.0147e+07	11376890	4185037	602526	8908681	1.68446e+06	6860722	3.59613e+06	0	5.97719e+06	2716462	2000	1267736	250580	19550809	90949	10052	12889613	4.13055e+06	687539	3982697	682116	458386	68710	4.27329e+07	7.40803e+06	19115553	44657725	5368605	1.93574e+06	6091022	83805148
JPN	1523807	1.75658e+07	4506155	1.2195e+07	1.08537e+07	4.03818e+07	296292	5.36631e+08	50192443	270532	12501836	0	588508	258652	153900	4553328	19068536	8.89652e+07	108360	1.44368e+07	188152	38330374	16013395	160640	4408928	4895028	0	306113	20120	37016	942469	54523679	91119.5	0	7.84138e+07	2.66371e+06	174766	1.12965e+06	1.74006e+06	23498	24846490	8.23149e+06	3.76041e+08	6.40996e+06	11985874	1167463	5.58681e+07	64217148	1.83567e+07
KAZ	0	24145	0	0	0	0	0	0	0	0	0	0	0	0	0	0	0	518	0	0	0	0	0	0	0	4915	0	0	0	0	0	0	20520	0	10050	0	0	0	0	0	0	0	0	0	345804	81906	0	0	0
LAO	0	0	0	0	0	0	0	0	0	0	0	0	0	0	0	0	0	0	0	0	0	0	0	0	0	0	0	0	0	0	0	0	0	0	0	0	0	0	0	0	0	0	0	0	0	0	0	0	0
LVA	0	0	0	92499	0	0	0	4200	0	0	15895	0	15112	0	0	1574	0	18833.5	1387	24235	0	0	0	0	0	6804	3458220	8331	0	0	0	0	0	0	1256	17283	0	0	0	0	0	0	0	0	729082	0	0	0	18568.5
MLT	0	0	0	0	0	0	0	0	342444	0	0	0	0	0	0	0	0	379	0	0	0	0	0	0	0	325870	0	0	0	0	0	0	0	0	0	0	0	0	0	0	0	0	0	0	0	0	68990	0	0
MEX	204322	1902362	158978	46886	161963	1.90742e+07	89846.5	1033797	129316	743254	0	0	1512	0	0	93777	142703	467730	0	6119	733	20718	0	0	9225.5	37379.5	241710	0	0	0	0	0	0	0	273867	597588	0	8534	0	832572	0	10433	13475	155	2665342	62484	6661.5	0	30164
MNG	0	0	0	0	0	0	0	1678	0	0	0	0	0	0	0	0	0	14000	0	0	0	0	0	0	0	0	0	0	0	0	0	0	0	0	0	0	0	0	14477	0	0	0	0	0	15054	0	0	0	0
MMR	0	0	0	0	0	0	0	0	0	0	0	0	0	0	0	0	0	0	0	0	0	0	0	0	0	0	0	0	0	0	0	0	0	0	0	0	0	0	20305	0	0	0	0	0	0	0	9475	0	0
NLD	129404	3434556	4056871	39328549	1582440	2034852	719884	1.72027e+07	2547672	259728	3204996	69099	17826348	775162	98582	6551712	22206335	49020267	1.09037e+06	2565450	585886	2534300	53085.5	474714	1.47261e+06	1.9955e+07	2718974	558024	0	501643	38778	1.89e+06	0	0	0	366318	1.3018e+06	3591880	365418	0	858548	5.71444e+06	4.14348e+06	2615703	1.20308e+07	1128565	3339902	2152114	7.66778e+06
NZL	153004	18292070	0	3894	167327	12361	77608.5	144024	51188	0	567224	0	59883	0	0	259477	484662	358016	0	0	0	296432	30951	0	0	2592	85665.5	0	0	61173	0	11769	1743	0	9347	0	0	0	555	0	5636	0	12528.5	0	0	35656	30400	1101925	0
NGA	0	0	0	0	0	0	0	0	0	0	0	0	0	0	0	0	2511	28000	0	0	0	0	0	0	0	0	0	0	0	0	0	0	0	0	0	0	0	0	0	0	0	0	0	0	0	0	0	12608	0
NOR	58091	638048	284984	119291	175197	5331664	36726	1.19883e+07	787982	0	80357	0	590633	0	0	2798302	33900	8900475	0	0	261622	1510639	0	0	159000	207477	3.92601e+06	0	0	6192	0	801120	0	0	265078	11896	0	0	249	0	0	530016	948414	37917	2393754	0	712670	0	3356302
PAK	0	0	0	50402	0	55792.5	0	308076	0	0	0	0	0	0	0	1635	0	11000	0	0	0	0	0	0	0	0	0	0	0	0	0	0	0	0	0	0	0	0	0	0	0	24	0	0	0	0	0	0	0
PER	0	0	0	0	0	9000	5213	0	0	30697.5	0	0	0	0	0	0	0	123000	0	0	0	0	0	0	0	0	0	0	0	0	0	0	0	0	0	0	0	0	0	0	0	0	0	0	0	0	0	0	372
PHL	0	19260	74835	0	0	12499	0	5419068	814498	0	900	0	0	0	0	0	5560	22450	0	0	0	1637.5	4744	0	0	2237.5	233872	0	0	0	0	330	0	0	5025	28845	0	0	0	0	0	0	514806	40295	0	156476	90106	0	0
POL	222303	2.02474e+06	341774	631580	179507	503114	609731	489480	73299	0	1.06355e+06	0	96319.5	188112	0	3.06555e+06	1.18424e+06	5645491	101981	869408	5284	3866696	0	4025354	17000	2.25878e+06	9187	91729.5	0	324191	0	2653299	110	0	2.50712e+06	135295	0	808154	40034	0	0	0	244712	1384000	4836159	111238	535224	653711	2694512
KOR	179896	5463982	175516	97104.5	2471423	1118809	184838	101061869	4.86838e+06	38816.5	1.16457e+07	0	83439	45942	7588	82682.5	1.5872e+06	1.0285e+07	219542	599448	486	29023813	1.89275e+06	1330137	278940	511120	2.13945e+07	351515	4655	5701	0	6.46657e+06	42004	0	977181	396730	24288.5	15329.5	222766	156408	1528947	3410859	0	204697	6.15169e+06	1317900	4825381	317255	445117
ROU	0	0	106538	4990	4104	0	0	183000	181	0	31072.5	0	0	249850	0	486	534096	4.25574e+06	6282	176270	0	0	0	61351	559000	2.48486e+06	0	1202	0	0	0	415	0	0	120604	0	0	6209	0	0	6204	2193833	0	0	315848	0	0	0	0
RUS	0	1055	10459.5	44289	89468.5	6801.5	0	1.14976e+06	0	0	25699.5	0	82	326646	0	339800	200432	2.22405e+06	21827	1.83072e+06	0	1.08271e+06	0	207817	0	18028	6649.5	6910119	0	174234	54851	0	96719	0	60457	0	29743	0	0	920	0	97074.5	422816	80525	0	0	9248	0	22688.5
SAU	0	0	172	0	0	0	0	0	0	0	1144	0	0	447264	1048	0	276102	77886	0	0	0	246196	0	1113486	0	78087	0	0	0	0	0	0	0	0	669442	103604	0	0	4584	0	0	0	0	0	0	0	0	0	291054
SGP	0	1398283	1124388	113636	1.08481e+06	11296.5	38448	151602483	33884629	0	4198	0	199536	25382	0	4786	764488	2.36077e+06	101211	34357	0	3.71381e+06	8.02199e+06	4094	1.06345e+06	1.11639e+06	2.51034e+07	0	0	0	1.66551e+06	255584	572	470421	411100	150742	11876	0	71797.5	36531	9037173	0	35919850	0	461408	409080	0	0	212721
RSA	603107	1148030	543181	73120	0	86898	0	1360151	0	413538	0	1589467	6527	7639	212495	7715	256132	605991	0	0	0	228577	308	0	0	2102506	2414	0	0	0	0	39	0	0	18845	71603	143790	0	0	0	455	8799	51744	0	553	137517	0	0	57194
ESP	2194782	1726273	1.53371e+06	4945766	5.21484e+06	1118579	799068	2160641	399698	607496	670021	0	453676	139096	1586	186540	19640930	8065151	312884	93885.5	77762	222841	7400.5	272966	561392	12978556	340839	0	0	85190	27251	7.71717e+06	0	0	5770965	18422	0	378509	8393.5	276323	14102	2.26172e+06	282064	1.19472e+06	8641262	621067	69796.5	146987	0
SWE	2118503	12791715	13693444	1.57028e+07	4.09747e+06	23096633	228032	3.69202e+07	3010155	206683	4.34414e+06	0	52929451	154000	162	32757420	66908038	9.82884e+07	555331	2352196	1038675	1480311	322323	523517	618227	42651728	9.82671e+06	125864	0	915490	26913	5.30441e+06	53805.5	0	8.17e+06	2827974	2568	4.13652e+07	12252.5	62809.5	2988	8688146	1.2506e+07	2444456	1.31534e+07	1120389	2.39854e+06	2198650	38834788
CHE	1751833	6926278	1.33919e+07	4918838	5.34846e+06	2.89885e+06	1437012	7.55505e+07	6513178	78910	6.28391e+06	0	3910559	933446	122040	2558036	3.1918e+07	1.3054e+08	949530	4.32885e+06	1.28224e+06	5780828	718199	3994184	5332496	2.05902e+07	12146367	296862	0	325132	2.64283e+06	9.42033e+06	9527	0	13736389	1574366	640267	6011913	586539	421165	569355	3.57803e+06	15045260	5512166	7253652	1.48406e+06	8418671	1874705	1.49646e+07
THA	48714	1.22129e+06	0	3092	245	35483	0	2224916	488659	0	1991	0	15196.5	0	111	24853	273058	4004575	26907	107795	910	1452585	539278	0	0	13950	4.72043e+06	0	191790	0	0	26345.5	0	129915	60302	64346	0	0	493095	0	3.09787e+06	204408	86628.5	98	0	27958	2524363	41657	2405.5
TUR	81139	48084.5	144842	304872	54279.5	7307.5	54854	1.18612e+06	7595	879	36015.5	0	101048	238822	85288	29649	869091	1151904	180952	371692	0	32740.5	1141	694391	355736	519882	10541	1.62733e+06	0	30463.5	0	1512023	9885	0	283726	1478	286612	0	236608	8096	5183	163044	0	3.36397e+06	7244940	600881	200918	22269	827900
UKR	0	0	104966	0	0	5400	524	1827021	3991	0	9487.5	0	1967087	10002	0	0	18418	144990	724	107107	0	583840	2583	1288200	0	60331	11800	1.08322e+06	0	11925.5	0	297733	0	0	5839.5	0	0	0	0	0	0	23689	343029	7920	3.00031e+07	0	0	185743	0
VEN	50	0	0	0	256798	0	0	0	0	146	0	0	0	0	0	0	0	0	0	0	0	0	0	0	0	0	0	0	0	0	0	0	0	0	0	0	0	0	0	0	0	0	0	0	0	0	0	0	13340
VNM	0	51678.5	981	0	0	3905	0	40489	52179	0	1596	0	0	0	0	0	2511	27174.5	0	0	0	0	37500	0	0	0	9332373	0	0	0	0	0	0	0	0	17921	0	0	0	0	9440	0	2.15335e+06	0	54732	0	249206	0	0
GBR	143577	8372227	3115757	8.33049e+06	664390	7.55843e+06	951583	2.32421e+07	2272788	2204185	5.2552e+06	0	6.25882e+06	193036	166608	2.67668e+06	27300364	2.73725e+07	1.32159e+06	938000	777626	2373842	468927	1046844	1.36306e+06	1.10411e+07	5.74485e+06	1274595	0	470682	373526	3.37604e+06	0	0	1.68531e+07	1448986	2544964	7.32568e+06	603688	85524.5	2730532	7520779	4891239	2.22417e+06	3333278	4.85989e+06	4.26163e+06	4199840	22597112
USA	1.05272e+07	98558422	10647091	1.01914e+08	24059757	465348296	10606982	1.38752e+08	20358654	1.44846e+07	2214857	417767	6795566	263466	125278	1.52198e+07	2.73537e+07	89007984	1290821	1.08418e+06	633190	22141853	2.50908e+06	0	3.75063e+07	15199724	8.83212e+07	2720836	0	182552	839216	199628151	8012	0	46940293	12323194	23317259	18214345	1.26555e+06	4733909	7896383	3.07626e+06	85004919	1760299	3.80933e+07	1.93779e+07	47628851	21444050	29838538
[truncated: 9 more columns]

## Sheet: undirected
	Argentina	Australia	Austria	Belgium	Brazil	Canada	Chile	China	China, Hong Kong SAR	Colombia	Czechia	Dem. Rep. of the Congo	Denmark	Egypt	Ethiopia	Finland	France	Germany	Greece	Hungary	Iceland	India	Indonesia	Iran	Israel	Italy	Japan	Kazakhstan	Lao People's Dem. Rep.	Latvia	Malta	Mexico	Mongolia	Myanmar	Netherlands	New Zealand	Nigeria	Norway	Pakistan	Peru	Philippines	Poland	Rep. of Korea	Romania	Russian Federation	Saudi Arabia	Singapore	South Africa	Spain
Argentina	0	526360	341634	315086	9.65749e+06	2.74342e+06	2016277	5.38732e+06	18945.5	2.37974e+06	4094	0	18323	285910	0	371850	2849411	1.04707e+07	0	13162	0	0	0	0	5012.5	17803173	1523807	46335.5	0	0	0	761937	0	0	129404	198172	185100	58091	0	390634	398	222303	179896	56133	13739	0	0	689050	2270945
Australia	526360	0	5.81447e+06	5972417	180736	7551547	180046	46088842	6.57265e+06	7086.5	145548	0	1.67943e+06	0	0	12715923	1.54715e+07	35856408	7997	3155881	28444	1195215	2.14998e+06	48873	806649	1.69768e+07	1.85777e+07	65190	52530	27341.5	0	3816008	67140	2993	3.4971e+06	2.54306e+07	3220813	800236	5019	216252	313536	2.02474e+06	5.52915e+06	23	2239124	1645601	4.07536e+06	4124535	1809018
Austria	341634	5.81447e+06	0	6543087	2.27323e+06	1377649	577895	2.88034e+07	1.6988e+06	592846	22300970	0	4.52741e+06	622262	5537	12534914	2.93043e+07	2.36868e+08	3.29106e+06	3.91597e+07	161038	2100208	110550	5298935	1847092	5.08867e+07	6526661	1.85219e+06	0	148472	341986	6.01416e+06	118	0	1.33837e+07	324600	49741	2536876	56684.5	98387.5	133404	6082771	4295869	5.00434e+06	15400810	1.00823e+07	1994281	5703058	20060432
Belgium	315086	5972417	6543087	0	3283375	2.24246e+06	662371	22348490	1103228	4164	2.07605e+06	266763	1.12895e+07	4930441	9164	1.04446e+07	103714300	111417978	2107461	1599273	116593	670440	346133	228380	1.06994e+06	42655200	12488898	111459	0	821750	291	1.54398e+06	1969	0	136282324	1786958	391892	828919	100704	357926	4518	4577433	149670	611785	2272212	1.15531e+06	1115842	1932752	44778015
Brazil	9.65749e+06	180736	2.27323e+06	3283375	0	1873037	2080339	8893319	429706	686668	130	0	903408	0	0	511207	5974039	2.91123e+07	101212	224290	412231	63769.5	115233	1863	179806	14050625	1.08905e+07	5970	0	0	0	951594	0	0	1.59084e+06	306782	265	216758	7460	329844	26374	191869	3410824	218478	130136	45549.5	1.16617e+06	417389	5.22253e+06
Canada	2.74342e+06	7551547	1377649	2.24246e+06	1873037	0	1484642	25117785	3.1512e+06	204780	185294	15158	821930	541467	0	3454551	8219466	47000676	11601	223430	704157	2.16948e+06	385951	38975.5	1661972	9.96327e+06	4.25711e+07	485408	0	23584.5	0	30885404	19938	0	4986132	761778	338793	6.49375e+06	365380	257590	559326	922616	1803782	525056	2.14277e+06	948532	1927162	370649	4.95316e+06
Chile	2016277	180046	577895	662371	2080339	1484642	0	1.76979e+06	10809	31266.5	3768	0	62025	0	0	1.81083e+06	706579	3592684	0	0	0	119260	0	0	443444	4.59103e+06	296292	0	0	0	0	141231	0	0	719884	77608.5	0	36726	0	294502	0	609731	184838	0	0	0	38448	0	801892
China	5.38732e+06	46088842	2.88034e+07	22348490	8893319	25117785	1.76979e+06	0	2.08205e+08	1.0862e+06	4723088	10593	2.51217e+07	9104734	467474	1.93425e+07	9.5855e+07	231752993	1409871	4195272	953031	20408959	1.1895e+07	4.17859e+06	4590251	56032890	5.73291e+08	3.76633e+06	64278	339292	66118.5	10852728	477402	324521	2.97254e+07	7124851	2.75344e+06	12651508	3.06849e+06	437765	8.99599e+06	2.41196e+06	1.11695e+08	1069505	1.0012e+07	4.54185e+06	195275132	10812584	6.67441e+06
China, Hong Kong SAR	18945.5	6.57265e+06	1.6988e+06	1103228	429706	3.1512e+06	10809	2.08205e+08	0	7454.5	8466	0	409597	3858	0	742036	3451105	1.19679e+07	18746.5	39000	204	937507	245900	56247	698786	1467076	55892891	0	0	17596	3.05617e+06	789066	0	0	3.07751e+06	103822	0	799965	180871	8238	5.70581e+06	864283	12061135	95988.5	37140.5	10928	3.78836e+07	271107	500958
Colombia	2.37974e+06	7086.5	592846	4164	686668	204780	31266.5	1.0862e+06	7454.5	0	0	0	22853	0	0	172437	1128276	3.03797e+06	0	0	0	1146	0	0	106286	2571542	270532	0	0	0	0	761248	0	0	259728	0	0	0	0	79541.5	177	0	38816.5	0	0	0	0	413538	613871
Czechia	4094	145548	22300970	2.07605e+06	130	185294	3768	4723088	8466	0	0	0	3231804	127	0	897522	1.52915e+07	7.49145e+07	151371	1321468	4512	281860	2160	0	32232	8903013	1.25125e+07	25275	0	344240	1404	202086	4368.5	0	4703295	734852	456	708995	0	4	1955	5.58393e+06	11659116	638002	4298666	660367	13663	169007	1598167
Dem. Rep. of the Congo	0	0	0	266763	0	15158	0	10593	0	0	0	0	0	0	0	0	1555368	52000	0	0	0	0	0	0	0	12273	0	0	0	0	0	0	0	0	69099	0	0	0	0	0	0	0	0	0	0	0	0	1589467	0
Denmark	18323	1.67943e+06	4.52741e+06	1.12895e+07	903408	821930	62025	2.51217e+07	409597	22853	3231804	0	0	29945	104944	1.66449e+07	13079147	4.79502e+07	66449.5	1021787	485370	118746	40235	1269	780815	7.76043e+06	1447862	215943	0	1838389	751	2.55566e+06	12838.5	0	23851940	589510	68863	12278227	13795	0	30091	1.59553e+06	1262024	664002	4.19066e+06	424364	2323265	29531	3154254
Egypt	285910	0	622262	4930441	0	541467	0	9104734	3858	0	127	0	29945	0	0	1617872	2093909	3249641	0	0	0	38838	0	0	227000	6228874	258652	0	0	0	0	0	0	0	781443	0	0	0	0	0	0	188112	45942	249850	326646	594661	25382	7639	139269
Ethiopia	0	0	5537	9164	0	0	0	467474	0	0	0	0	104944	0	0	992	504527	257413	0	0	0	45176	0	0	36521.5	506396	153900	0	0	0	0	0	0	0	98582	0	0	0	0	0	0	0	7588	0	0	1048	0	212495	1586
Finland	371850	12715923	12534914	1.04446e+07	511207	3454551	1.81083e+06	1.93425e+07	742036	172437	897522	0	1.66449e+07	1617872	992	0	2.58475e+07	6.49472e+07	1.17264e+06	3.23518e+06	422869	2.54254e+06	524817	540684	549990	8.201e+06	6.23712e+06	1.42682e+06	0	1838694	0	700289	0	0	13617991	818536	0	13193863	524564	418836	203360	12162747	2171273	2.28794e+06	2.30583e+07	3.57661e+06	3341770	6272920	1.05268e+07
France	2849411	1.54715e+07	2.93043e+07	103714300	5974039	8219466	706579	9.5855e+07	3451105	1128276	1.52915e+07	1555368	13079147	2093909	504527	2.58475e+07	0	251081059	2.09821e+06	3.38848e+06	163595	7.07577e+06	634704	3483560	2882665	106877828	2.39839e+07	80668.5	0	346351	92360	3.6738e+06	0	0	31835439	4.21088e+06	615787	4230503	105036	563867	151568	1.03729e+07	6.04078e+06	9118405	17183896	1.81177e+06	34745212	1953353	6.185e+07
Germany	1.04707e+07	35856408	2.36868e+08	111417978	2.91123e+07	47000676	3592684	231752993	1.19679e+07	3.03797e+06	7.49145e+07	52000	4.79502e+07	3249641	257413	6.49472e+07	251081059	0	1.6666e+07	92916000	1.83049e+06	5.00566e+07	1930825	17164000	14579500	212203917	1.26795e+08	7.71493e+06	0	4359645	264471	4.89419e+07	296856	0	147352767	4.56585e+06	3823261	2.68729e+07	878870	651688	1674006	67411097	8.20456e+07	26405072	1.28321e+08	16673127	26522918	41979367	1.21349e+08
Greece	0	7997	3.29106e+06	2107461	101212	11601	0	1409871	18746.5	0	151371	0	66449.5	0	0	1.17264e+06	2.09821e+06	1.6666e+07	0	28106.5	0	208034	0	23846	29880	11882405	108360	0	0	2894	0	0	0	0	1.81075e+06	0	18575	0	0	0	0	101981	219542	1040625	118839	45187	101211	0	692916
Hungary	13162	3155881	3.91597e+07	1599273	224290	223430	0	4195272	39000	0	1321468	0	1021787	0	0	3.23518e+06	3.38848e+06	92916000	28106.5	0	0	167	63035	0	84000	6162175	1.44748e+07	26297	0	24235	0	615747	0	0	2575500	87389.5	37477	31000	0	2190	45000	1194076	637491	2.7118e+06	3.1559e+06	135797	39109	0	244669
Iceland	0	28444	161038	116593	412231	704157	0	953031	204	0	4512	0	485370	0	0	422869	163595	1.83049e+06	0	0	0	0	0	0	0	602526	188152	0	0	0	0	733	0	0	737898	1798	0	283239	0	0	0	5284	486	0	0	0	0	0	77762
India	0	1195215	2100208	670440	63769.5	2.16948e+06	119260	20408959	937507	1146	281860	0	118746	38838	45176	2.54254e+06	7.07577e+06	5.00566e+07	208034	167	0	0	201732	139446	441946	9082479	38330873	46	0	0	1115	342767	0	1068	2551698	303456	178772	1510639	359230	4522	151012	4063584	29422639	138677	1083505	654104	4.77357e+06	589862	266264
Indonesia	0	2.14998e+06	110550	346133	115233	385951	0	1.1895e+07	245900	0	2160	0	40235	0	0	524817	634704	1930825	0	63035	0	201732	0	0	0	1.68446e+06	16912768	0	0	0	0	86569	0	0	53085.5	66705	54413	0	0	0	18774	0	2.23149e+06	0	0	0	10095012	19566	7400.5
Iran	0	48873	5298935	228380	1863	38975.5	0	4.17859e+06	56247	0	0	0	1269	0	0	540684	3483560	17164000	23846	0	0	139446	0	0	0	6860722	160640	4203.5	0	0	0	0	0	0	479739	0	0	0	250	0	0	4025354	1330137	61351	209922	1262065	4094	0	272966
Israel	5012.5	806649	1847092	1.06994e+06	179806	1661972	443444	4590251	698786	106286	32232	0	780815	227000	36521.5	549990	2882665	14579500	29880	84000	0	441946	0	0	0	4413452	5198527	1000	0	0	15054	357512	0	0	3026157	23525	7000	159000	0	193000	10000	27472.5	1.26911e+06	2218183	320104	0	1684475	384000	958740
Italy	17803173	1.69768e+07	5.08867e+07	42655200	14050625	9.96327e+06	4.59103e+06	56032890	1467076	2571542	8903013	12273	7.76043e+06	6228874	506396	8.201e+06	106877828	212203917	11882405	6162175	602526	9082479	1.68446e+06	6860722	4413452	0	1.08722e+07	2721377	2000	1274540	576450	1.95882e+07	90949	10052	3.28446e+07	4.13314e+06	687539	4190174	682116	458386	70947.5	44991640	7919151	2.16004e+07	44675753	5446692	3052135	8193528	96783704
Japan	1523807	1.85777e+07	6526661	12488898	1.08905e+07	4.25711e+07	296292	5.73291e+08	55892891	270532	1.25125e+07	0	1447862	258652	153900	6.23712e+06	2.39839e+07	1.26795e+08	108360	1.44748e+07	188152	38330873	16912768	160640	5198527	1.08722e+07	0	306113	20120	3495236	942469	5.47654e+07	91119.5	0	8.11327e+07	2749377	174766	5055665	1.74006e+06	23498	2.50804e+07	8.24068e+06	397435031	6.40996e+06	1.19925e+07	1167463	80971445	64219562	1.86976e+07
Kazakhstan	46335.5	65190	1.85219e+06	111459	5970	485408	0	3.76633e+06	0	0	25275	0	215943	0	0	1.42682e+06	80668.5	7.71493e+06	0	26297	0	46	0	4203.5	1000	2721377	306113	0	0	8331	0	0	20520	0	568074	0	0	0	0	0	0	91729.5	351515	1202	7.25592e+06	81906	0	0	0
Lao People's Dem. Rep.	0	52530	0	0	0	0	0	64278	0	0	0	0	0	0	0	0	0	0	0	0	0	0	0	0	0	2000	20120	0	0	0	0	0	0	0	0	0	0	0	0	0	0	0	4655	0	0	0	0	0	0
Latvia	0	27341.5	148472	821750	0	23584.5	0	339292	17596	0	344240	0	1838389	0	0	1838694	346351	4359645	2894	24235	0	0	0	0	0	1274540	3495236	8331	0	0	0	0	0	0	502899	78456	0	6192	0	0	0	324191	5701	0	903316	0	0	0	103758
Malta	0	0	341986	291	0	0	0	66118.5	3.05617e+06	0	1404	0	751	0	0	0	92360	264471	0	0	0	1115	0	0	15054	576450	942469	0	0	0	0	0	0	0	38778	0	0	0	0	0	0	0	0	0	54851	0	1.7345e+06	0	27251
Mexico	761937	3816008	6.01416e+06	1.54398e+06	951594	30885404	141231	10852728	789066	761248	202086	0	2.55566e+06	0	0	700289	3.6738e+06	4.89419e+07	0	615747	733	342767	86569	0	357512	1.95882e+07	5.47654e+07	0	0	0	0	0	0	0	2.16387e+06	609357	0	809654	0	832572	330	2663732	6.48005e+06	570	2665342	62484	262246	39	7.74733e+06
Mongolia	0	67140	118	1969	0	19938	0	477402	0	0	4368.5	0	12838.5	0	0	0	0	296856	0	0	0	0	0	0	0	90949	91119.5	20520	0	0	0	0	0	0	0	1743	0	0	14477	0	0	110	42004	0	111773	0	572	0	0
Myanmar	0	2993	0	0	0	0	0	324521	0	0	0	0	0	0	0	0	0	0	0	0	0	1068	0	0	0	10052	0	0	0	0	0	0	0	0	0	0	0	0	20305	0	0	0	0	0	0	0	479896	0	0
Netherlands	129404	3.4971e+06	1.33837e+07	136282324	1.59084e+06	4986132	719884	2.97254e+07	3.07751e+06	259728	4703295	69099	23851940	781443	98582	13617991	31835439	147352767	1.81075e+06	2575500	737898	2551698	53085.5	479739	3026157	3.28446e+07	8.11327e+07	568074	0	502899	38778	2.16387e+06	0	0	0	375664	1.3018e+06	3856958	365418	0	863572	8221567	5.12066e+06	2736307	1.20912e+07	1.79801e+06	3.751e+06	2170959	1.34387e+07
New Zealand	198172	2.54306e+07	324600	1786958	306782	761778	77608.5	7124851	103822	0	734852	0	589510	0	0	818536	4.21088e+06	4.56585e+06	0	87389.5	1798	303456	66705	0	23525	4.13314e+06	2749377	0	0	78456	0	609357	1743	0	375664	0	0	11896	555	0	34481	135295	409259	0	0	139260	181142	1173528	18422
Nigeria	185100	3220813	49741	391892	265	338793	0	2.75344e+06	0	0	456	0	68863	0	0	0	615787	3823261	18575	37477	0	178772	54413	0	7000	687539	174766	0	0	0	0	0	0	0	1.3018e+06	0	0	0	0	0	0	0	24288.5	0	29743	0	11876	156398	0
Norway	58091	800236	2536876	828919	216758	6.49375e+06	36726	12651508	799965	0	708995	0	12278227	0	0	13193863	4230503	2.68729e+07	0	31000	283239	1510639	0	0	159000	4190174	5055665	0	0	6192	0	809654	0	0	3856958	11896	0	0	249	0	0	1.33817e+06	963744	44126	2393754	0	712670	0	3734811
Pakistan	0	5019	56684.5	100704	7460	365380	0	3.06849e+06	180871	0	0	0	13795	0	0	524564	105036	878870	0	0	0	359230	0	250	0	682116	1.74006e+06	0	0	0	0	0	14477	20305	365418	555	0	249	0	0	0	40058	222766	0	0	4584	71797.5	0	8393.5
Peru	390634	216252	98387.5	357926	329844	257590	294502	437765	8238	79541.5	4	0	0	0	0	418836	563867	651688	0	2190	0	4522	0	0	193000	458386	23498	0	0	0	0	832572	0	0	0	0	0	0	0	0	0	0	156408	0	920	0	36531	0	276695
Philippines	398	313536	133404	4518	26374	559326	0	8.99599e+06	5.70581e+06	177	1955	0	30091	0	0	203360	151568	1674006	0	45000	0	151012	18774	0	10000	70947.5	2.50804e+07	0	0	0	0	330	0	0	863572	34481	0	0	0	0	0	0	2043753	46499	0	156476	9127279	455	14102
Poland	222303	2.02474e+06	6082771	4577433	191869	922616	609731	2.41196e+06	864283	0	5.58393e+06	0	1.59553e+06	188112	0	12162747	1.03729e+07	67411097	101981	1194076	5284	4063584	0	4025354	27472.5	44991640	8.24068e+06	91729.5	0	324191	0	2663732	110	0	8221567	135295	0	1.33817e+06	40058	0	0	0	3.65557e+06	3577833	4.93323e+06	111238	535224	662510	4.95624e+06
Rep. of Korea	179896	5.52915e+06	4295869	149670	3410824	1803782	184838	1.11695e+08	12061135	38816.5	11659116	0	1262024	45942	7588	2171273	6.04078e+06	8.20456e+07	219542	637491	486	29422639	2.23149e+06	1330137	1.26911e+06	7919151	397435031	351515	4655	5701	0	6.48005e+06	42004	0	5.12066e+06	409259	24288.5	963744	222766	156408	2043753	3.65557e+06	0	204697	6574510	1317900	40745231	368999	727182
Romania	56133	23	5.00434e+06	611785	218478	525056	0	1069505	95988.5	0	638002	0	664002	249850	0	2.28794e+06	9118405	26405072	1040625	2.7118e+06	0	138677	0	61351	2218183	2.16004e+07	6.40996e+06	1202	0	0	0	570	0	0	2736307	0	0	44126	0	0	46499	3577833	204697	0	396372	0	0	0	1.19472e+06
Russian Federation	13739	2239124	15400810	2272212	130136	2.14277e+06	0	1.0012e+07	37140.5	0	4298666	0	4.19066e+06	326646	0	2.30583e+07	17183896	1.28321e+08	118839	3.1559e+06	0	1083505	0	209922	320104	44675753	1.19925e+07	7.25592e+06	0	903316	54851	2665342	111773	0	1.20912e+07	0	29743	2393754	0	920	0	4.93323e+06	6574510	396372	0	0	470656	553	8.66395e+06
Saudi Arabia	0	1645601	1.00823e+07	1.15531e+06	45549.5	948532	0	4.54185e+06	10928	0	660367	0	424364	594661	1048	3.57661e+06	1.81177e+06	16673127	45187	135797	0	654104	0	1262065	0	5446692	1167463	81906	0	0	0	62484	0	0	1.79801e+06	139260	0	0	4584	0	156476	111238	1317900	0	0	0	409080	137517	912120
Singapore	0	4.07536e+06	1994281	1115842	1.16617e+06	1927162	38448	195275132	3.78836e+07	0	13663	0	2323265	25382	0	3341770	34745212	26522918	101211	39109	0	4.77357e+06	10095012	4094	1684475	3052135	80971445	0	0	0	1.7345e+06	262246	572	479896	3.751e+06	181142	11876	712670	71797.5	36531	9127279	535224	40745231	0	470656	409080	0	0	282518
South Africa	689050	4124535	5703058	1932752	417389	370649	0	10812584	271107	413538	169007	1589467	29531	7639	212495	6272920	1953353	41979367	0	0	0	589862	19566	0	384000	8193528	64219562	0	0	0	0	39	0	0	2170959	1173528	156398	0	0	0	455	662510	368999	0	553	137517	0	0	204181
Spain	2270945	1809018	20060432	44778015	5.22253e+06	4.95316e+06	801892	6.67441e+06	500958	613871	1598167	0	3154254	139269	1586	1.05268e+07	6.185e+07	1.21349e+08	692916	244669	77762	266264	7400.5	272966	958740	96783704	1.86976e+07	0	0	103758	27251	7.74733e+06	0	0	1.34387e+07	18422	0	3734811	8393.5	276695	14102	4.95624e+06	727182	1.19472e+06	8.66395e+06	912120	282518	204181	0
Sweden	2121900	1.31065e+07	1.64869e+07	22993409	4.15209e+06	25811568	228032	3.96279e+07	3258184	206683	5324921	0	6.43326e+07	154000	162	63047835	82521369	1.31139e+08	588889	2.35381e+06	1048153	1.49572e+06	349359	523517	748418	50739751	36919779	125864	0	927924	26913	5.31869e+06	53805.5	0	10910407	2832050	2568	4.77273e+07	12252.5	62809.5	2988	1.24484e+07	1.25703e+07	2.47246e+06	13185906	1120389	2.48518e+06	3.51082e+06	42381542
Switzerland	1752023	6961734	37535576	7.18627e+06	5.35175e+06	5.11084e+06	1437012	79380058	6.54959e+06	78910	7.59789e+06	28097	4.87353e+06	933446	122040	7.70593e+06	46887247	2.7351e+08	949530	7.74663e+06	1.46627e+06	6.22023e+06	718199	3994672	5581707	40006871	1.2998e+07	296862	0	331668	2.66653e+06	9.42536e+06	9527	0	1.90855e+07	1582785	640267	6092401	586640	421165	569355	4022370	15911170	5630443	7253652	1.48406e+06	9.41091e+06	1994528	16194734
Thailand	48714	1.78716e+06	930906	246792	3425	2921265	0	2.22273e+07	6.70037e+06	0	2610	0	236548	0	111	1.7435e+06	4.27068e+06	3.84988e+07	34936	120795	910	1651215	771449	0	216049	5.38436e+06	114556844	0	191896	0	0	311346	0	129915	1467405	69098	0	232	493095	0	1.02997e+07	296056	4752392	98	0	27958	27747049	48610	299872
Turkey	81139	1.48663e+06	3.57187e+06	3546180	55934	321188	54854	6.73909e+06	43600.5	879	408738	0	663952	239331	85288	2185489	10282041	65856875	435004	461336	0	48702.5	1141	694391	1.16557e+06	41772789	4.31986e+07	1.67636e+06	0	30463.5	0	1516018	9885	0	5955312	1478	286612	1527097	236915	8096	98777	4248192	1.29073e+07	3399757	7314253	607596	223521	384119	4864135
Ukraine	15400	0	5426925	1389929	0	430434	524	3171733	3991	0	2.41124e+06	0	2.48144e+06	10002	0	661838	3.74908e+06	12739088	811	3.66166e+06	0	604177	2583	1288200	45000	9.68199e+06	1.18136e+06	1.08322e+06	0	14069	0	309256	0	0	2485659	0	0	257407	0	0	0	2913688	373966	30822	32570455	0	259	678349	1.62612e+06
Venezuela	973935	0	681328	598294	771960	174768	12751	3.82348e+06	50834	341324	0	0	119894	0	0	823844	59377.5	3456535	0	0	0	0	0	0	190000	3246703	787139	0	0	0	0	527810	0	0	204212	0	0	0	0	0	0	0	14721.5	0	6994	0	0	557796	826340
Viet Nam	0	91440.5	8306	1528763	69914	108752	0	1.42008e+07	741480	0	37054	0	56083	0	0	300097	844171	1.91659e+06	0	14000	0	426648	37500	0	12000	782936	2.07101e+07	0	0	0	0	0	0	0	729362	17921	0	0	0	0	14440	115481	4079528	0	213526	0	3809103	0	5576.5
United Kingdom	159004	9.41764e+06	1.12722e+07	43026676	796770	2.32659e+07	951583	4.32436e+07	3997578	2204185	7646220	0	20142951	193036	166608	2.04456e+07	6.4191e+07	1.81155e+08	1.3245e+06	3949079	886331	3.99033e+06	871405	1064138	1678582	42692705	65825076	1274595	0	470682	403546	3693532	0	0	3.67736e+07	1.81895e+06	2553098	9.96386e+06	614167	85524.5	2769154	1.01906e+07	6780155	2427522	3412107	5.47195e+06	6401542	4340012	31363747
USA	10737759	1.10251e+08	4.59886e+07	1.09079e+08	25421054	1.19566e+09	1.06525e+07	275547622	44988224	14524977	4642943	417767	2.41233e+07	263466	125278	37563470	8.04328e+07	481150654	2137914	2.69556e+06	688988	2.97799e+07	3673161	0	4.08746e+07	98401838	964120811	2734391	0	217730	839216	382156644	8012	0	7.85581e+07	1.27985e+07	23317259	2.35766e+07	1.27558e+06	4738905	7.98448e+06	8122773	1.18014e+08	1822814	40687740	1.93983e+07	8.46124e+07	24845621	3.69395e+07
[truncated: 9 more columns]
