# Supplementary material for: Spatial-temporal variation characteristics and evolution of the global industrial robot trade: A complex network analysis
Source: PLoS One. 2019 Sep 26;14(9):e0222785. doi: 10.1371/journal.pone.0222785 (PMC6762107; doi:10.1371/journal.pone.0222785)
Supplement: S1 File — (ZIP) [file pone.0222785.s002.zip › S1 File . Dataset matrix for 58 economies from1998 to 2017/2007.xlsx]

## Sheet: directed
	ARG	AUS	AUT	BEL	BRA	CAN	CHL	CHN	CHN-HK	COL	CZE	COG	DNK	EGY	ETH	FIN	FRA	DEU	GRC	HUN	ISL	IND	IDN	IRN	ISR	ITA	JPN	KAZ	LAO	LVA	MLT	MEX	MNG	MMR	NLD	NZL	NGA	NOR	PAK	PER	PHL	POL	KOR	ROU	RUS	SAU	SGP	RSA	ESP
ARG	0	101760	0	16747	2.40571e+06	53423	2005300	23578	0	4.76551e+06	0	0	0	0	0	0	8985	37000	0	0	0	3.0556e+06	0	0	0	167595	0	14905.5	0	0	0	499602	0	0	487	0	18000	0	0	774344	8093	0	0	0	59178.5	0	700	289566	168067
AUS	0	0	21015	354350	894821	908484	171002	3200917	1.30964e+06	0	1498	0	16124	0	60	21029	142710	670142	0	0	12960	660942	1127700	0	166702	843674	322822	5043.5	14441	0	0	68562	52819	67834	465362	10415198	0	13430	3211	605276	242084	682	225302	16903	1769291	1.76576e+06	1336554	1.45911e+06	326980
AUT	440884	5471857	0	2543960	3406552	2.68897e+06	1848749	24360465	4.83658e+06	415892	23419599	3613	5767415	1.40686e+06	262080	7583438	2.48609e+07	135801345	5.90487e+06	14141502	195336	5354887	105974	2952468	2.18087e+06	3.87565e+07	3919880	135802	0	912061	282933	4145187	0	0	19216461	2.25656e+06	174711	3.98313e+06	0	6199.5	1872446	7894489	9.35432e+06	1.03548e+07	5.65919e+07	3.92119e+06	4989035	4.67406e+06	22241174
BEL	3923	10594557	4112579	0	1.01345e+06	1201099	198	4.42429e+06	600254	1.14858e+06	2.90265e+06	443102	1.37989e+07	166282	73429	8.87374e+06	140514484	43048128	999474	3143136	33387	1383479	4642.5	408340	11807741	51118022	38878.5	66030.5	0	1.16721e+06	25260	1.76879e+06	0	0	168057449	1.09492e+06	8.0859e+06	6174324	17640.5	42100.5	249480	7855507	49803	2.88824e+06	4452911	4.67029e+06	1116038	4943617	1.02046e+08
BRA	5977315	171067	29022	1729888	0	238254	1065245	555584	107924	1269319	690	0	0	309	0	4160	1167567	463088	0	7819.5	0	990130	14889	0	2815	54131	74488	0	0	0	0	2166380	0	0	203572	132524	843679	1681	0	203956	0	719955	0	1729	0	101792	158576	231385	108818
CAN	1320725	9104805	290944	3679970	2340587	0	752132	7.6251e+06	946870	269843	476009	23321	975502	312256	1261	815536	1.67249e+06	23692910	785546	76056	162388	693328	37143	167840	686064	2.01435e+06	2.36691e+06	379242	0	7492	6684	1.05259e+07	1796	0	6.72805e+06	2.16175e+06	253924	1294150	153287	379800	34582	1.55105e+06	2.28986e+06	1.8903e+06	4924090	1.24885e+06	1.88298e+06	950952	5583149
CHL	75943	303385	0	0	150030	850	0	0	0	9447	0	0	0	0	0	0	829	7000	500	0	0	0	0	0	0	54483	0	0	0	0	0	137363	0	0	0	0	0	0	0	151030	0	2695	0	0	0	0	0	1817	488
CHN	6993493	31029332	4.51402e+06	6.32635e+06	1.77741e+07	2.31217e+07	2747137	0	9.72148e+07	1.38312e+06	1.06472e+06	3454	8.02114e+06	1947647	1.01687e+06	2.58994e+06	8.75472e+06	33929673	1.54874e+06	1.25293e+06	148960	23423886	7.98306e+06	6060786	1.60644e+06	1.23536e+07	46542581	4356588	47233	447396	189277	8284186	215808	1962671	1.28241e+07	4.48896e+06	1681427	1.21181e+06	5413041	611134	5244784	4.36262e+06	1.83601e+07	617742	1.83241e+07	6136705	5.5054e+07	4.99237e+06	6.86783e+06
CHN-HK	14401	6.56761e+06	305320	74663.5	269694	1.63664e+06	17766	172416152	0	21877.5	4219.5	0	174174	25877	10392	1906	698818	1.49188e+06	4439	237000	37406	509109	221664	0	188457	310218	6274085	0	14997	0	809118	310186	9909	0	1015496	289452	40140.5	118842	63679	4500	4.06622e+06	702978	1.4189e+07	80945	10719	2530	2.23581e+06	332162	251672
COL	13527	0	0	1736	12002	0	8749	0	1396	0	0	0	0	0	0	0	0	4080.5	0	0	0	0	0	0	0	4244	0	0	0	0	0	136852	0	0	80000	0	0	0	0	228674	0	0	0	0	0	0	0	0	51627
CZE	44264	225628	6052362	112100	8717.5	506828	9784	364710	139149	715	0	0	1.51385e+06	49233	977	249960	3288620	24278284	204552	1.47697e+06	231087	87341.5	15880	2396	116414	1.80979e+06	423320	102086	0	727415	1367.5	262776	1618	0	1239564	258023	0	602526	0	2	743	6.31202e+06	115562	1525194	1.01081e+07	31035	10768	862268	2.20677e+06
COG	0	0	0	0	0	0	0	0	0	0	0	0	0	0	0	0	0	0	0	0	0	0	0	0	0	0	0	0	0	0	0	0	0	0	0	0	0	0	0	0	0	0	0	0	0	0	0	294	0
DNK	31871	1.18582e+06	888970	2.39538e+06	813576	318728	771076	1.04078e+07	629434	51029	3174440	0	0	37693	37172	7.39289e+06	3870511	2.56753e+07	27614	469974	690028	490112	34628	102196	151554	3.6503e+06	908818	75731	0	858784	2785	874434	19106	0	4944771	590073	0	1.74525e+07	0	3944	78163	4.02831e+06	660192	307952	3741903	117632	229246	2210574	4.04612e+06
EGY	0	0	60379	0	0	0	0	0	0	0	113527	0	0	0	0	0	29940.5	520000	0	0	0	0	0	0	0	4374	0	0	0	0	0	0	0	0	4118	0	0	0	0	0	0	403	0	0	0	39558	0	0	0
ETH	0	0	0	0	0	0	0	0	0	0	0	0	0	0	0	0	0	10000	0	0	0	0	0	0	0	0	0	0	0	0	0	0	0	0	0	0	0	0	0	0	0	0	7392	0	0	0	0	218	0
FIN	458988	14200874	1.54901e+07	4.12395e+06	1.49437e+06	4211149	3794856	1.69063e+07	1.80775e+06	678396	3.0134e+06	0	1.88323e+07	1831784	100311	0	2.93347e+07	65799101	1214224	19003285	423615	3727087	168636	790257	420037	5246542	1491808	318188	0	3500171	0	1.85252e+06	242486	0	8638073	861614	6685	16152591	224483	653760	277587	11308448	4454881	4.88981e+06	23941751	5.99448e+06	1.89096e+06	2.94304e+06	1.41195e+07
FRA	1625035	2.08924e+07	13433256	34829783	1.19858e+07	5.6222e+06	682046	47186587	2145316	1.71636e+06	15341125	41166	9283463	788791	621240	2.0425e+07	0	1.05343e+08	2.50505e+06	2.18443e+06	145804	5.11919e+06	620417	6604394	1.73124e+06	5.36492e+07	7.40034e+06	316868	0	424553	93309	7.79942e+06	0	0	1.75763e+07	5.27004e+06	805062	11063690	265682	1.0013e+06	105660	1.19019e+07	6857457	20286209	3.85537e+07	2.90741e+06	10131676	6.5608e+06	5.12794e+07
DEU	7865323	31532977	1.41327e+08	95707968	56542908	34393702	4038013	3.23094e+08	11728758	2.90879e+06	92406425	85000	36286580	4.32225e+06	467266	2.34964e+07	1.81273e+08	0	20780736	40911000	1803923	86193518	2266878	14413000	14078500	157323516	39949443	8.94484e+06	0	5682596	2292188	49669417	95409.5	18000	1.15085e+08	7.31366e+06	1327289	21389998	3.13992e+06	898464	3115162	7.6978e+07	6.77411e+07	3.07751e+07	203149367	3.69081e+07	26484455	20796543	1.36946e+08
GRC	0	0	36281	204438	38425	0	0	655	0	0	438589	0	4539	2741	0	0	208822	86985.5	0	199143	0	0	0	0	0	2158904	0	0	0	0	0	71877	0	0	6247	0	53647.5	0	30977.5	0	0	219333	0	619899	710360	0	0	33338	688149
HUN	2663	2.82009e+06	4.03509e+07	555050	279565	27301.5	0	1.55272e+06	0	0	537933	0	258354	0	887	1237052	1374614	66326500	12213.5	0	0	0	0	0	38500	862837	192323	36901	0	0	0	677043	0	0	656870	80573.5	0	3485.5	0	1966	0	437491	31054	5.60112e+06	2805203	166239	1216176	170832	306410
ISL	0	7145	4525	0	0	0	0	44405	0	0	0	0	16821.5	0	0	0	0	0	0	0	0	0	0	0	0	0	0	0	0	74	0	0	0	0	211369	0	0	329215	0	0	0	0	0	0	58956	0	0	0	0
IND	246739	417849	2947	219912	132180	41626	58471	336622	61721	1230	17402	0	966.5	45674.5	184267	3288	300998	470072	456	11703	0	0	292234	43896	20525	188990	22972	6297	0	0	1165	110842	0	5727	1024614	19727	471396	34703	7385.5	337	16177.5	109696	139420	2454	50671	389563	319787	407743	58798
IDN	0	290048	0	0	0	2507	10330	290211	9999	100000	0	0	0	1614	0	0	247055	2846	0	12000	0	0	0	0	0	0	306000	0	0	0	0	0	0	0	2465	10087	71443	7338	5780	0	1622.5	2355	15849.5	0	0	0	2056121	0	556
IRN	0	0	0	0	0	0	0	0	0	0	0	0	0	0	5652	0	0	17000	0	0	0	0	0	0	0	8501	0	4639	0	0	0	0	0	0	0	0	0	0	0	0	0	0	0	0	5600	0	0	0	0
ISR	91001.5	579056	75194.5	362698	153434	170696	368005	1481962	232278	1000	9613	0	36765	139817	94149.5	3041	3159375	755500	60586	19000	0	251098	0	0	0	1.18131e+06	474804	509577	0	23912	0	88395.5	0	0	5.51655e+06	39059.5	88388.5	0	0	44828	50000	26155	4.2933e+06	953907	847511	0	909568	622760	1.40084e+06
ITA	7.78795e+06	1.93213e+07	28110074	1.51785e+07	22089557	4773603	3.4549e+06	39180890	2.07297e+06	3604893	10212461	8381	6916748	6256350	155514	6650759	8.82042e+07	65356846	9925053	4.52987e+06	569346	14999255	398138	3514923	5435398	0	6.27438e+06	8482866	0	706576	324346	2.80583e+07	0	983642	17499160	2.92972e+06	2312519	4448545	871614	887526	1.52523e+06	51584132	4.99314e+06	23690295	7.2898e+07	1.08756e+07	2578841	8.60117e+06	104750528
JPN	3.76061e+06	1.81562e+07	5.98659e+06	9.30677e+06	17568341	127581072	309042	7.0814e+08	8.71223e+07	404188	15960810	0	1.96621e+06	852510	49896.5	6.97492e+06	27734254	143892590	223014	17012333	202868	39583313	2.43092e+07	246678	1.01532e+08	9390066	0	324970	0	268454	506469	52410183	51343.5	0	1.1351e+08	3834981	205903	1637673	2.96152e+06	85247.5	21034536	2.08792e+07	5.54395e+08	2.11474e+06	23562550	3.72579e+06	65728118	8572658	21644409
KAZ	0	0	0	0	0	0	0	3520	0	0	0	0	0	0	0	64073	0	10000	0	0	0	5996	0	0	0	702	0	0	0	0	0	0	19950	0	972	0	0	0	134	0	0	0	3108	0	236333	0	0	0	0
LAO	0	0	0	0	0	0	0	0	0	0	0	0	0	0	0	0	0	0	0	0	0	0	0	0	0	0	0	0	0	0	0	0	0	0	0	0	0	0	0	0	0	0	0	0	0	0	0	0	0
LVA	0	0	0	0	0	12652	2500	10323	0	0	38834	0	7256.5	0	0	89770	0	40176	0	0	5659.5	0	0	0	0	8970	0	392774	0	0	0	0	0	0	0	27720	0	168	0	0	0	57630	0	0	1.29277e+06	0	0	0	80901
MLT	108533	1335	0	0	0	0	0	0	106772	0	0	0	0	0	0	0	0	0	0	0	0	0	0	0	0	418135	0	0	0	0	0	0	0	0	190781	0	0	0	0	0	0	0	0	0	0	0	40757	0	0
MEX	815358	480478	3981	20060	118672	22028333	113689	1.12577e+06	128561	1.32222e+06	81766	0	0	4000	0	774142	60819	1016367	0	10385	235	50406	0	0	6319	31337.5	1.96744e+06	0	0	0	0	0	0	0	1.49795e+06	812073	0	1278	0	514794	59974	52665.5	442716	230826	426.5	0	1634	127266	129772
MNG	0	0	0	0	0	0	0	21	0	0	0	0	0	0	0	0	0	0	0	0	0	0	0	0	0	0	0	0	0	0	0	0	0	0	0	0	0	0	0	0	0	0	0	0	0	0	0	0	0
MMR	0	0	0	0	0	0	0	0	0	0	0	0	0	0	0	0	0	0	0	0	0	0	0	0	0	0	0	0	0	0	0	0	0	0	0	0	0	0	0	0	0	0	0	0	0	0	0	0	0
NLD	239880	5780847	8292809	47725997	2.32906e+06	2.25608e+06	200310	23542651	5.54622e+06	25387	4676824	0	38265459	3572561	145341	8.98783e+06	2.60969e+07	6.42957e+07	1.36318e+06	7941830	2236081	3.00175e+06	106243	38439	4929094	3.0258e+07	5.3468e+06	1.36165e+06	0	762672	233141	1.77782e+06	0	0	0	491314	1146107	4835691	231074	109374	1.89587e+06	1.2999e+07	1.4941e+07	2628650	2.44898e+07	1567831	12656937	1.52753e+06	1.42047e+07
NZL	25560	2.11699e+07	1048	0	0	388764	208021	13424	127642	0	1805708	0	124132	0	0	0	644495	878228	0	0	0	687066	84345	0	0	12435	174252	0	0	0	0	835041	124	0	329929	0	0	11391	0	0	390472	0	38397.5	0	0	28712	442032	100134	3033
NGA	0	0	468	0	0	0	0	0	0	0	0	0	0	0	0	0	0	14000	0	0	0	0	0	0	0	4424	0	0	0	0	0	0	0	0	0	0	0	0	0	0	0	0	0	0	0	0	0	2720	0
NOR	30527	557362	72367.5	176344	732614	2204642	90550.5	16842671	378753	22528	456692	11893	1.37533e+06	13920	0	898944	2197933	8039545	53072	95538	102194	2.19531e+06	360452	22572	108000	2251455	6310470	0	0	26900	4200	591114	0	0	1.94643e+06	40346	0	0	43645.5	73625	0	577709	5.70952e+06	162678	3551872	3318	1.16987e+06	133232	4803729
PAK	0	2322	0	32455	0	922	0	0	0	0	0	0	0	14181	0	0	0	26793	0	0	0	0	31	0	0	3911	2275	0	0	0	0	0	0	0	1373	0	0	0	0	0	0	155	174	0	0	1488	0	0	46826
PER	0	0	200	0	0	56	136872	0	0	48052.5	0	0	0	0	0	0	0	0	0	0	0	0	0	0	0	0	0	0	0	0	0	3616	0	0	68626	0	0	0	0	0	0	0	0	0	0	0	0	0	0
PHL	10412	155929	0	0	0	2420	0	1300388	108764	0	0	0	0	0	0	0	24705	152223	0	0	46	113411	14818.5	0	0	8641	674261	0	0	0	0	3807	0	0	1373	68832	0	0	0	0	0	0	273704	0	0	0	449800	76470	0
POL	485471	476393	165552	1038176	102375	1.30087e+06	474160	402337	231791	0	2098043	0	279694	274004	0	2.7281e+06	2.60834e+06	7.03502e+06	85507.5	1.41568e+06	62158.5	2450894	97514	0	161000	2.39007e+06	102729	319454	0	933644	816.5	224574	0	0	4.01558e+06	17850.5	0	1.98399e+06	188298	8862	0	0	811220	1.44814e+06	17901816	150548	600852	551658	3365470
KOR	243648	1.39318e+06	82617.5	196152	1.13031e+07	1551362	355378	2.80844e+08	7342879	23768	30834242	0	187814	446668	44919	178730	2937714	18953179	44580	3.85863e+06	0	30958870	1.40742e+06	1393811	700431	925977	34492353	554089	0	133066	167302	4.59745e+06	195361	47477	2357096	641333	111612	638720	207724	28455	7.8072e+06	5733472	0	1648024	5.42471e+06	3.12033e+06	6582188	416592	228728
ROU	0	933714	285365	27856.5	11381	1737	0	10125	0	0	58306.5	0	4005	29230	0	7410	3120118	4.72372e+06	87174	377320	0	0	0	113841	168674	4.28102e+06	0	3031.5	0	0	24	815	0	0	744655	302572	0	17430	0	0	0	121270	0	0	2150209	0	0	66	5901591
RUS	0	0	3073	2820	0	85821.5	0	322272	253617	0	365755	0	4618	0	0	542794	2825353	3053325	0	4106.5	0	635476	0	816440	265690	40573.5	15976	9100621	0	811000	0	55592	216854	0	486750	0	0	0	0	0	0	204100	227552	45247	0	0	26876	0	26993
SAU	0	0	31384	26681	0	0	0	0	0	0	0	0	156885	129568	51762	0	0	11000	0	0	0	27497	0	0	0	396078	0	0	0	0	0	0	0	0	0	42957	0	1870	28015	0	0	0	0	0	0	0	0	0	75392.5
SGP	292919	1.77777e+06	1198496	93303	1.31535e+06	283939	0	1.29142e+08	43291693	262	0	0	196371	76620.5	0	169916	1662376	7.90371e+06	876728	10627	0	5.82517e+06	10766274	677986	5.05893e+06	285572	27451240	309	0	0	1.4618e+06	520558	0	2426290	5.06097e+06	153381	92827.5	148429	182714	53701.5	11898500	84463	99176056	0	277896	1113195	0	72686.5	609513
RSA	487964	2658570	6338	525046	866858	70938.5	782740	2255887	85571	317863	53298.5	1254386	6022	157962	53217	3790852	222007	468604	7	0	0	79084.5	21601	0	6142.5	2141	21936.5	2256.5	0	0	0	495	0	0	719981	175250	362474	458603	2134	858	0	55010	1335	92396	4.95636e+06	21379	6910	0	15687
ESP	1876203	2.59097e+06	920499	1388443	6569898	707954	1.59649e+06	3458916	676726	560926	1793678	0	397482	49766.5	3901	673836	2.3693e+07	1.06238e+07	426048	120129	50955.5	1525786	0	189070	342641	1.8532e+07	169107	6930	0	112329	5475	2.20526e+07	0	0	5.6516e+06	49100	6412	1038957	357629	71685	11932	2.79607e+06	113073	3.29424e+06	7.84806e+06	1216005	949348	362298	0
SWE	3215259	8.46308e+06	2.65791e+07	1.7353e+07	6104778	3.42766e+07	602878	35699677	3.87498e+06	129272	6018801	0	61755339	762520	3608	3.93605e+07	69068931	114285679	1.92582e+06	4636475	1223104	2491001	245854	524612	807272	4.4679e+07	1.06364e+07	69091.5	0	1526726	672786	5682088	0	0	13457036	3597800	0	41284726	19513.5	112782	370528	10110874	2.26998e+07	1.23899e+06	1.52917e+07	326886	2.82958e+06	2.93566e+06	4.11585e+07
CHE	1.00468e+06	9104168	1.85254e+07	7934145	4.4404e+06	6.51621e+06	575990	68851928	2.32395e+06	814154	7.88825e+06	0	7.70124e+06	1617484	16384	3286336	3.4279e+07	188438358	2.91462e+06	6177289	182014	6.4212e+06	1.03421e+06	9024986	4.19496e+06	40413857	1.61628e+07	593951	31707	1805837	1874764	6.56638e+06	420.5	0	1.16075e+07	1.04281e+06	667770	5304407	76509	731950	223774	7439414	2.15852e+07	3.11596e+06	15133363	548822	3.8933e+06	2458839	17044176
THA	0	4.08506e+06	756625	393.5	176236	24871.5	11265	1.15465e+06	392532	4841.5	0	0	28220.5	19385	0	204.5	6263	5668992	863	0	149	104754	1.18242e+06	0	15532.5	14801	5839732	2318	369363	0	317	35590	0	1857	467238	46350.5	0	32727	86494.5	824	2131709	193446	366161	0	8860	96922	5.30547e+06	404394	17
TUR	380254	35959.5	500020	115972	0	3296	95622.5	739640	32503	41724.5	3915	0	47213.5	595746	11122	141094	797077	2357622	394259	133266	0	200669	122	1673876	277130	817892	10763	3.12037e+06	0	176099	88081	1.0973e+06	24202	0	167290	1800	102505	68377.5	46700	3608	12567	263690	0	4.50059e+06	9.30974e+06	1.66478e+06	4371.5	27645	777106
UKR	0	7789	149238	0	0	11881	0	974251	0	0	30942.5	0	1219810	0	0	0	4477.5	207584	0	33766	0	1082074	565	866974	0	6311	78292.5	3.62228e+06	0	108724	0	14022	351200	0	0	0	0	0	0	0	0	34231	215302	9336.5	29804532	0	0	0	0
VEN	0	0	0	0	0	0	5663	0	0	11782	0	0	0	0	0	0	0	0	0	0	0	0	0	0	0	0	0	0	0	0	0	5111	0	0	0	0	0	0	0	0	0	0	0	0	0	0	0	46430	0
VNM	0	28722	1463	0	654	32199	0	9089	26616.5	0	0	0	0	0	0	0	0	364038	0	0	0	6851	46018.5	0	0	14973	9824731	0	0	0	0	80	0	0	13725	39238	0	0	47281	0	1439	15000	2.96198e+06	0	0	0	328018	11893	24685
GBR	266268	10544896	3.13919e+06	9.82701e+06	1580047	5.54343e+06	519026	21292101	2164497	424712	2994272	0	10602550	1565125	314666	4429019	3.33354e+07	3.52507e+07	1539166	1.70627e+06	651498	9.96607e+06	225932	2047647	1.71566e+06	1.15687e+07	5.49913e+06	496439	0	245004	159606	5494263	0	0	32153771	2270096	3.88768e+06	7.52611e+06	1.16558e+06	43445.5	247325	1.53285e+07	1.17594e+07	2916097	9659841	5.59791e+06	4.51136e+06	4.64989e+06	23943443
USA	11582071	109897619	1.36591e+07	164416506	15761696	4.11642e+08	9243169	183311731	22506848	1.09543e+07	624270	22200	1638762	3997304	18085	19545044	45260653	1.03813e+08	922796	1885111	943546	1.73953e+07	2.12388e+06	0	3.32945e+07	11143952	1.04287e+08	2038986	0	1.13983e+06	7664	2.06349e+08	814	0	7.47658e+07	11932673	7339915	12695955	1.08918e+06	5170475	7363547	4230996	94819441	2130309	79370757	1.11592e+07	52269738	14386748	50626854
[truncated: 9 more columns]

## Sheet: undirected
	Argentina	Australia	Austria	Belgium	Brazil	Canada	Chile	China	China, Hong Kong SAR	Colombia	Czechia	Dem. Rep. of the Congo	Denmark	Egypt	Ethiopia	Finland	France	Germany	Greece	Hungary	Iceland	India	Indonesia	Iran	Israel	Italy	Japan	Kazakhstan	Lao People's Dem. Rep.	Latvia	Malta	Mexico	Mongolia	Myanmar	Netherlands	New Zealand	Nigeria	Norway	Pakistan	Peru	Philippines	Poland	Rep. of Korea	Romania	Russian Federation	Saudi Arabia	Singapore	South Africa	Spain
Argentina	0	101760	440884	20670	8.38302e+06	1374148	2081243	7017071	14401	4.77903e+06	44264	0	31871	0	0	458988	1634020	7902323	0	2663	0	3.30234e+06	0	0	91001.5	7.95554e+06	3.76061e+06	14905.5	0	0	108533	1.31496e+06	0	0	240366	25560	18000	30527	0	774344	18505	485471	243648	0	59178.5	0	293619	777530	2044270
Australia	101760	0	5492872	10948907	1065888	1.00133e+07	474387	34230249	7877249	0	227126	0	1.20195e+06	0	60	14221903	21035156	3.22031e+07	0	2.82009e+06	20105	1.07879e+06	1417748	0	745758	2.0165e+07	18479010	5043.5	14441	0	1335	549040	52819	67834	6.24621e+06	3.15851e+07	0	570792	5533	605276	398012	477075	1.61848e+06	950618	1769291	1.76576e+06	3.11433e+06	4.11768e+06	2917951
Austria	440884	5492872	0	6656539	3435574	2.97991e+06	1848749	2.88745e+07	5.1419e+06	415892	29471961	3613	6.65639e+06	1.46724e+06	262080	2.30735e+07	3.82941e+07	2.77128e+08	5.94115e+06	5.44924e+07	199860	5357834	105974	2952468	2256068	6.68665e+07	9.90647e+06	135802	0	912061	282933	4149168	0	0	27509270	2.25761e+06	175179	4055493	0	6399.5	1872446	8.06004e+06	9436936	1.06402e+07	5.65949e+07	3.95258e+06	6187531	4.6804e+06	23161673
Belgium	20670	10948907	6656539	0	2.74333e+06	4881069	198	10750640	674918	1.15032e+06	3014746	443102	16194272	166282	73429	12997690	175344267	138756096	1.20391e+06	3.69819e+06	33387	1.60339e+06	4642.5	408340	1.21704e+07	6.62965e+07	9345647	66030.5	0	1.16721e+06	25260	1.78885e+06	0	0	215783446	1.09492e+06	8.0859e+06	6.35067e+06	50095.5	42100.5	249480	8893683	245954	2916097	4455731	4.69697e+06	1209341	5468663	1.03435e+08
Brazil	8.38302e+06	1065888	3435574	2.74333e+06	0	2578841	1.21527e+06	1.83296e+07	377618	1281321	9407.5	0	813576	309	0	1.49853e+06	1.31534e+07	5.7006e+07	38425	287384	0	1.12231e+06	14889	0	156249	22143688	17642829	0	0	0	0	2.28505e+06	0	0	2.53263e+06	132524	843679	734296	0	203956	0	822330	1.13031e+07	13110	0	101792	1473925	1098243	6.67872e+06
Canada	1374148	1.00133e+07	2.97991e+06	4881069	2578841	0	752982	30746816	2583512	269843	982837	23321	1.29423e+06	312256	1261	5026685	7294689	58086612	785546	103358	162388	734954	39650	167840	856760	6.78795e+06	1.29948e+08	379242	0	20144	6684	3.25543e+07	1796	0	8984121	2550519	253924	3498792	154209	379856	37002	2851919	3.84122e+06	1.89204e+06	5.00991e+06	1.24885e+06	2.16692e+06	1021891	6291103
Chile	2081243	474387	1848749	198	1.21527e+06	752982	0	2747137	17766	18196	9784	0	771076	0	0	3794856	682876	4045013	500	0	0	58471	10330	0	368005	3.50939e+06	309042	0	0	2500	0	251052	0	0	200310	208021	0	90550.5	0	287902	0	476855	355378	0	0	0	0	784558	1.59698e+06
China	7017071	34230249	2.88745e+07	10750640	1.83296e+07	30746816	2747137	0	2.69631e+08	1.38312e+06	1429427	3454	18428939	1947647	1.01687e+06	19496238	5.59413e+07	3.57024e+08	1.5494e+06	2805649	193364	23760508	8.27327e+06	6060786	3.0884e+06	5.15345e+07	7.54682e+08	4360108	47233	457718	189277	9.40996e+06	215830	1962671	3.63667e+07	4.50238e+06	1681427	1.80545e+07	5413041	611134	6545172	4.76496e+06	299203666	627868	18646331	6136705	184196005	7.24826e+06	1.03267e+07
China, Hong Kong SAR	14401	7877249	5.1419e+06	674918	377618	2583512	17766	2.69631e+08	0	23273.5	143368	0	803608	25877	10392	1.80966e+06	2.84413e+06	1.32206e+07	4439	237000	37406	570830	231664	0	420736	2383185	9.33963e+07	0	14997	0	915890	438747	9909	0	6.56172e+06	417094	40140.5	497595	63679	4500	4.17498e+06	934768	2.15318e+07	80945	264336	2530	4.55275e+07	417734	928398
Colombia	4.77903e+06	0	415892	1.15032e+06	1281321	269843	18196	1.38312e+06	23273.5	0	715	0	51029	0	0	678396	1.71636e+06	2912870	0	0	0	1230	100000	0	1000	3609137	404188	0	0	0	0	1459076	0	0	105387	0	0	22528	0	276726	0	0	23768	0	0	0	262	317863	612553
Czechia	44264	227126	29471961	3014746	9407.5	982837	9784	1429427	143368	715	0	0	4.68829e+06	162760	977	3263363	18629745	116684709	643140	2.0149e+06	231087	104744	15880	2396	126028	1.20222e+07	1.63841e+07	102086	0	766249	1367.5	344542	1618	0	5916388	2063731	0	1.05922e+06	0	2	743	8.41007e+06	3.09498e+07	1.5835e+06	1.04739e+07	31035	10768	915566	4.00045e+06
Dem. Rep. of the Congo	0	0	3613	443102	0	23321	0	3454	0	0	0	0	0	0	0	0	41166	85000	0	0	0	0	0	0	0	8381	0	0	0	0	0	0	0	0	0	0	0	11893	0	0	0	0	0	0	0	0	0	1254680	0
Denmark	31871	1.20195e+06	6.65639e+06	16194272	813576	1.29423e+06	771076	18428939	803608	51029	4.68829e+06	0	0	37693	37172	26225177	13153974	6.19619e+07	32153	728328	706850	491078	34628	102196	188319	1.05671e+07	2875024	75731	0	866041	2785	874434	19106	0	43210230	714205	0	18827822	0	3944	78163	4.308e+06	848006	311956	3746521	274517	425616	2216596	4443599
Egypt	0	0	1.46724e+06	166282	309	312256	0	1947647	25877	0	162760	0	37693	0	0	1831784	818732	4.84225e+06	2741	0	0	45674.5	1614	0	139817	6260724	852510	0	0	0	0	4000	0	0	3576679	0	0	13920	14181	0	0	274407	446668	29230	0	169126	76620.5	157962	49766.5
Ethiopia	0	60	262080	73429	0	1261	0	1.01687e+06	10392	0	977	0	37172	0	0	100311	621240	477266	0	887	0	184267	0	5652	94149.5	155514	49896.5	0	0	0	0	0	0	0	145341	0	0	0	0	0	0	0	52311	0	0	51762	0	53435	3901
Finland	458988	14221903	2.30735e+07	12997690	1.49853e+06	5026685	3794856	19496238	1.80966e+06	678396	3263363	0	26225177	1831784	100311	0	49759728	8.92955e+07	1214224	20240337	423615	3730375	168636	790257	423078	11897301	8.46673e+06	382262	0	3589941	0	2626663	242486	0	1.76259e+07	861614	6685	1.70515e+07	224483	653760	277587	1.40365e+07	4.63361e+06	4.89722e+06	2.44845e+07	5.99448e+06	2.06088e+06	6.7339e+06	14793359
France	1634020	21035156	3.82941e+07	175344267	1.31534e+07	7294689	682876	5.59413e+07	2.84413e+06	1.71636e+06	18629745	41166	13153974	818732	621240	49759728	0	286616128	2.71388e+06	3.55905e+06	145804	5.42019e+06	867472	6604394	4.89062e+06	141853433	3.51346e+07	316868	0	424553	93309	7.86024e+06	0	0	43673211	5.91453e+06	805062	13261623	265682	1.0013e+06	130365	14510284	9795171	23406327	4.1379e+07	2.90741e+06	11794052	6.78281e+06	74972419
Germany	7902323	3.22031e+07	2.77128e+08	138756096	5.7006e+07	58086612	4045013	3.57024e+08	1.32206e+07	2912870	116684709	85000	6.19619e+07	4.84225e+06	477266	8.92955e+07	286616128	0	2.08677e+07	107237500	1803923	8.66636e+07	2269724	14430000	14834000	222680362	183842033	8.95484e+06	0	5722772	2292188	50685784	95409.5	18000	179380374	8.19189e+06	1341289	29429543	3.16671e+06	898464	3267385	84013066	8.66943e+07	35498838	206202692	3.69191e+07	3.43882e+07	2.12651e+07	147570163
Greece	0	0	5.94115e+06	1.20391e+06	38425	785546	500	1.5494e+06	4439	0	643140	0	32153	2741	0	1214224	2.71388e+06	2.08677e+07	0	211356	0	456	0	0	60586	12083957	223014	0	0	0	0	71877	0	0	1.36943e+06	0	53647.5	53072	30977.5	0	0	304840	44580	707073	710360	0	876728	33345	1.1142e+06
Hungary	2663	2.82009e+06	5.44924e+07	3.69819e+06	287384	103358	0	2805649	237000	0	2.0149e+06	0	728328	0	887	20240337	3.55905e+06	107237500	211356	0	0	11703	12000	0	57500	5.3927e+06	17204656	36901	0	0	0	687428	0	0	8598700	80573.5	0	99023.5	0	1966	0	1.85317e+06	3.88968e+06	5.97844e+06	2.80931e+06	166239	1226803	170832	426540
Iceland	0	20105	199860	33387	0	162388	0	193364	37406	0	231087	0	706850	0	0	423615	145804	1803923	0	0	0	0	0	0	0	569346	202868	0	0	5733.5	0	235	0	0	2447450	0	0	431409	0	0	46	62158.5	0	0	58956	0	0	0	50955.5
India	3.30234e+06	1.07879e+06	5357834	1.60339e+06	1.12231e+06	734954	58471	23760508	570830	1230	104744	0	491078	45674.5	184267	3730375	5.42019e+06	8.66636e+07	456	11703	0	0	292234	43896	271624	1.51882e+07	39606285	12293	0	0	1165	161248	0	5727	4.02637e+06	706792	471396	2.23002e+06	7385.5	337	129588	2.56059e+06	3.10983e+07	2454	686147	417060	6.14495e+06	486828	1584584
Indonesia	0	1417748	105974	4642.5	14889	39650	10330	8.27327e+06	231664	100000	15880	0	34628	1614	0	168636	867472	2269724	0	12000	0	292234	0	0	0	398138	2.46152e+07	0	0	0	0	0	0	0	108708	94432	71443	367790	5811	0	16441	99869	1423267	0	0	0	12822395	21601	556
Iran	0	0	2952468	408340	0	167840	0	6060786	0	0	2396	0	102196	0	5652	790257	6604394	14430000	0	0	0	43896	0	0	0	3523424	246678	4639	0	0	0	0	0	0	38439	0	0	22572	0	0	0	0	1393811	113841	822040	0	677986	0	189070
Israel	91001.5	745758	2256068	1.21704e+07	156249	856760	368005	3.0884e+06	420736	1000	126028	0	188319	139817	94149.5	423078	4.89062e+06	14834000	60586	57500	0	271624	0	0	0	6.61671e+06	1.02006e+08	509577	0	23912	0	94714.5	0	0	1.04456e+07	39059.5	88388.5	108000	0	44828	50000	187155	4.99374e+06	1.12258e+06	1113201	0	5.9685e+06	628903	1.74348e+06
Italy	7.95554e+06	2.0165e+07	6.68665e+07	6.62965e+07	22143688	6.78795e+06	3.50939e+06	5.15345e+07	2383185	3609137	1.20222e+07	8381	1.05671e+07	6260724	155514	11897301	141853433	222680362	12083957	5.3927e+06	569346	1.51882e+07	398138	3523424	6.61671e+06	0	1.56644e+07	8483568	0	715546	742481	28089668	0	983642	4.77571e+07	2.94216e+06	2316943	6700000	875524	887526	1.53387e+06	5.39742e+07	5.91912e+06	2.79713e+07	72938558	11271659	2.86441e+06	8.60331e+06	1.23282e+08
Japan	3.76061e+06	18479010	9.90647e+06	9345647	17642829	1.29948e+08	309042	7.54682e+08	9.33963e+07	404188	1.63841e+07	0	2875024	852510	49896.5	8.46673e+06	3.51346e+07	183842033	223014	17204656	202868	39606285	2.46152e+07	246678	1.02006e+08	1.56644e+07	0	324970	0	268454	506469	5.43776e+07	51343.5	0	118856932	4009233	205903	7948143	2.9638e+06	85247.5	21708797	2.09819e+07	5.88888e+08	2.11474e+06	23578526	3.72579e+06	93179358	8.59459e+06	21813516
Kazakhstan	14905.5	5043.5	135802	66030.5	0	379242	0	4360108	0	0	102086	0	75731	0	0	382262	316868	8.95484e+06	0	36901	0	12293	0	4639	509577	8483568	324970	0	0	392774	0	0	19950	0	1.36262e+06	0	0	0	134	0	0	319454	557197	3031.5	9336954	0	309	2256.5	6930
Lao People's Dem. Rep.	0	14441	0	0	0	0	0	47233	14997	0	0	0	0	0	0	0	0	0	0	0	0	0	0	0	0	0	0	0	0	0	0	0	0	0	0	0	0	0	0	0	0	0	0	0	0	0	0	0	0
Latvia	0	0	912061	1.16721e+06	0	20144	2500	457718	0	0	766249	0	866041	0	0	3589941	424553	5722772	0	0	5733.5	0	0	0	23912	715546	268454	392774	0	0	0	0	0	0	762672	27720	0	27068	0	0	0	991274	133066	0	2103769	0	0	0	193230
Malta	108533	1335	282933	25260	0	6684	0	189277	915890	0	1367.5	0	2785	0	0	0	93309	2292188	0	0	0	1165	0	0	0	742481	506469	0	0	0	0	0	0	0	423922	0	0	4200	0	0	0	816.5	167302	24	0	0	1.50256e+06	0	5475
Mexico	1.31496e+06	549040	4149168	1.78885e+06	2.28505e+06	3.25543e+07	251052	9.40996e+06	438747	1459076	344542	0	874434	4000	0	2626663	7.86024e+06	50685784	71877	687428	235	161248	0	0	94714.5	28089668	5.43776e+07	0	0	0	0	0	0	0	3275775	1647114	0	592392	0	518410	63781	277240	5.04016e+06	231641	56018.5	0	522192	127761	22182371
Mongolia	0	52819	0	0	0	1796	0	215830	9909	0	1618	0	19106	0	0	242486	0	95409.5	0	0	0	0	0	0	0	0	51343.5	19950	0	0	0	0	0	0	0	124	0	0	0	0	0	0	195361	0	216854	0	0	0	0
Myanmar	0	67834	0	0	0	0	0	1962671	0	0	0	0	0	0	0	0	0	18000	0	0	0	5727	0	0	0	983642	0	0	0	0	0	0	0	0	0	0	0	0	0	0	0	0	47477	0	0	0	2426290	0	0
Netherlands	240366	6.24621e+06	27509270	215783446	2.53263e+06	8984121	200310	3.63667e+07	6.56172e+06	105387	5916388	0	43210230	3576679	145341	1.76259e+07	43673211	179380374	1.36943e+06	8598700	2447450	4.02637e+06	108708	38439	1.04456e+07	4.77571e+07	118856932	1.36262e+06	0	762672	423922	3275775	0	0	0	821244	1146107	6.78212e+06	232446	178000	1.89724e+06	17014573	1.72981e+07	3373305	24976597	1567831	1.77179e+07	2.24751e+06	19856268
New Zealand	25560	3.15851e+07	2.25761e+06	1.09492e+06	132524	2550519	208021	4.50238e+06	417094	0	2063731	0	714205	0	0	861614	5.91453e+06	8.19189e+06	0	80573.5	0	706792	94432	0	39059.5	2.94216e+06	4009233	0	0	27720	0	1647114	124	0	821244	0	0	51737	0	0	459304	17850.5	679730	302572	0	71669	595412	275384	52133
Nigeria	18000	0	175179	8.0859e+06	843679	253924	0	1681427	40140.5	0	0	0	0	0	0	6685	805062	1341289	53647.5	0	0	471396	71443	0	88388.5	2316943	205903	0	0	0	0	0	0	0	1146107	0	0	0	0	0	0	0	111612	0	0	0	92827.5	365194	6412
Norway	30527	570792	4055493	6.35067e+06	734296	3498792	90550.5	1.80545e+07	497595	22528	1.05922e+06	11893	18827822	13920	0	1.70515e+07	13261623	29429543	53072	99023.5	431409	2.23002e+06	367790	22572	108000	6700000	7948143	0	0	27068	4200	592392	0	0	6.78212e+06	51737	0	0	43645.5	73625	0	2.5617e+06	6.34824e+06	180108	3551872	5188	1.3183e+06	591836	5842686
Pakistan	0	5533	0	50095.5	0	154209	0	5413041	63679	0	0	0	0	14181	0	224483	265682	3.16671e+06	30977.5	0	0	7385.5	5811	0	0	875524	2.9638e+06	134	0	0	0	0	0	0	232446	0	0	43645.5	0	0	0	188453	207898	0	0	29503	182714	2134	404455
Peru	774344	605276	6399.5	42100.5	203956	379856	287902	611134	4500	276726	2	0	3944	0	0	653760	1.0013e+06	898464	0	1966	0	337	0	0	44828	887526	85247.5	0	0	0	0	518410	0	0	178000	0	0	73625	0	0	0	8862	28455	0	0	0	53701.5	858	71685
Philippines	18505	398012	1872446	249480	0	37002	0	6545172	4.17498e+06	0	743	0	78163	0	0	277587	130365	3267385	0	0	46	129588	16441	0	50000	1.53387e+06	21708797	0	0	0	0	63781	0	0	1.89724e+06	459304	0	0	0	0	0	0	8080906	0	0	0	1.23483e+07	76470	11932
Poland	485471	477075	8.06004e+06	8893683	822330	2851919	476855	4.76496e+06	934768	0	8.41007e+06	0	4.308e+06	274407	0	1.40365e+07	14510284	84013066	304840	1.85317e+06	62158.5	2.56059e+06	99869	0	187155	5.39742e+07	2.09819e+07	319454	0	991274	816.5	277240	0	0	17014573	17850.5	0	2.5617e+06	188453	8862	0	0	6.54469e+06	1.56941e+06	18105916	150548	685316	606668	6.16154e+06
Rep. of Korea	243648	1.61848e+06	9436936	245954	1.13031e+07	3.84122e+06	355378	299203666	2.15318e+07	23768	3.09498e+07	0	848006	446668	52311	4.63361e+06	9795171	8.66943e+07	44580	3.88968e+06	0	3.10983e+07	1423267	1393811	4.99374e+06	5.91912e+06	5.88888e+08	557197	0	133066	167302	5.04016e+06	195361	47477	1.72981e+07	679730	111612	6.34824e+06	207898	28455	8080906	6.54469e+06	0	1648024	5.65226e+06	3.12033e+06	105758244	417927	341801
Romania	0	950618	1.06402e+07	2916097	13110	1.89204e+06	0	627868	80945	0	1.5835e+06	0	311956	29230	0	4.89722e+06	23406327	35498838	707073	5.97844e+06	0	2454	0	113841	1.12258e+06	2.79713e+07	2.11474e+06	3031.5	0	0	24	231641	0	0	3373305	302572	0	180108	0	0	0	1.56941e+06	1648024	0	2195456	0	0	92462	9.19584e+06
Russian Federation	59178.5	1769291	5.65949e+07	4455731	0	5.00991e+06	0	18646331	264336	0	1.04739e+07	0	3746521	0	0	2.44845e+07	4.1379e+07	206202692	710360	2.80931e+06	58956	686147	0	822040	1113201	72938558	23578526	9336954	0	2103769	0	56018.5	216854	0	24976597	0	0	3551872	0	0	0	18105916	5.65226e+06	2195456	0	0	304772	4.95636e+06	7.87506e+06
Saudi Arabia	0	1.76576e+06	3.95258e+06	4.69697e+06	101792	1.24885e+06	0	6136705	2530	0	31035	0	274517	169126	51762	5.99448e+06	2.90741e+06	3.69191e+07	0	166239	0	417060	0	0	0	11271659	3.72579e+06	0	0	0	0	0	0	0	1567831	71669	0	5188	29503	0	0	150548	3.12033e+06	0	0	0	1113195	21379	1.2914e+06
Singapore	293619	3.11433e+06	6187531	1209341	1473925	2.16692e+06	0	184196005	4.55275e+07	262	10768	0	425616	76620.5	0	2.06088e+06	11794052	3.43882e+07	876728	1226803	0	6.14495e+06	12822395	677986	5.9685e+06	2.86441e+06	93179358	309	0	0	1.50256e+06	522192	0	2426290	1.77179e+07	595412	92827.5	1.3183e+06	182714	53701.5	1.23483e+07	685316	105758244	0	304772	1113195	0	79596.5	1.55886e+06
South Africa	777530	4.11768e+06	4.6804e+06	5468663	1098243	1021891	784558	7.24826e+06	417734	317863	915566	1254680	2216596	157962	53435	6.7339e+06	6.78281e+06	2.12651e+07	33345	170832	0	486828	21601	0	628903	8.60331e+06	8.59459e+06	2256.5	0	0	0	127761	0	0	2.24751e+06	275384	365194	591836	2134	858	76470	606668	417927	92462	4.95636e+06	21379	79596.5	0	377985
Spain	2044270	2917951	23161673	1.03435e+08	6.67872e+06	6291103	1.59698e+06	1.03267e+07	928398	612553	4.00045e+06	0	4443599	49766.5	3901	14793359	74972419	147570163	1.1142e+06	426540	50955.5	1584584	556	189070	1.74348e+06	1.23282e+08	21813516	6930	0	193230	5475	22182371	0	0	19856268	52133	6412	5842686	404455	71685	11932	6.16154e+06	341801	9.19584e+06	7.87506e+06	1.2914e+06	1.55886e+06	377985	0
Sweden	3215259	8735197	33669968	3.17021e+07	6149593	3.65181e+07	602878	3.85002e+07	3.96807e+06	129272	6.58249e+06	0	7.71289e+07	769940	3608	7.44502e+07	90851148	157089242	1.97999e+06	4.88169e+06	1232601	2515067	245854	524612	892752	56287150	43142570	69091.5	0	1526726	672786	5736251	0	0	1.82175e+07	3598537	0	50870377	19513.5	112782	381806	18563512	22795392	1.66291e+06	1.53891e+07	531530	2857793	3633400	46275566
Switzerland	1.00643e+06	9.1268e+06	47597898	1.0191e+07	4477085	8615352	575990	72859646	2.34128e+06	814154	9.24083e+06	0	8.9277e+06	1711755	16384	10484663	53282134	332787382	2.91599e+06	11765974	291246	6421521	1.09045e+06	9025245	4.6703e+06	6.21216e+07	17897927	593951	31707	1812737	1874764	6567316	420.5	0	1.83847e+07	1.05195e+06	667770	5405907	79275	731950	232782	7.73927e+06	21902633	3.12268e+06	15255922	557454	4599006	2488909	1.78898e+07
Thailand	0	5086579	1033489	140442	176236	487786	11265	1.84438e+07	2.66062e+06	4841.5	1504	0	279242	19385	0	1.218e+06	995911	35844291	863	51991.5	149	912560	1326476	0	301115	2913681	1.08893e+08	2318	369363	0	317	88268.5	0	1857	2.30483e+06	195402	0	44514.5	86494.5	824	2757361	193560	7712397	0	8860	96922	2.62556e+07	405472	553080
Turkey	380254	44599.5	5.08586e+06	3437946	1180.5	577838	95622.5	9869028	51238	41724.5	352249	0	1.30262e+06	595746	11122	3942061	11404914	8.42182e+07	556592	310308	0	427764	122	1673876	1200582	56349446	5885673	3.14391e+06	0	176099	88081	1.15872e+06	24202	0	7229362	1800	102505	616551	46700	3608	199717	3.06118e+06	2.27005e+06	4675256	9328788	1694545	263616	27645	5434747
Ukraine	0	7789	2618476	4.25523e+06	0	201318	0	3257170	10331	0	6023741	0	2.02909e+06	0	0	812410	1328362	2.3584e+07	232242	2411437	0	1.0948e+06	565	866974	60416	1.09757e+07	1.1099e+06	3.62228e+06	0	127946	0	14022	351200	0	3.88989e+06	0	0	0	0	0	0	3.529e+06	490546	24595.5	33616505	0	0	0	1.20257e+06
Venezuela	1150067	0	1008478	110348	623406	179333	184215	3404516	38477.5	492463	0	0	377946	0	0	1658309	352270	2.24245e+06	0	0	0	0	18	0	50000	3.62297e+06	511600	0	0	1336	0	509674	0	0	273925	19499	0	14406.5	0	1750	80848	0	14283	0	959	0	0	563792	792044
Viet Nam	0	46977.5	789842	100883	45296	152726	0	1.53511e+07	919094	0	0	0	6043	0	0	1360464	821243	4.04799e+06	0	0	0	79465.5	66200	0	60000	3.14851e+06	2.63346e+07	0	500	0	0	80	0	0	258937	39938	0	0	47281	0	140740	193880	9061915	0	125544	0	5650396	105738	369940
United Kingdom	266304	1.12254e+07	16318309	66274782	1652494	54762790	537618	45002841	2.98628e+06	424712	3930059	0	19910532	1565125	314666	1.9181e+07	104157426	169876709	1539166	6.21049e+06	745626	12321627	457072	2047647	2033575	5.23568e+07	47420138	535370	0	245004	159606	5639481	0	0	5.88166e+07	4081061	3.88768e+06	12526417	1.17598e+06	43445.5	339576	1.88189e+07	1.48897e+07	5.20617e+06	9731436	5.59791e+06	6716291	7.78437e+06	3.09491e+07
USA	1.28587e+07	115865924	67001120	174237584	1.74182e+07	1033875495	9246723	349214811	3.90229e+07	1.09675e+07	2403445	22200	16482246	4006583	18085	43468006	9.4645e+07	5.62725e+08	1667031	7.33709e+06	946834	2.07607e+07	2.20566e+06	0	3.81754e+07	8.17311e+07	872665949	2038986	0	1.17225e+06	7664	4.07415e+08	814	0	1.07846e+08	16038347	7339915	2.32401e+07	1.09253e+06	5172481	7935307	1.27202e+07	1.20046e+08	3788047	80426367	1.11654e+07	9.44114e+07	1.68311e+07	5.66336e+07
[truncated: 9 more columns]
