# Supplementary material for: Spatial-temporal variation characteristics and evolution of the global industrial robot trade: A complex network analysis
Source: PLoS One. 2019 Sep 26;14(9):e0222785. doi: 10.1371/journal.pone.0222785 (PMC6762107; doi:10.1371/journal.pone.0222785)
Supplement: S1 File — (ZIP) [file pone.0222785.s002.zip › S1 File . Dataset matrix for 58 economies from1998 to 2017/2008.xlsx]

## Sheet: directed
	ARG	AUS	AUT	BEL	BRA	CAN	CHL	CHN	CHN-HK	COL	CZE	COG	DNK	EGY	ETH	FIN	FRA	DEU	GRC	HUN	ISL	IND	IDN	IRN	ISR	ITA	JPN	KAZ	LAO	LVA	MLT	MEX	MNG	MMR	NLD	NZL	NGA	NOR	PAK	PER	PHL	POL	KOR	ROU	RUS	SAU	SGP	RSA	ESP
ARG	0	157784	0	0	4783555	0	2.82536e+06	852	0	4.90066e+06	0	0	93684	9789	0	0	62192	44000	0	0	0	2982	0	0	0	57295	0	119031	0	0	0	612046	0	0	0	0	0	0	0	1652080	221083	236983	0	282729	14718	0	0	679062	177522
AUS	171307	0	148458	138056	546537	389251	359405	3.234e+06	485162	147537	49478	0	127328	668462	32177	37244.5	287412	351347	14475	0	193652	218170	2.09372e+06	0	95973.5	985773	556894	4257	0	0	0	100362	0	0	561156	7185130	24613	64743	15761.5	51969	692476	2277	404714	0	2635198	2.20806e+06	1599804	3736026	245012
AUT	880336	8.67645e+06	0	5827337	8642704	4682277	1246983	2.6447e+07	4.40552e+06	245032	1.95299e+07	3893	3745400	3.86593e+06	29601	8679511	2.58993e+07	1.63296e+08	3572214	19805035	216167	3.95187e+06	1.36304e+06	6010099	3.45809e+06	36223879	3905740	6.18371e+06	0	417210	3.47764e+06	1.11597e+07	1698	0	24007484	948140	32565	5.55593e+06	4125.5	50330.5	2599903	23289246	21422991	13522129	61625156	2948752	6.21138e+06	5117110	20984077
BEL	102034	6709387	5371490	0	2.47412e+06	2846268	98807	1886321	171120	188800	4.43546e+06	324977	1.07716e+07	306130	239212	17181513	1.55189e+08	6.44651e+07	940698	4.10193e+06	149950	1.40087e+06	54482.5	751076	3.4702e+06	66810847	77906	330660	0	1259465	48238	1011355	0	0	1.83378e+08	647190	2687646	1769932	32339.5	4540.5	2994	16119606	127268	10821664	18134782	3675130	1084192	5.19278e+06	52410019
BRA	19303882	45619.5	13006	7301.5	0	28078	1.14221e+06	1.7857e+06	0	970769	0	0	4532	1183	0	167241	145866	208662	0	144956	0	3251955	3709	0	2000	967384	179395	0	0	0	0	1059757	0	0	702506	107881	1170	47164.5	0	2.84516e+06	0	0	11828	0	0	251946	9108	318510	70287.5
CAN	1.27664e+06	13923360	938082	1.76962e+06	2136492	0	2433342	1.01878e+07	1.6251e+06	411057	1.08746e+06	0	766432	367838	2171	1242820	8044262	9011913	13947.5	270722	16068	868618	98042	25739	2277485	2.72789e+06	1836491	165862	0	89	0	14169868	0	0	1.71368e+07	2212818	26057	2518597	299457	337761	2004088	1360569	3634449	256367	4539828	5.25083e+06	1068569	677294	5310258
CHL	200750	379730	0	183	82783	0	0	0	8584	249644	0	0	2301	0	0	0	10314	13047.5	0	0	0	0	0	0	0	50293	0	0	0	0	0	88950.5	0	0	0	74773	0	0	0	280602	0	0	0	0	0	0	0	3500	0
CHN	8869670	40614405	3954142	7644636	2.01031e+07	3.07997e+07	4653161	0	1.33117e+08	2.41008e+06	1972720	16158	9.05631e+06	3.16711e+06	1.23767e+06	4600453	11267575	5.23153e+07	2.28967e+06	4.22378e+06	111944	56110732	13425593	11344778	1.64775e+06	27769417	6.99295e+07	1.93376e+07	126815	670398	54536.5	14083755	587077	482622	19577933	5.29499e+06	2871805	1068411	4.78036e+06	994594	12394658	14130221	35579575	1808482	24349301	5536884	5.37475e+07	9.97487e+06	7169198
CHN-HK	2849	4.80766e+06	195431	90035.5	832396	1013959	57051.5	179529738	0	3974	0	0	306724	1946	0	12627.5	353160	2.52503e+06	1208	923000	708	472704	1194675	65130	162345	65084.5	6.73367e+06	4249	0	6999	1.31038e+06	461434	0	0	1.59606e+06	649790	18129	48403	4511.5	8892	9215268	4220501	17809549	61882	253905	102705	4.52325e+06	114767	276511
COL	32497	0	0	0	0	0	32545.5	502	0	0	0	0	0	0	0	0	1227	25011	0	0	0	0	0	0	0	0	0	0	0	0	0	82036	0	0	67563.5	0	0	0	0	219374	0	0	0	0	0	0	0	0	1242
CZE	61046	222565	2476171	714734	376948	352624	1780	2.94938e+06	240	178	0	0	2193769	4279	0	27817	2182217	3.6435e+07	239854	1225822	50145	683624	4365	9471	105482	3.32694e+06	230804	137058	0	351569	411.5	891659	6342	0	1575092	127538	234	640552	0	2712	374	9600562	35040	1400405	19317638	48559.5	10677.5	330270	1270860
COG	0	0	0	0	0	0	0	0	0	0	0	0	0	0	0	0	0	0	0	0	0	0	0	0	0	0	0	0	0	0	0	0	0	0	0	0	0	0	0	0	0	0	0	0	0	0	0	0	0
DNK	210630	1729562	1.8917e+06	5.86397e+06	1450426	1.15935e+06	233477	1.15587e+07	338336	45551.5	2154626	0	0	3476.5	0	8.97708e+06	15055507	2.64394e+07	469188	1.23221e+06	598887	992425	19401.5	0	136153	5828084	1.252e+06	445308	0	858264	12006	1672800	0	0	6.50607e+06	416260	37533.5	2.88093e+07	0	0	4025	6946942	747846	328423	2321670	487637	234096	1453968	4.70246e+06
EGY	0	0	23376	0	0	0	0	118685	0	0	0	0	0	0	0	0	221810	1298000	0	0	0	991	0	0	0	0	0	0	0	0	0	0	0	0	0	0	0	0	0	0	0	0	0	0	0	34463	0	0	0
ETH	0	0	0	456563	0	0	0	0	0	0	0	0	0	0	0	0	0	217030	0	0	0	0	0	0	0	0	0	0	0	0	0	0	0	0	0	0	0	0	0	0	0	0	0	0	0	0	0	0	0
FIN	683352	15749674	9.2961e+06	5630917	2091160	6364898	4292784	7755631	319259	532378	3237142	0	1.28119e+07	2265021	757406	0	3.69834e+07	73238506	2.3004e+06	7150347	738212	5950700	724686	892308	1091745	7.34885e+06	2.44012e+06	1205491	0	3.46602e+06	1065717	2.07738e+06	0	0	10661952	621681	167233	19349187	352001	534718	379956	18512436	10049958	6467151	44743841	6851792	1831869	3.53349e+06	1.36846e+07
FRA	8107709	18439887	11872391	4.54885e+07	21068714	4.5202e+06	1209655	6.34341e+07	1.3737e+06	1.41395e+06	10706671	106208	10684659	2100544	1959376	11971476	0	1.37964e+08	2405162	1.07129e+07	180799	1.07922e+07	1398170	2808621	3.1424e+06	50733791	8900856	369678	0	491150	106904	8.72534e+06	0	5900	23841637	6652234	630329	1.34277e+07	265049	491101	2950	24461852	5816382	27918050	31714999	2057698	8.91221e+06	4.45912e+06	4.43012e+07
DEU	21827786	45740067	164601058	83425044	81132194	45461383	9.26284e+06	391577717	9754396	3287061	119490682	21000	4.53142e+07	6.11173e+06	870548	1.54412e+07	196668345	0	1.93979e+07	36952000	1166501	99591532	4.25278e+06	11691000	20601000	176778662	40517821	11821618	123000	3.81965e+06	1780659	6.61837e+07	114000	15000	1.23477e+08	5576786	1523209	2.26482e+07	2.72122e+06	1810051	6763000	159215000	101115000	34093000	381004000	27027771	3.46177e+07	3.4909e+07	1.4883e+08
GRC	0	0	587884	2523.5	676987	1254.5	0	82086	0	0	0	0	129029	3040	0	0	205057	251422	0	246624	0	112610	0	0	6000	2.18661e+06	0	10088	0	0	0	100829	0	0	146523	0	492194	194962	0	0	0	223579	1472	429199	3532104	423852	0	0	129027
HUN	0	2.94179e+06	54937152	270654	133100	3343662	4002	1.49759e+06	992000	0	2.20051e+06	0	193749	3555.5	0	1.91221e+06	2130121	81347500	33260.5	0	1452	104874	0	0	11000	826815	855548	32102.5	0	0	0	726515	0	0	3.37661e+06	131287	0	80149.5	0	595	0	264000	1000	2361000	3583000	80466.5	1163363	172496	684883
ISL	0	46823	1469	0	0	581	0	182816	195457	0	0	0	81892.5	0	6	904	0	64271.5	0	0	0	3952	12009	0	0	83351	53060	0	0	0	0	0	0	0	14735	0	0	1417422	0	0	0	0	0	0	0	0	0	0	0
IND	174084	98294	227442	11145	123422	12212.5	21090	1.48404e+06	25733	56664	21344.5	0	3250	113386	115756	1986	828826	1.22215e+06	20532	55609	3131	0	372080	322874	12849.5	322346	107773	597584	0	0	0	1170945	0	15371	84576	8110.5	1.41136e+06	1140	144744	12	400137	0	4012	0	0	1495790	364630	112881	35388
IDN	0	83466	38873	0	0	3980	0	33311	0	0	0	0	0	469	0	1542	0	5000	0	0	0	36040	0	1000	0	18315	697590	0	0	0	0	0	0	0	0	13030	0	0	0	0	6	0	0	0	0	0	1147207	111790	0
IRN	0	0	727	0	0	0	0	0	0	0	0	0	0	239	2004	0	0	50000	0	0	0	0	0	0	0	7615	0	4363	0	0	0	0	0	0	11788	0	0	0	0	0	0	0	0	0	0	0	0	0	39405
ISR	8381	869457	46629.5	747495	36345	107155	47788	1.14961e+06	129676	0	12634.5	0	1000	158786	17355.5	3000	2088831	184000	241000	17000	0	163170	16000	0	0	3.39732e+06	551144	19514	0	7000	15000	8789.5	0	0	4188547	22346.5	987170	626	0	71241	28000	95000	1519000	1908000	2577000	0	403389	299238	1.44357e+06
ITA	12580074	20742487	20642532	15455947	4.75557e+07	6903574	4730734	5.45044e+07	1.9162e+06	3797010	1.75155e+07	94567	26030673	10801306	743384	5.6901e+06	77585929	61180870	1.0867e+07	4.36528e+06	287528	2.35905e+07	639440	5546155	6.18087e+06	0	3.26329e+06	5807539	0	1.33136e+06	477728	3.69322e+07	0	0	14497671	4779584	831571	8903831	1624406	1.23786e+06	887615	84570715	3548475	17489768	78168842	15236836	2494395	8.29742e+06	79335790
JPN	9481018	1.38257e+07	4740059	16188342	26180192	9.61018e+07	567486	8.54355e+08	85738488	1.38377e+06	9972255	0	2166564	349929	79679	9233862	26223061	1.45904e+08	489008	15139069	97855.5	75605069	22766472	366024	15533796	18349263	0	551636	4919	142112	22067.5	5.69739e+07	50009	331882	176386600	6.48729e+06	162774	1.44916e+06	1.16921e+06	123919	41839051	6190355	573836315	565548	17097937	7.14417e+06	4.12057e+07	6659756	2.13227e+07
KAZ	0	0	77334	174	0	0	0	0	0	0	0	0	0	0	0	0	59	63856	0	0	0	0	0	0	0	817	0	0	0	0	0	0	0	0	0	0	0	0	0	0	0	1259	0	0	110824	81357	0	0	0
LAO	0	0	0	0	0	0	0	0	0	0	0	0	0	0	0	0	0	0	0	0	0	0	0	0	0	0	0	0	0	0	0	0	0	0	0	0	0	0	0	0	0	0	0	0	0	0	0	0	0
LVA	0	0	0	0	0	0	0	650	78	0	80536	0	211682	0	0	61373.5	0	10190	0	0	0	0	0	0	0	12305	0	169878	0	0	0	0	0	0	2326636	11133	0	11568.5	0	0	0	0	0	0	2118945	0	0	0	20833
MLT	0	0	633732	0	0	110663	0	0	1308077	0	0	0	0	20232	0	0	2521	0	0	0	0	0	0	0	0	736	0	0	0	0	0	0	0	0	0	0	0	2467	0	0	0	0	0	0	0	0	3049977	0	0
MEX	607335	851178	27906	29106.5	432687	16003737	131358	1285592	115900	1698917	9767.5	0	459.5	8882	0	1858	453422	2045934	0	943325	176	75146	1826	0	2232.5	49260	3665060	0	0	0	0	0	0	0	1.2339e+06	1834165	0	2965	0	893111	45260	12946	2500	0	0	50346	24636	30757	195805
MNG	0	0	0	0	0	0	0	0	0	0	0	0	0	0	0	0	0	31000	0	0	0	0	0	0	0	0	0	0	0	0	0	0	0	0	0	0	0	0	0	0	0	0	0	0	0	0	0	0	0
MMR	0	0	0	0	0	0	0	0	0	0	0	0	0	0	0	0	0	0	0	0	0	0	0	0	0	0	0	0	0	0	0	0	0	0	0	0	0	0	0	0	0	0	0	0	0	0	0	0	0
NLD	282882	8807237	8880074	52636615	1.15891e+07	2912031	797550	3.39674e+07	3.61417e+06	230965	6.92193e+06	0	4.00306e+07	1.55271e+06	16159	8416482	33081809	69826606	1.05781e+06	9080916	390844	1.558e+07	548715	592380	2453261	40102307	3412384	2096642	0	221810	63135.5	1.0828e+06	1474	0	0	439966	1.12336e+06	8020131	192759	55975.5	139990	21692572	8175422	1718193	81564125	4672496	6329890	1786197	24154069
NZL	0	20828566	815	145619	0	196166	73595	202157	15082	240	0	0	89914	0	0	0	284290	32676.5	0	0	14256	599396	134468	0	13544	0	195164	0	0	0	0	448486	0	0	197668	0	0	0	2837	969.5	0	0	18347	0	0	0	681279	207287	21785
NGA	0	0	0	404331	0	0	0	200	0	0	0	0	0	0	0	0	0	4000	0	0	0	0	12738	0	0	4954	0	0	0	0	0	0	0	0	346269	0	0	0	0	0	0	0	0	0	0	0	0	0	0
NOR	24678	150886	159052	321642	2203661	1031815	1.15265e+06	2.78277e+07	3.36811e+06	0	7.4978e+06	0	909322	22232.5	1177	289742	3082599	11918667	74139	86669	53522	3.65873e+06	247488	0	99000	3.35883e+06	5.2259e+06	10105	0	25795	10665.5	745634	0	0	3509161	53962	452	0	0	9949.5	947	878571	4752655	331214	350188	126400	1.0702e+06	516512	5.46718e+06
PAK	0	9452	0	231	0	0	0	1431	231	0	0	0	0	0	0	0	0	1000	0	0	0	0	0	0	0	33940	5257	0	0	0	0	0	0	0	1473	0	0	0	0	149	0	0	0	0	0	0	69037	0	0
PER	1005	0	0	0	0	0	31818.5	0	0	24985.5	0	0	0	0	0	0	0	3817	0	0	0	0	0	0	0	5687	0	0	0	0	0	7353	0	0	0	0	0	0	0	0	0	0	0	0	0	0	0	0	0
PHL	0	37160	0	0	0	19360	0	2184606	426533	0	0	0	935	0	0	0	0	1503000	0	74000	0	8979	0	0	0	23722	653895	0	0	0	0	1315	0	0	0	53089	0	7538	0	0	0	0	0	0	0	0	103778	0	0
POL	1731393	350659	138931	1703920	79218	408533	16810	1883138	0	1911	3506095	0	1600931	186023	7415	11980327	4144928	13932000	119289	3901000	39997	46886	227268	0	128000	2880754	328580	255148	0	651594	0	1106176	0	0	4653271	6372	0	2383453	0	0	0	0	0	0	0	648801	342539	653097	3089826
KOR	556648	2384236	624557	253337	15353022	2340119	1085043	267688412	3978129	152504	66563454	0	127818	526034	25579	49561	3484804	14289000	71633	136000	516	40028774	1641050	0	697000	2447011	32322135	71959	0	334714	0	9920030	0	0	1747555	1322127	35877	152835	71115	17367	0	0	0	0	0	1542402	5103898	604755	2488395
ROU	3854	2454314	245217	6897	10167	461	0	0	0	0	997	0	0	103	0	0	3789816	4484000	151107	596000	0	2472	0	0	365000	5618044	20166	22036	0	0	0	115	0	0	719062	2840	0	0	0	0	0	0	0	0	0	0	0	161	1830
RUS	0	0	132527	13912	0	0	0	22897	0	0	30309	0	0	834	0	3141764	1473	1898000	0	6000	0	703507	0	0	0	181430	3863	9607492	0	189719	0	3524	0	0	615917	3271	0	116473	0	0	0	0	0	0	0	0	0	0	1241
SAU	0	0	23130	45333	0	0	0	2283736	331734	0	0	0	0	412352	7210	9337	0	1030668	0	0	0	0	0	0	0	493214	0	0	0	0	0	0	0	0	0	0	0	0	56099.5	0	0	0	0	0	0	0	227467	0	0
SGP	663552	2335947	1.10114e+06	575222	994944	156848	13613	109826584	3.9885e+07	0	1101	596	1165519	47720.5	0	169778	1.08123e+06	4.34389e+06	4256	145772	0	3541491	10255499	123967	1641331	289805	37114495	1780	0	27587	1905725	2351826	0	2172997	8.65002e+06	73571.5	159170	204272	442660	22818	5392231	58585	21887969	0	0	456660	0	144766	193918
RSA	205804	703194	53919	2091	11129	0	666207	1.16736e+06	0	52883	63189.5	1588912	42531	43872.5	340	47901.5	280892	1534961	6933	611	0	499302	84321	47759	2481	32405	12233.5	321153	0	0	0	376567	0	0	134906	33578	170946	0	0	0	0	0	0	0	0	11460	40422	0	15115.5
ESP	3375747	1.21489e+06	647281	4299072	30948721	2.49875e+06	2.3347e+06	6444306	946142	689970	1.11021e+06	2464	576965	1.07927e+06	383133	2.73409e+06	2.53847e+07	1.3085e+07	810209	343348	4400	5790723	55055	74099	1273963	6.3774e+06	317794	1368113	0	23566.5	2273	16115572	0	0	3.82892e+06	38864	14211	1318732	0	596627	158564	3510737	150320	856028	10033160	1.12102e+06	1.07659e+06	1497880	0
SWE	6171492	8.69329e+06	2.31111e+07	30162487	8404484	2.80515e+07	376870	41034736	3492478	260861	7.12456e+06	0	6.16627e+07	287857	1590	39711797	7.92275e+07	1.2414e+08	449138	4.89544e+06	698171	13097464	307562	671187	1.06865e+06	46423707	11003841	374992	0	872412	79393	5.45483e+06	96082	0	13556219	5192635	3735408	41003891	110610	539068	37417	13008004	16016258	1366549	28264847	1.61909e+06	2215935	4135206	42603395
CHE	2369271	9.55916e+06	3.93235e+07	1.40099e+07	17769987	6201087	4028309	86456227	3496319	2.02216e+06	3.52617e+07	39726	8249424	1.07184e+06	4295	6.11385e+06	5.75394e+07	307044418	3.08628e+06	8079660	67741.5	22384718	260747	6286046	8975101	5.09997e+07	2.49468e+07	782891	0	2.04349e+06	251358	8.63602e+06	1088	474582	2.4007e+07	2525607	104826	12740250	45696	4.57556e+06	5011480	20517660	18839240	6272972	48206356	3.39975e+06	8.05465e+06	5.47662e+06	3.82537e+07
THA	75954	6154782	379679	510868	323487	26542	14122	3.04537e+06	4840188	174	0	0	206180	84456	17286	5248	90721	7604849	50854	0	13	2.71727e+06	7148713	0	48189	87887.5	9.58048e+06	14178.5	609734	0	4	60234	2104	460566	579528	102050	61868	2434	248170	0	4870320	274488	3043766	0	307668	934144	3891808	177866	105201
TUR	177890	90758.5	661530	160292	90373.5	117424	427066	51319	118873	3022.5	74639	0	101738	3033617	56632	114316	1081557	2587829	1119741	182853	0	306376	134540	5657738	483172	960008	21984	4217957	0	25343.5	71370	3.79721e+06	0	0	101402	1002	63274	9267	88485.5	14377	47836	1068594	0	6534212	34313972	2654098	39556	933750	1143005
UKR	0	0	61790.5	44297	0	8503	20903.5	1689433	0	0	46487	0	1456285	54340	0	28780	28520	704090	0	50260	0	692680	0	34900	0	271496	0	7.3144e+06	0	11664.5	0	40810	52040	0	568462	0	0	0	18926	0	0	1910280	599620	587740	90858280	0	0	0	0
VEN	0	0	0	0	0	0	367	0	0	4088.5	0	0	0	0	0	0	0	47000	0	0	0	0	0	0	0	6737	0	0	0	0	0	45223	0	0	0	0	0	0	0	144000	0	0	0	0	0	0	0	0	122630
VNM	0	138546	0	0	6967	120599	0	0	36189.5	0	1478	0	0	221040	91072	0	26136	818424	0	0	0	46131	98858	0	0	7225	5052744	34	42206	0	0	9676	0	0	14735	24905	13682.5	22599	0	0	0	1545	827104	0	0	0	9350.5	1349	4536
GBR	839228	12937426	4.39721e+06	1.00767e+07	7847299	5.56062e+06	259526	26037131	1.39579e+06	305328	5.60941e+06	8500	10327139	3.37732e+06	63025	7849011	2.63153e+07	36893626	1.56773e+06	2.2405e+06	678100	4402817	878540	902457	1294565	10773634	4678880	2.83397e+06	0	131720	760330	3.78662e+06	0	0	22493817	2.03073e+06	1.56839e+06	11924324	804601	194543	108253	12598055	6564508	5331366	8534489	5953683	3883711	8876844	1.24015e+07
USA	1.67808e+07	1.08026e+08	14355618	1.9632e+08	3.91164e+07	349502611	16507686	203700837	24418266	1.35869e+07	1.0472e+07	80000	1.82858e+07	7354082	366522	31986425	4.21487e+07	1.10042e+08	2264653	1.71031e+06	436906	1.72664e+07	2.14286e+06	0	21223297	2.73531e+07	9.41068e+07	5618846	6666	66909	331841	297942693	0	0	69851702	1.11292e+07	3.42714e+06	1.39995e+07	2.54073e+06	5187571	34536825	8206585	59991715	10058841	72531693	11530200	4.56191e+07	20327198	32649730
[truncated: 9 more columns]

## Sheet: undirected
	Argentina	Australia	Austria	Belgium	Brazil	Canada	Chile	China	China, Hong Kong SAR	Colombia	Czechia	Dem. Rep. of the Congo	Denmark	Egypt	Ethiopia	Finland	France	Germany	Greece	Hungary	Iceland	India	Indonesia	Iran	Israel	Italy	Japan	Kazakhstan	Lao People's Dem. Rep.	Latvia	Malta	Mexico	Mongolia	Myanmar	Netherlands	New Zealand	Nigeria	Norway	Pakistan	Peru	Philippines	Poland	Rep. of Korea	Romania	Russian Federation	Saudi Arabia	Singapore	South Africa	Spain
Argentina	0	329091	880336	102034	24087437	1.27664e+06	3026105	8870522	2849	4.93315e+06	61046	0	304314	9789	0	683352	8169901	21871786	0	0	0	177066	0	0	8381	12637369	9481018	119031	0	0	0	1219381	0	0	282882	0	0	24678	0	1653085	221083	1968376	556648	286583	14718	0	663552	884867	3.55327e+06
Australia	329091	0	8.82491e+06	6.84744e+06	592156	14312611	739135	4.38484e+07	5292821	147537	272043	0	1.85689e+06	668462	32177	1.57869e+07	18727299	46091414	14475	2.94179e+06	240475	316464	2.17719e+06	0	965430	21728260	1.43826e+07	4257	0	0	0	951540	0	0	9368393	28013696	24613	215628	25213.5	51969	729636	352936	2788950	2454314	2635198	2.20806e+06	3935751	4439220	1459905
Austria	880336	8.82491e+06	0	11198827	8655710	5.62036e+06	1246983	3.04011e+07	4.60095e+06	245032	2.20061e+07	3893	5.6371e+06	3.88931e+06	29601	1.79756e+07	3.77717e+07	3.27897e+08	4.1601e+06	74742187	217636	4.17931e+06	1.40192e+06	6010826	3504719	56866411	8645799	6.26104e+06	0	417210	4.11137e+06	1.11876e+07	1698	0	32887558	948955	32565	5714987	4125.5	50330.5	2599903	23428177	22047548	13767346	61757683	2971882	7312523	5171029	21631358
Belgium	102034	6.84744e+06	11198827	0	2481417	4.61589e+06	98990	9530957	261156	188800	5150197	324977	16635619	306130	695775	22812430	200677113	1.4789e+08	943221	4372580	149950	1.41201e+06	54482.5	751076	4.21769e+06	82266794	16266248	330834	0	1259465	48238	1.04046e+06	0	0	2.36015e+08	792808	3091977	2.09157e+06	32570.5	4540.5	2994	17823526	380605	10828561	18148694	3720463	1.65941e+06	5.19487e+06	56709091
Brazil	24087437	592156	8655710	2481417	0	2164570	1.22499e+06	21888806	832396	970769	376948	0	1454958	1183	0	2258401	2.12146e+07	8.13409e+07	676987	278056	0	3.37538e+06	3709	0	38345	48523034	26359587	0	0	0	0	1492444	0	0	12291624	107881	1170	2.25083e+06	0	2.84516e+06	0	79218	15364850	10167	0	251946	1004052	329638	3.1019e+07
Canada	1.27664e+06	14312611	5.62036e+06	4.61589e+06	2164570	0	2433342	40987540	2.63906e+06	411057	1.44008e+06	0	1925780	367838	2171	7607718	1.25645e+07	54473296	15202	3614384	16649	880830	102022	25739	2384640	9.63146e+06	9.79383e+07	165862	0	89	110663	30173605	0	0	2.00488e+07	2408984	26057	3550412	299457	337761	2023448	1769102	5974568	256828	4539828	5.25083e+06	1225417	677294	7.80901e+06
Chile	3026105	739135	1246983	98990	1.22499e+06	2433342	0	4653161	65635.5	282189	1780	0	235778	0	0	4292784	1219969	9275885	0	4002	0	21090	0	0	47788	4781027	567486	0	0	0	0	220308	0	0	797550	148368	0	1.15265e+06	0	312421	0	16810	1085043	0	0	0	13613	669707	2.3347e+06
China	8870522	4.38484e+07	3.04011e+07	9530957	21888806	40987540	4653161	0	3.12647e+08	2.41058e+06	4.9221e+06	16158	20614981	3.2858e+06	1.23767e+06	12356084	7.47017e+07	4.43893e+08	2.37175e+06	5721375	294760	5.75948e+07	13458904	11344778	2797356	8.22738e+07	924284983	1.93376e+07	126815	671048	54536.5	15369347	587077	482622	5.35454e+07	5.49715e+06	2872005	2.88961e+07	4.78179e+06	994594	14579264	16013359	303267987	1808482	24372198	7820620	1.63574e+08	11142226	13613504
China, Hong Kong SAR	2849	5292821	4.60095e+06	261156	832396	2.63906e+06	65635.5	3.12647e+08	0	3974	240	0	645061	1946	0	331886	1.72686e+06	1.22794e+07	1208	1915000	196165	498438	1194675	65130	292021	1981284	9.24722e+07	4249	0	7077	2.61846e+06	577334	0	0	5210226	664872	18129	3.41652e+06	4742.5	8892	9641801	4220501	21787678	61882	253905	434439	44408205	114767	1.22265e+06
Colombia	4.93315e+06	147537	245032	188800	970769	411057	282189	2.41058e+06	3974	0	178	0	45551.5	0	0	532378	1.41517e+06	3312072	0	0	0	56664	0	0	0	3797010	1.38377e+06	0	0	0	0	1780953	0	0	298528	240	0	0	0	244360	0	1911	152504	0	0	0	0	52883	691212
Czechia	61046	272043	2.20061e+07	5150197	376948	1.44008e+06	1780	4.9221e+06	240	178	0	0	4348395	4279	0	3264959	12888888	1.55926e+08	239854	3.42633e+06	50145	704968	4365	9471	118116	20842425	1.02031e+07	137058	0	432105	411.5	901426	6342	0	8.49702e+06	127538	234	8138354	0	2712	374	13106657	66598494	1401402	19347947	48559.5	11778.5	393459	2.38107e+06
Dem. Rep. of the Congo	0	0	3893	324977	0	0	0	16158	0	0	0	0	0	0	0	0	106208	21000	0	0	0	0	0	0	0	94567	0	0	0	0	0	0	0	0	0	0	0	0	0	0	0	0	0	0	0	0	596	1588912	2464
Denmark	304314	1.85689e+06	5.6371e+06	16635619	1454958	1925780	235778	20614981	645061	45551.5	4348395	0	0	3476.5	0	21789012	25740166	71753594	598216	1.42596e+06	680780	995675	19401.5	0	137153	31858757	3.41856e+06	445308	0	1.06995e+06	12006	1.67326e+06	0	0	46536714	506174	37533.5	2.97186e+07	0	0	4960	8547873	875664	328423	2321670	487637	1399615	1496499	5.27943e+06
Egypt	9789	668462	3.88931e+06	306130	1183	367838	0	3.2858e+06	1946	0	4279	0	3476.5	0	0	2265021	2322354	7.40973e+06	3040	3555.5	0	114378	469	239	158786	10801306	349929	0	0	0	20232	8882	0	0	1.55271e+06	0	0	22232.5	0	0	0	186023	526034	103	834	446815	47720.5	43872.5	1.07927e+06
Ethiopia	0	32177	29601	695775	0	2171	0	1.23767e+06	0	0	0	0	0	0	0	757406	1959376	1.08758e+06	0	0	6	115756	0	2004	17355.5	743384	79679	0	0	0	0	0	0	0	16159	0	0	1177	0	0	0	7415	25579	0	0	7210	0	340	383133
Finland	683352	1.57869e+07	1.79756e+07	22812430	2258401	7607718	4292784	12356084	331886	532378	3264959	0	21789012	2265021	757406	0	4.89548e+07	8.86797e+07	2.3004e+06	9.06256e+06	739116	5952686	726228	892308	1094745	13038948	1.1674e+07	1205491	0	3527396	1065717	2.07924e+06	0	0	19078434	621681	167233	19638929	352001	534718	379956	30492763	10099519	6467151	47885605	6861129	2001647	3581390	16418709
France	8169901	18727299	3.77717e+07	200677113	2.12146e+07	1.25645e+07	1219969	7.47017e+07	1.72686e+06	1.41517e+06	12888888	106208	25740166	2322354	1959376	4.89548e+07	0	3.34632e+08	2610219	1.2843e+07	180799	1.1621e+07	1398170	2808621	5.23123e+06	128319720	35123917	369736	0	491150	109424	9178764	0	5900	56923446	6936524	630329	1.65103e+07	265049	491101	2950	28606780	9301186	31707866	31716472	2057698	9993444	4740011	69685926
Germany	21871786	46091414	3.27897e+08	1.4789e+08	8.13409e+07	54473296	9275885	4.43893e+08	1.22794e+07	3312072	1.55926e+08	21000	71753594	7.40973e+06	1.08758e+06	8.86797e+07	3.34632e+08	0	1.96493e+07	118299500	1.23077e+06	1.00814e+08	4.25778e+06	11741000	20785000	237959532	1.86422e+08	11885474	123000	3.82984e+06	1780659	6.82297e+07	145000	15000	1.93304e+08	5.60946e+06	1527209	3.45668e+07	2.72222e+06	1813868	8266000	173147000	115404000	38577000	382902000	28058439	38961556	3.6444e+07	161914553
Greece	0	14475	4.1601e+06	943221	676987	15202	0	2.37175e+06	1208	0	239854	0	598216	3040	0	2.3004e+06	2610219	1.96493e+07	0	279884	0	133142	0	0	247000	13053633	489008	10088	0	0	0	100829	0	0	1.20433e+06	0	492194	269101	0	0	0	342868	73105	580306	3532104	423852	4256	6933	939236
Hungary	0	2.94179e+06	74742187	4372580	278056	3614384	4002	5721375	1915000	0	3.42633e+06	0	1.42596e+06	3555.5	0	9.06256e+06	1.2843e+07	118299500	279884	0	1452	160483	0	0	28000	5.1921e+06	1.59946e+07	32102.5	0	0	0	1669840	0	0	1.24575e+07	131287	0	166818	0	595	74000	4165000	137000	2957000	3589000	80466.5	1.30913e+06	173106	1.02823e+06
Iceland	0	240475	217636	149950	0	16649	0	294760	196165	0	50145	0	680780	0	6	739116	180799	1.23077e+06	0	1452	0	7083	12009	0	0	370880	150916	0	0	0	0	176	0	0	405580	14256	0	1470944	0	0	0	39997	516	0	0	0	0	0	4400
India	177066	316464	4.17931e+06	1.41201e+06	3.37538e+06	880830	21090	5.75948e+07	498438	56664	704968	0	995675	114378	115756	5952686	1.1621e+07	1.00814e+08	133142	160483	7083	0	408120	322874	176020	23912824	75712842	597584	0	0	0	1246091	0	15371	1.56645e+07	607506	1.41136e+06	3.65987e+06	144744	12	409116	46886	40032786	2472	703507	1495790	3.90612e+06	612183	5826111
Indonesia	0	2.17719e+06	1.40192e+06	54482.5	3709	102022	0	13458904	1194675	0	4365	0	19401.5	469	0	726228	1398170	4.25778e+06	0	0	12009	408120	0	1000	16000	657756	23464062	0	0	0	0	1826	0	0	548715	147498	12738	247488	0	0	6	227268	1641050	0	0	0	11402706	196111	55055
Iran	0	0	6010826	751076	0	25739	0	11344778	65130	0	9471	0	0	239	2004	892308	2808621	11741000	0	0	0	322874	1000	0	0	5553770	366024	4363	0	0	0	0	0	0	604168	0	0	0	0	0	0	0	0	0	0	0	123967	47759	113504
Israel	8381	965430	3504719	4.21769e+06	38345	2384640	47788	2797356	292021	0	118116	0	137153	158786	17355.5	1094745	5.23123e+06	20785000	247000	28000	0	176020	16000	0	0	9578193	16084940	19514	0	7000	15000	11022	0	0	6641808	35890.5	987170	99626	0	71241	28000	223000	2216000	2273000	2577000	0	2044720	301720	2.71753e+06
Italy	12637369	21728260	56866411	82266794	48523034	9.63146e+06	4781027	8.22738e+07	1981284	3797010	20842425	94567	31858757	10801306	743384	13038948	128319720	237959532	13053633	5.1921e+06	370880	23912824	657756	5553770	9578193	0	2.16126e+07	5808356	0	1.34367e+06	478464	3.69815e+07	0	0	54599978	4779584	836525	1.22627e+07	1658346	1.24355e+06	911337	87451469	5995486	23107812	78350272	15730050	2784200	8.32982e+06	8.57132e+07
Japan	9481018	1.43826e+07	8645799	16266248	26359587	9.79383e+07	567486	924284983	9.24722e+07	1.38377e+06	1.02031e+07	0	3.41856e+06	349929	79679	1.1674e+07	35123917	1.86422e+08	489008	1.59946e+07	150916	75712842	23464062	366024	16084940	2.16126e+07	0	551636	4919	142112	22067.5	6.06389e+07	50009	331882	179798984	6682453	162774	6675055	1.17447e+06	123919	42492946	6518935	606158450	585714	17101800	7.14417e+06	7.83202e+07	6.67199e+06	21640538
Kazakhstan	119031	4257	6.26104e+06	330834	0	165862	0	1.93376e+07	4249	0	137058	0	445308	0	0	1205491	369736	11885474	10088	32102.5	0	597584	0	4363	19514	5808356	551636	0	0	169878	0	0	0	0	2096642	0	0	10105	0	0	0	256407	71959	22036	9718316	81357	1780	321153	1368113
Lao People's Dem. Rep.	0	0	0	0	0	0	0	126815	0	0	0	0	0	0	0	0	0	123000	0	0	0	0	0	0	0	0	4919	0	0	0	0	0	0	0	0	0	0	0	0	0	0	0	0	0	0	0	0	0	0
Latvia	0	0	417210	1259465	0	89	0	671048	7077	0	432105	0	1.06995e+06	0	0	3527396	491150	3.82984e+06	0	0	0	0	0	0	7000	1.34367e+06	142112	169878	0	0	0	0	0	0	2548446	11133	0	37363.5	0	0	0	651594	334714	0	2308664	0	27587	0	44399.5
Malta	0	0	4.11137e+06	48238	0	110663	0	54536.5	2.61846e+06	0	411.5	0	12006	20232	0	1065717	109424	1780659	0	0	0	0	0	0	15000	478464	22067.5	0	0	0	0	0	0	0	63135.5	0	0	13132.5	0	0	0	0	0	0	0	0	4955702	0	2273
Mexico	1219381	951540	1.11876e+07	1.04046e+06	1492444	30173605	220308	15369347	577334	1780953	901426	0	1.67326e+06	8882	0	2.07924e+06	9178764	6.82297e+07	100829	1669840	176	1246091	1826	0	11022	3.69815e+07	6.06389e+07	0	0	0	0	0	0	0	2316693	2.28265e+06	0	748599	0	900464	46575	1119122	9922530	115	3524	50346	2376462	407324	16311377
Mongolia	0	0	1698	0	0	0	0	587077	0	0	6342	0	0	0	0	0	0	145000	0	0	0	0	0	0	0	0	50009	0	0	0	0	0	0	0	1474	0	0	0	0	0	0	0	0	0	0	0	0	0	0
Myanmar	0	0	0	0	0	0	0	482622	0	0	0	0	0	0	0	0	5900	15000	0	0	0	15371	0	0	0	0	331882	0	0	0	0	0	0	0	0	0	0	0	0	0	0	0	0	0	0	0	2172997	0	0
Netherlands	282882	9368393	32887558	2.36015e+08	12291624	2.00488e+07	797550	5.35454e+07	5210226	298528	8.49702e+06	0	46536714	1.55271e+06	16159	19078434	56923446	1.93304e+08	1.20433e+06	1.24575e+07	405580	1.56645e+07	548715	604168	6641808	54599978	179798984	2096642	0	2548446	63135.5	2316693	1474	0	0	637634	1.46963e+06	11529292	194232	55975.5	139990	26345843	9922977	2437255	82180042	4672496	1.49799e+07	1.9211e+06	2.7983e+07
New Zealand	0	28013696	948955	792808	107881	2408984	148368	5.49715e+06	664872	240	127538	0	506174	0	0	621681	6936524	5.60946e+06	0	131287	14256	607506	147498	0	35890.5	4779584	6682453	0	0	11133	0	2.28265e+06	0	0	637634	0	0	53962	2837	969.5	53089	6372	1340474	2840	3271	0	754850	240865	60649
Nigeria	0	24613	32565	3091977	1170	26057	0	2872005	18129	0	234	0	37533.5	0	0	167233	630329	1527209	492194	0	0	1.41136e+06	12738	0	987170	836525	162774	0	0	0	0	0	0	0	1.46963e+06	0	0	452	0	0	0	0	35877	0	0	0	159170	170946	14211
Norway	24678	215628	5714987	2.09157e+06	2.25083e+06	3550412	1.15265e+06	2.88961e+07	3.41652e+06	0	8138354	0	2.97186e+07	22232.5	1177	19638929	1.65103e+07	3.45668e+07	269101	166818	1470944	3.65987e+06	247488	0	99626	1.22627e+07	6675055	10105	0	37363.5	13132.5	748599	0	0	11529292	53962	452	0	0	9949.5	8485	3262024	4905490	331214	466661	126400	1274476	516512	6.78592e+06
Pakistan	0	25213.5	4125.5	32570.5	0	299457	0	4.78179e+06	4742.5	0	0	0	0	0	0	352001	265049	2.72222e+06	0	0	0	144744	0	0	0	1658346	1.17447e+06	0	0	0	0	0	0	0	194232	2837	0	0	0	149	0	0	71115	0	0	56099.5	511696	0	0
Peru	1653085	51969	50330.5	4540.5	2.84516e+06	337761	312421	994594	8892	244360	2712	0	0	0	0	534718	491101	1813868	0	595	0	12	0	0	71241	1.24355e+06	123919	0	0	0	0	900464	0	0	55975.5	969.5	0	9949.5	149	0	0	0	17367	0	0	0	22818	0	596627
Philippines	221083	729636	2599903	2994	0	2023448	0	14579264	9641801	0	374	0	4960	0	0	379956	2950	8266000	0	74000	0	409116	6	0	28000	911337	42492946	0	0	0	0	46575	0	0	139990	53089	0	8485	0	0	0	0	0	0	0	0	5496009	0	158564
Poland	1968376	352936	23428177	17823526	79218	1769102	16810	16013359	4220501	1911	13106657	0	8547873	186023	7415	30492763	28606780	173147000	342868	4165000	39997	46886	227268	0	223000	87451469	6518935	256407	0	651594	0	1119122	0	0	26345843	6372	0	3262024	0	0	0	0	0	0	0	648801	401124	653097	6600563
Rep. of Korea	556648	2788950	22047548	380605	15364850	5974568	1085043	303267987	21787678	152504	66598494	0	875664	526034	25579	10099519	9301186	115404000	73105	137000	516	40032786	1641050	0	2216000	5995486	606158450	71959	0	334714	0	9922530	0	0	9922977	1340474	35877	4905490	71115	17367	0	0	0	0	0	1542402	26991867	604755	2638715
Romania	286583	2454314	13767346	10828561	10167	256828	0	1808482	61882	0	1401402	0	328423	103	0	6467151	31707866	38577000	580306	2957000	0	2472	0	0	2273000	23107812	585714	22036	0	0	0	115	0	0	2437255	2840	0	331214	0	0	0	0	0	0	0	0	0	161	857858
Russian Federation	14718	2635198	61757683	18148694	0	4539828	0	24372198	253905	0	19347947	0	2321670	834	0	47885605	31716472	382902000	3532104	3589000	0	703507	0	0	2577000	78350272	17101800	9718316	0	2308664	0	3524	0	0	82180042	3271	0	466661	0	0	0	0	0	0	0	0	0	0	10034401
Saudi Arabia	0	2.20806e+06	2971882	3720463	251946	5.25083e+06	0	7820620	434439	0	48559.5	0	487637	446815	7210	6861129	2057698	28058439	423852	80466.5	0	1495790	0	0	0	15730050	7.14417e+06	81357	0	0	0	50346	0	0	4672496	0	0	126400	56099.5	0	0	648801	1542402	0	0	0	684127	11460	1.12102e+06
Singapore	663552	3935751	7312523	1.65941e+06	1004052	1225417	13613	1.63574e+08	44408205	0	11778.5	596	1399615	47720.5	0	2001647	9993444	38961556	4256	1.30913e+06	0	3.90612e+06	11402706	123967	2044720	2784200	7.83202e+07	1780	0	27587	4955702	2376462	0	2172997	1.49799e+07	754850	159170	1274476	511696	22818	5496009	401124	26991867	0	0	684127	0	185188	1270511
South Africa	884867	4439220	5171029	5.19487e+06	329638	677294	669707	11142226	114767	52883	393459	1588912	1496499	43872.5	340	3581390	4740011	3.6444e+07	6933	173106	0	612183	196111	47759	301720	8.32982e+06	6.67199e+06	321153	0	0	0	407324	0	0	1.9211e+06	240865	170946	516512	0	0	0	653097	604755	161	0	11460	185188	0	1.513e+06
Spain	3.55327e+06	1459905	21631358	56709091	3.1019e+07	7.80901e+06	2.3347e+06	13613504	1.22265e+06	691212	2.38107e+06	2464	5.27943e+06	1.07927e+06	383133	16418709	69685926	161914553	939236	1.02823e+06	4400	5826111	55055	113504	2.71753e+06	8.57132e+07	21640538	1368113	0	44399.5	2273	16311377	0	0	2.7983e+07	60649	14211	6.78592e+06	0	596627	158564	6600563	2638715	857858	10034401	1.12102e+06	1270511	1.513e+06	0
Sweden	6171492	9642175	29688941	42637373	8.48026e+06	2.96094e+07	376870	47139323	3.7068e+06	260861	7.56938e+06	0	8.46348e+07	287857	1590	71164732	1.00701e+08	1.70194e+08	455604	4.92165e+06	714562	13105335	307562	671187	1217378	55157775	5.59763e+07	374992	0	872412	79393	5.45483e+06	96082	0	18845631	5192635	3735408	50166484	110610	539068	38495	18295206	16215314	2642011	28280396	1.61909e+06	2236256	4.18896e+06	45047682
Switzerland	2369481	9.855e+06	8.94649e+07	18144786	17804089	9.93921e+06	4040696	91978068	3.5596e+06	2.02216e+06	3.70715e+07	39726	1.10098e+07	1.08502e+06	4295	1.61906e+07	8.70913e+07	553709381	3.08651e+06	15731111	67741.5	2.23986e+07	260747	6286046	10819088	9.47795e+07	2.78036e+07	782891	0	2.04349e+06	251358	8.68462e+06	1088	474582	33448976	2566634	104826	1.35944e+07	45696	4.5867e+06	5011480	21604834	19438038	6832618	48318440	3.46928e+06	9387930	5.5004e+06	4.10287e+07
Thailand	75954	7.67029e+06	1.14838e+06	1.65798e+06	329502	1.34548e+06	14122	35188164	1.30399e+07	174	4.34977e+06	0	313736	84456	17286	1142874	1642179	36324469	53418	113212	13	4.18304e+06	7237399	0	926762	1.257e+07	228935126	14178.5	639288	0	9508	167615	2104	460566	2.58282e+06	640404	61868	980792	248170	0	6185532	525682	10153986	0	307668	934144	2.77714e+07	433138	698604
Turkey	177890	108800	7445443	3687601	95478.5	1.44201e+06	427066	1.7755e+07	129291	3022.5	276701	0	4481838	3033617	56655	4.96223e+06	1.72789e+07	120280902	1.49398e+06	310500	0	1289740	134540	5657738	1434445	7.66949e+07	3.87933e+07	4474146	0	25343.5	71370	3.80189e+06	0	0	5.42861e+06	9710	63274	147348	88485.5	14377	357636	8967422	6500744	6783790	34346878	2765298	379458	936446	5525144
Ukraine	630200	155000	7724486	1.03677e+06	20513	853332	20903.5	10195596	7500	0	5766924	0	2.17103e+06	54340	0	6.82998e+06	4.97473e+06	48667257	3740	2512130	0	709994	0	34900	910170	9661618	4539730	7.33426e+06	0	343634	0	78910	52040	0	5.64155e+06	0	0	0	18926	0	0	7341120	8949780	595560	100166960	0	0	0	601689
Venezuela	2.48326e+06	82028	731082	253990	2.13457e+06	298036	1259115	5741870	266936	1.02474e+06	0	0	660174	0	0	1107060	133398	15663440	0	0	0	1592	0	5286	119000	7924345	575706	0	0	0	0	1.21851e+06	0	0	21431	8304	0	6136	0	266000	0	0	38906	0	481666	0	26546	490051	1.29921e+06
Viet Nam	0	212085	57371	24747	42042	390864	372319	2.52685e+07	3.0915e+06	0	213242	0	112835	221040	91072	2330897	1528968	3.59626e+06	0	0	0	192594	208856	0	25483	2728620	2.88181e+07	34	42206	0	0	9676	0	0	725704	24905	13682.5	50516	0	0	1164178	107594	23470079	0	1276	0	4710058	1349	468508
United Kingdom	839228	1.40451e+07	1.31201e+07	47706409	7921513	3.15414e+07	272254	5.92685e+07	2.24268e+06	305328	8.71277e+06	8500	3.04621e+07	3.37732e+06	63025	2.70598e+07	6.50206e+07	169247247	1.70478e+06	5380243	702332	5.59057e+06	1.69164e+06	902457	2254497	5.31106e+07	61565216	2.85118e+06	0	131720	760330	3.80761e+06	0	0	49254283	4.91827e+06	1.56839e+06	1.40127e+07	804601	194543	140810	17892663	12064476	9102054	8534489	5972107	6.46765e+06	9.08018e+06	1.81207e+07
USA	17306338	111521126	5.66454e+07	211462693	40348800	9.30205e+08	1.65675e+07	393416477	40632927	1.36507e+07	1.12263e+07	80000	32266500	7378636	366522	53210808	97970933	6.53037e+08	3910406	6.96852e+06	982858	2.15663e+07	7.14931e+06	0	26341268	9.17502e+07	751808794	5618846	6666	66909	331841	504663413	0	0	1.07684e+08	14045657	3.42714e+06	25246392	2.54073e+06	5203638	35788870	12313762	93145478	10119848	72540206	12211801	8.31778e+07	25458885	4.21379e+07
[truncated: 9 more columns]
