# Supplementary material for: Spatial-temporal variation characteristics and evolution of the global industrial robot trade: A complex network analysis
Source: PLoS One. 2019 Sep 26;14(9):e0222785. doi: 10.1371/journal.pone.0222785 (PMC6762107; doi:10.1371/journal.pone.0222785)
Supplement: S1 File — (ZIP) [file pone.0222785.s002.zip › S1 File . Dataset matrix for 58 economies from1998 to 2017/2009.xlsx]

## Sheet: directed
	ARG	AUS	AUT	BEL	BRA	CAN	CHL	CHN	CHN-HK	COL	CZE	COG	DNK	EGY	ETH	FIN	FRA	DEU	GRC	HUN	ISL	IND	IDN	IRN	ISR	ITA	JPN	KAZ	LAO	LVA	MLT	MEX	MNG	MMR	NLD	NZL	NGA	NOR	PAK	PER	PHL	POL	KOR	ROU	RUS	SAU	SGP	RSA	ESP
ARG	0	9667.5	0	17071.5	4.54298e+06	0	2.00365e+06	4097.5	0	5254552	0	0	0	43257.5	0	0	4926	159819	344	0	0	629050	0	0	0	21538	0	0	0	0	0	1.66541e+06	0	0	1462	0	0	0	0	1.3883e+06	443	0	0	501382	54961.5	100948	0	334646	74963
AUS	5800	0	300926	10105	8614	1.31344e+06	209985	2100045	363054	408734	4943	0	45455.5	6574	5221	2286	514900	288514	22682	0	9741.5	303606	2.23483e+06	0	15000	52059	470557	1814403	2476	113065	0	1095366	0	0	189110	6593914	218640	274290	5860	18123	71275	4371	931508	0	796279	1262778	1712535	689019	275514
AUT	499811	12781113	0	1463903	9.95751e+06	7778565	1025651	27403002	2046301	608518	7.45335e+06	0	1758587	655101	24769	2.23171e+06	2.09476e+07	8.79848e+07	2.64747e+06	9606640	133015	2372986	105499	5634023	1.52969e+06	1.72001e+07	1.37135e+06	9692.5	0	79509	148435	2317697	0	0	6.76253e+06	2.1732e+06	39	2.04175e+06	1136	11763	281954	1.16969e+07	14433063	3561921	13765361	3045845	5.10964e+06	1.05314e+06	8372046
BEL	144274	3088718	8489570	0	462781	1383143	30331.5	2.29671e+06	491973	62251	2.10297e+06	582727	2.05797e+06	697850	39725.5	719252	76929902	29315936	566451	2180077	17933.5	1.15492e+06	36107	1052329	1.62091e+06	12172599	240635	485622	0	219567	22201	1545544	0	0	3.00598e+07	159594	1.333e+06	1.14285e+06	1.39649e+06	60502	16445	5540564	5.31191e+06	3164943	2980163	1329003	845278	2.67206e+06	8.02374e+06
BRA	16390258	24977.5	0	111986	0	94230	770687	16457.5	161056	794236	550	0	0	17517	0	46156	57834	189970	0	4548	0	823054	0	0	12266	260630	27150	38913	0	0	0	778324	0	0	999839	117946	6334	881	0	1234013	0	94574	0	272688	94407	1094	172692	80365	31825
CAN	683607	9.58895e+06	313163	1.37651e+06	810900	0	2.47593e+06	1.0894e+07	1124845	169456	772973	0	1170169	886093	2326	652325	3379948	4.7831e+06	660	194452	21353.5	2.51245e+06	48244	4747	982824	1.40841e+06	1.24695e+06	71566.5	0	82649.5	811	23224012	0	0	20517675	765762	469448	1842823	478583	107726	159155	262414	6370678	96226	2.77958e+06	2176592	560368	487139	1.30155e+06
CHL	108507	8990	0	0	271280	7773	0	233	0	151409	0	0	9526	0	0	0	0	58539	0	0	0	413770	0	0	0	427876	45528	0	0	0	0	17009	0	0	6505	0	242119	134543	0	801109	0	0	6737	0	0	0	0	0	1447
CHN	8912757	45514487	3.44514e+06	5.95479e+06	3.38049e+07	37472871	2.85038e+06	0	1.96753e+08	3645694	1.53748e+06	115898	7192053	1.87808e+06	2410759	3.51489e+06	12916448	45587409	831314	1.94194e+06	36172	93640163	1.42658e+07	16786928	1.9099e+06	23288857	57935074	5.57863e+06	85195	262611	43540.5	14751382	528345	0	1.70071e+07	5418937	32078357	3.11515e+06	4.78723e+06	777772	6884579	13826874	54745618	865498	2.54701e+07	6905849	5.0431e+07	7645019	1.26936e+07
CHN-HK	9647	2004691	434656	27463	707382	1175581	5834	222936122	0	5728	0	0	142300	16100	0	0	625934	1339166	1511	178832	0	479132	708979	241914	119738	197740	4345947	323	0	0	9893	28587	0	105653	1.24399e+06	79391.5	7445	9012	106844	900	3.51446e+06	2748579	43069093	11543	51048.5	489	2534267	85373	157315
COL	0	16864	0	0	0	0	16610.5	0	8998	0	0	0	0	0	0	0	0	0	24129	0	0	0	0	0	0	0	0	0	0	0	0	85689.5	0	0	0	0	0	0	0	212890	18298	0	0	0	0	0	0	0	0
CZE	0	142230	2.0844e+06	180864	13971	529354	215256	3.97969e+06	677	160	0	0	421673	65771.5	0	96992.5	1.25121e+06	2.70221e+07	142489	792015	49521.5	3.44789e+06	647	19059	38576	5.61515e+06	529919	121848	0	273083	4	1116588	357	0	7088552	5847	7588	520274	190957	13467	0	5228734	148152	2.51462e+06	6111607	19412	54621.5	460930	855949
COG	0	0	0	0	0	0	0	0	0	0	0	0	0	0	0	0	0	0	0	0	0	0	0	0	0	0	0	0	0	0	0	0	0	0	0	0	0	0	0	0	0	0	0	0	0	0	0	5986	0
DNK	49743	1089219	2554356	3.41944e+06	249122	1472812	117028	1.13506e+07	529318	0	1.00164e+06	0	0	167076	0	3567867	7194634	17808996	882936	1265507	220716	445842	44782	4070	269026	6.37914e+06	871346	104142	0	124522	44990	443268	0	0	6.13297e+06	281384	0	1.43569e+07	47276	12909	0	6950471	706804	552510	2.12458e+06	166065	642145	182344	4626680
EGY	0	0	40188	0	0	0	0	0	0	0	0	0	0	0	0	0	79332	1245000	0	0	0	0	0	23711	0	119598	0	0	0	0	0	0	0	0	32082	0	0	0	0	0	0	0	0	0	0	128368	0	3262	0
ETH	0	0	0	0	0	0	0	0	0	0	0	0	0	0	0	0	0	939	0	0	0	0	0	0	0	5157	0	0	0	0	0	0	0	0	1339	0	0	0	0	0	0	0	0	0	0	667	0	0	0
FIN	248612	5488146	5.44005e+06	8245899	2214507	2.22658e+06	2455925	8085639	970173	116822	1245437	0	3942173	1.36362e+06	627134	0	17846499	43434593	1370603	4039501	133531	3.89284e+06	570062	3010932	564928	5.87935e+06	96238	542424	0	459668	6911	1.73053e+06	0	0	7.78588e+06	316607	95316	14036517	106537	169804	44422	7.27746e+06	3.42761e+06	968530	26329152	8286098	902078	2435052	8.30571e+06
FRA	6.48822e+06	9556477	9486704	45249013	1.78269e+07	6604479	740569	53553072	968402	1043261	3065044	112535	1.96323e+06	1421711	1294512	3.11539e+06	0	86966862	1.11685e+06	1201618	2527	7269023	314931	1385157	1488240	2.76354e+07	6450086	139136	0	80361.5	33260.5	5.98425e+06	0	2779	11260252	2174414	982836	4851440	298562	490392	23080	1.01845e+07	5.75363e+06	9971411	15739011	1704858	7702356	1.85061e+06	2.82376e+07
DEU	1.32198e+07	44673091	1.43256e+08	8.01408e+07	55334687	29150055	4746022	4.09646e+08	10322991	2793973	45999010	852000	2.58084e+07	1.11253e+07	422744	1.83024e+07	1.51783e+08	0	23077329	20986000	340503	6.96827e+07	2245419	20234000	10499000	1.48923e+08	59884433	5.85569e+06	23000	5227842	1170269	5.05526e+07	14000	0	8.84502e+07	5310140	3834118	17605640	1.96806e+06	2.1944e+06	1.59199e+06	8.67799e+07	8.3758e+07	18626684	3.01516e+08	28120388	111400999	31694016	96749322
GRC	5708	273762	0	46077	0	196074	0	20796.5	0	0	10510.5	0	40125	25179	0	0	14574	14733.5	0	8218	0	233208	0	0	0	2414950	0	0	0	256	139	0	0	0	9764	0	228419	32070	0	0	0	116883	7473	429278	2368181	1064788	0	0	0
HUN	43890	567436	32935674	118000	32033.5	23771	3000	1.55037e+06	6877325	0	451538	0	6620981	968	0	240139	1.58046e+06	62811500	15242	0	50	220306	0	0	58000	524534	290624	421	0	0	0	85954.5	0	0	859129	13190	0	124008	0	823	2000	219002	8821	1.5684e+06	984296	6000	636732	479580	148594
ISL	0	0	0	980	0	21364	0	0	0	0	0	0	39987.5	200821	0	24913	0	0	0	0	0	0	0	0	0	0	0	0	0	0	0	0	0	0	0	0	0	500216	0	0	0	50752	0	0	164	0	0	0	0
IND	153884	254855	25567	65571.5	228624	24617	6332.5	130400	288568	256116	583255	0	2296	581326	36062	411393	191004	771508	33550	45025.5	77	0	599388	611971	49434.5	881950	27136	846305	0	0	2187	144071	0	67435	31271	11894	578370	36321	30360	622914	69662	217018	507681	16645	55816.5	1.14931e+06	171016	270818	63045.5
IDN	0	857762	12123	0	0	14594	9730	93799	2324	0	0	0	0	10802	0	0	2776	6550	0	6000	0	4769968	0	3460	0	7916	391192	0	0	0	0	65111	0	0	60393	15822	0	626	0	0	241060	14164	125128	0	0	0	10932181	36348	115804
IRN	0	0	0	0	0	0	0	0	0	0	0	0	0	1679	0	0	4164	50000	0	0	0	0	0	0	0	0	0	1500	0	0	0	0	0	0	4185	0	0	0	0	0	0	0	5135	0	0	0	0	0	0
ISR	193440	342774	203408	29677.5	141578	281804	33746.5	1332993	322862	4000	5582	0	36704	140844	5761	49730.5	3473480	621500	72127	8500	0	70467	0	0	0	407898	473748	12234	0	0	0	264928	0	0	4.04933e+06	85496.5	371068	78738	0	53384	108948	166836	391144	33451.5	417906	0	204140	89843	7.92484e+06
ITA	7956103	13965794	21603647	9554205	32628140	2689204	1.98572e+06	4.54946e+07	1.16262e+06	2.53242e+06	5340971	49715	20014437	8773984	341682	4.21166e+06	59490662	5.15662e+07	5838216	2.83146e+06	85018	1.03261e+07	472275	7575998	3923674	0	4519555	2.20293e+06	75360	1.1386e+06	209064	26211166	0	0	1.13086e+07	2.15841e+06	1.04214e+06	4.23616e+06	915127	858976	138374	3.21488e+07	4.11558e+06	8604892	37244575	7.57517e+06	851419	5474013	40152411
JPN	4.41245e+06	8.03754e+06	3.37413e+06	8.40559e+06	2.71049e+07	26346588	384818	6.12895e+08	45144520	421520	3.56069e+06	0	1.33196e+06	348401	70552	4.14086e+06	1.22553e+07	85798376	229504	12267884	128377	3.9172e+07	1.54876e+07	69488	2.13163e+06	8295677	0	144792	6786	114500	4960	2.53711e+07	59293	0	63023995	4.62814e+06	321981	939342	1.98108e+06	87550.5	1.3228e+07	3315644	279484422	367512	51902498	1.30412e+06	36704033	4.0807e+06	19014143
KAZ	0	0	2563	0	0	0	0	100	0	0	0	0	0	0	0	78487	0	7000	0	0	0	0	0	0	0	17304.5	0	0	0	0	0	0	0	0	34872	0	0	0	0	0	0	0	0	28	124549	0	0	0	0
LAO	0	0	0	0	0	0	0	0	0	0	0	0	0	0	0	0	0	0	0	0	0	0	0	0	0	0	0	0	0	0	0	0	0	0	0	0	0	0	0	0	0	0	0	0	0	0	0	0	0
LVA	0	0	0	20264	0	0	0	187	0	0	87171	0	70288.5	0	0	4985	151968	1049542	0	15391	119	0	0	0	4000	0	0	870424	0	0	0	0	0	0	0	1322	0	2359	0	0	0	651682	0	12726	2.01381e+06	0	124806	0	0
MLT	0	0	0	0	0	4463	0	0	1511410	0	0	0	0	0	0	0	1509	3000	0	0	0	0	0	0	0	6068	0	0	0	0	0	0	0	0	0	0	0	0	0	0	297808	0	0	0	0	0	1540281	5306	1748
MEX	755266	5212940	2.82224e+06	4127	627408	2.28612e+06	57836.5	1669212	95490	1198654	0	0	0	15196	0	2036	106020	900352	91615	3794000	137.5	47537	109672	0	0	14242.5	1686162	486	0	0	0	0	0	0	232834	915638	0	3749	0	919937	3843	90475	103158	84285.5	632	20089.5	65847.5	7992	408806
MNG	0	0	0	0	0	0	0	0	0	0	0	0	0	0	0	0	0	18000	0	0	0	0	0	0	0	0	0	0	0	0	0	0	0	0	0	0	0	0	0	0	0	0	0	0	0	0	0	0	0
MMR	0	0	0	0	0	0	0	0	0	0	0	0	0	0	0	0	0	0	0	0	0	0	0	0	0	0	0	0	0	0	0	0	0	0	0	0	0	0	0	0	0	0	0	0	0	0	0	0	0
NLD	158260	9005053	7429470	39833675	1083724	2192937	180504	24972841	922169	14883	4874131	0	1.07833e+07	1171704	44397	18198792	2.21385e+07	48844625	770292	5198059	217760	1.10305e+07	598708	297195	1.07304e+06	22096039	1.63895e+06	1127100	0	78664	4581	989139	0	0	0	453830	340368	5.5154e+06	13591	285112	921640	8.91043e+06	7.95374e+06	1384523	11309513	1.31195e+06	13991560	895960	1.22432e+07
NZL	281552	16821104	0	0	9779	5699	90285	608627	8936	0	0	0	8960	38674.5	0	0	458932	37558.5	0	0	0	30791	42837	0	1111	1704738	73366.5	0	0	0	0	774708	0	0	121381	0	13665	0	1202.5	0	6730	0	30324	0	15994	92541	319584	28070	38314.5
NGA	0	22189	0	0	0	0	0	38	0	0	0	0	0	0	0	0	10462	6000	0	0	0	0	0	0	0	89621	0	0	0	0	0	0	0	0	0	0	0	0	0	0	0	0	0	0	0	0	0	671	0
NOR	24332	1.00077e+06	617930	53812.5	830652	445993	90846.5	24593752	836527	16200	665965	0	2.65811e+06	116433	0	873771	1124950	4.38551e+06	314973	42262.5	16492	1918446	0	12165	5000	871552	1.31804e+06	11364.5	0	95511.5	0	348842	851	0	1.99976e+06	211208	189630	0	0	129937	5930	285787	24355146	72675.5	170556	52444	1.68885e+06	3181	4.19569e+06
PAK	0	0	0	0	0	28	0	0	0	0	0	0	0	0	0	0	0	276196	0	0	0	0	1300	0	0	13916	0	0	0	0	0	0	0	0	0	0	204886	0	0	0	0	0	0	0	0	0	19	142	984
PER	0	0	0	0	93032	0	17622.5	171	0	6513	0	0	0	0	0	0	0	2871	0	0	0	0	0	0	0	0	0	0	0	0	0	24	0	0	3978	0	0	0	0	0	0	0	0	0	0	0	0	0	0
PHL	0	46570	43389	0	0	40377	0	768916	132193	0	0	0	0	0	0	0	0	65000	0	0	0	70271	0	0	0	0	647727	0	0	0	0	115530	0	0	9764	2464.5	0	0	0	0	0	0	1019797	0	2926	0	179303	65	3926
POL	127423	98539.5	372082	1427890	2370953	114423	18707.5	4045682	19572	0	1.26805e+06	0	3194826	151682	0	701604	2.24514e+06	7123305	53308.5	803276	35674	434412	108345	0	75653	2.03644e+06	50777.5	491759	0	311445	198	150802	0	329480	1774379	1321	49593	1927307	167790	43850	13542	0	1748947	1039447	8663493	224170	84459	359272	5213601
KOR	117532	8.40395e+06	62182	431010	1826096	1.85413e+06	2.44593e+06	195265968	3938878	137038	1.64651e+07	0	75035.5	372658	374	137184	915454	1.02416e+07	15978	593432	0	18106066	2.30511e+06	1617033	656845	767142	33192166	213450	60	53253.5	1.3214e+06	6.16332e+06	4103	0	1.89689e+06	317440	138536	62767	726142	200899	4.68428e+06	3039128	0	2.16519e+06	30655665	3.80056e+06	6367724	183132	155577
ROU	0	674994	116875	162233	121326	4752	0	75484	9798	0	11982.5	0	4664	137776	0	11139	1.56986e+06	6.95684e+06	26634.5	512366	0	54760.5	15046	0	118655	2699630	0	10885	0	0	0	611308	0	0	881130	1973	40927	1561	0	0	0	118759	145066	0	1.64027e+07	41870	72537	95	40601
RUS	0	31749.5	446348	67062	120318	11074	0	3.23816e+06	0	0	13937	0	8810.5	0	205038	1.31049e+06	1865406	680944	0	47991	0	1.19489e+06	50173	202992	0	166339	33580.5	7.38341e+06	0	41926	0	33412	194891	0	535415	0	0	21511	0	0	0	1429938	213442	32537.5	0	0	24645	2697	54056
SAU	0	0	205	8066	0	0	0	0	5258634	0	0	0	0	262220	204	0	0	78807.5	33930	0	0	1359329	0	0	0	0	0	0	0	0	0	740	0	0	106553	1460	42671	0	0	0	0	0	70393.5	0	0	0	42671	0	35470
SGP	94217.5	2192586	545651	1184816	299015	57965	1306052	111641431	28962938	8465	16446	0	393350	308072	10888	19196.5	1.33727e+06	2.37013e+06	0	456586	0	2855056	9242372	43953	726168	390137	10836515	23531	874	0	689769	1.58822e+06	0	105520	3.43378e+06	83349	219149	13622	455696	7054	6191966	205322	60942306	9104	435880	56556.5	0	599158	370825
RSA	0	550056	4150	8676	7371	17070	113294	2.86618e+06	21991.5	51742	0	1006615	6958	42806	6212.5	973	213214	529502	0	0	0	1854079	0	0	0	3636	0	0	0	0	0	0	0	0	121132	114919	754010	0	1746839	0	0	12963	31311	0	215252	45604	55161	0	417412
ESP	2587451	435674	1641636	3.58597e+06	7902426	568587	5072173	12667708	810176	477005	1.45313e+06	0	470949	841048	108695	2085511	17571477	6475411	277334	165510	79909	3.42621e+06	1200	58095	1.38616e+06	7.80525e+06	485811	52750	0	21384	11039	9085036	0	0	3.51022e+06	83591	4506	1284612	18915	2856925	34640.5	693413	1.41123e+06	4696890	9.54259e+06	346580	520887	1.60544e+06	0
SWE	1.37649e+06	7.18317e+06	1.16547e+07	19080018	6.46675e+06	21976788	438064	35623727	763386	249096	5466771	0	2.29404e+07	1281555	6343	24983163	4.72508e+07	8.21671e+07	107434	2433692	169575	2551942	374206	731744	697456	2.48538e+07	9.60569e+06	1.83196e+06	0	427894	588590	6.09755e+06	0	0	7.0861e+06	1849012	3944	3.28309e+07	565940	263388	115344	6.91659e+06	17297171	247158	1.9744e+07	1157475	1.34303e+06	1906394	2.53084e+07
CHE	2.87543e+06	6.27554e+06	19025311	3135041	1.12681e+07	6.2472e+06	572660	5.54182e+07	1443183	664360	5.26312e+06	0	3.88982e+06	1260192	510330	2392768	2.75659e+07	146635239	925506	4383131	989.5	7.3371e+06	796808	2984904	3969900	32231525	8209414	222718	0	538998	38331	5.95898e+06	0	211197	9899592	400688	594968	8411405	252351	368551	1.63576e+06	9655326	1.02543e+07	543953	7.05189e+06	1290485	2885107	4981269	9984723
THA	0	1.59463e+06	245792	177	141758	43614.5	5968	3.04553e+06	865482	1191	0	0	53923	81976	50	1454	5836	3.37164e+06	144	0	0	3287062	2.52642e+06	0	89	690992	6027630	3629	164681	40	0	249064	0	216941	37662	2760.5	0	984	37997.5	44178.5	1.26811e+06	0	4.84373e+06	0	864988	1029314	1.74155e+06	30555.5	40873
TUR	45779	127284	363958	590144	46876	23685.5	40826	288762	42372	14443	9574	12131	333768	1.47453e+06	47012.5	22614.5	192005	4.56403e+06	178384	154566	766	417548	169	1507877	294708	1.09595e+06	0	1201514	0	543.5	4856.5	1320229	0	0	103558	4596	31489	29236.5	138011	18651.5	16041	187046	62138.5	1848263	7.67191e+06	500474	18043	255498	126652
UKR	0	0	18026.5	21629.5	5065	7118	0	1.84127e+06	0	25001	77148	0	1953700	12	0	146958	24318	827364	12971	22427	0	80665	0	5211	0	8677.5	33066	3013576	0	2146	0	13613	78000	0	11404	859	0	0	0	0	0	32110	449937	23705	21065659	0	0	1248.5	43357.5
VEN	17280	0	0	0	114480	0	0	0	0	33420	0	0	0	0	0	0	0	3830	0	0	0	0	0	0	0	0	0	0	0	0	0	0	0	0	0	0	0	0	0	0	0	0	0	0	0	0	0	0	0
VNM	0	162121	0	30237	0	685740	0	181323	117430	0	2183	0	1131	163200	0	0	5552	549000	0	0	0	783.5	34020.5	0	0	3490	2.93567e+06	15	0	0	0	0	0	0	46031	54492	0	0	0	0	2816	0	180762	0	0	0	12882.5	11213	0
GBR	649518	9616643	3649821	16197221	7.80787e+06	3.88853e+06	508662	2.13097e+07	2852544	97394.5	2649604	2408	3.97562e+06	1.65108e+06	90056	2.14015e+06	29160145	22911442	1003433	2173672	134957	4.3855e+06	660568	0	1667348	1.00941e+07	2.49323e+06	603738	0	74544	196408	1607531	0	0	1.47771e+07	1.20548e+06	1682863	8281920	1.11625e+06	23237	176110	6.5672e+06	4.64122e+06	1175964	8197047	3509632	4640862	3677014	6737852
USA	12852566	4.7441e+07	14953378	4.15717e+07	45037299	1.98954e+08	7826016	130280670	14780815	10048779	6484476	3328	2.79816e+06	7767229	167793	6513943	21890928	59857883	2789063	1711999	71417	29759392	3010199	0	13688867	1.62383e+07	4.57979e+07	6.0825e+06	0	102034	74830.5	163361464	0	0	3.17377e+07	9838415	3736135	11084882	6737888	6509995	7.47464e+06	3102560	61255586	3036966	32040665	13385408	48883503	1.0294e+07	8.79201e+06
[truncated: 9 more columns]

## Sheet: undirected
	Argentina	Australia	Austria	Belgium	Brazil	Canada	Chile	China	China, Hong Kong SAR	Colombia	Czechia	Dem. Rep. of the Congo	Denmark	Egypt	Ethiopia	Finland	France	Germany	Greece	Hungary	Iceland	India	Indonesia	Iran	Israel	Italy	Japan	Kazakhstan	Lao People's Dem. Rep.	Latvia	Malta	Mexico	Mongolia	Myanmar	Netherlands	New Zealand	Nigeria	Norway	Pakistan	Peru	Philippines	Poland	Rep. of Korea	Romania	Russian Federation	Saudi Arabia	Singapore	South Africa	Spain
Argentina	0	15467.5	499811	161346	2.09332e+07	683607	2.11215e+06	8.91685e+06	9647	5254552	0	0	49743	43257.5	0	248612	6.49315e+06	1.33796e+07	6052	43890	0	782935	0	0	193440	7977641	4.41245e+06	0	0	0	0	2.42068e+06	0	0	159722	281552	0	24332	0	1.3883e+06	443	127423	117532	501382	54961.5	100948	94217.5	334646	2662414
Australia	15467.5	0	1.3082e+07	3098823	33591.5	10902387	218975	47614532	2.36774e+06	425598	147173	0	1.13467e+06	6574	5221	5490432	10071377	4.49616e+07	296444	567436	9741.5	558461	3092587	0	357774	14017853	8.5081e+06	1814403	2476	113065	0	6308306	0	0	9.19416e+06	23415018	240829	1275063	5860	18123	117845	102910	9.33546e+06	674994	828028	1262778	3905121	1.23907e+06	711188
Austria	499811	1.3082e+07	0	9953473	9.95751e+06	8091728	1025651	3.08481e+07	2.48096e+06	608518	9537743	0	4312943	695289	24769	7671757	3.04343e+07	231241078	2.64747e+06	42542314	133015	2398553	117622	5634023	1733102	3.88037e+07	4745487	12255.5	0	79509	148435	5.13993e+06	0	0	1.4192e+07	2.1732e+06	39	2659684	1136	11763	325344	1.2069e+07	14495245	3678796	14211709	3046050	5.65529e+06	1.05729e+06	10013682
Belgium	161346	3098823	9953473	0	574766	2.75966e+06	30331.5	8251494	519436	62251	2.28383e+06	582727	5477403	697850	39725.5	8.96515e+06	122178915	1.09457e+08	612528	2298077	18913.5	1220491	36107	1052329	1650583	21726804	8.64623e+06	485622	0	239831	22201	1549671	0	0	6.98935e+07	159594	1.333e+06	1196663	1.39649e+06	60502	16445	6968454	5.74292e+06	3327176	3047225	1337069	2.03009e+06	2.68073e+06	11609707
Brazil	2.09332e+07	33591.5	9.95751e+06	574766	0	905130	1.04197e+06	33821317	868438	794236	14521	0	249122	17517	0	2260663	1.78847e+07	55524657	0	36581.5	0	1051678	0	0	153844	3.28888e+07	2.71321e+07	38913	0	0	0	1405732	0	0	2083563	127725	6334	831532	0	1327045	0	2465527	1826096	394014	214725	1094	471708	87736	7934251
Canada	683607	10902387	8091728	2.75966e+06	905130	0	2.4837e+06	4.83669e+07	2300426	169456	1.30233e+06	0	2642981	886093	2326	2.8789e+06	9984427	3.39332e+07	196734	218222	42717.5	2.53707e+06	62838	4747	1.26463e+06	4.09762e+06	2.75935e+07	71566.5	0	82649.5	5274	2.55101e+07	0	0	22710612	771462	469448	2288816	478611	107726	199532	376837	8.22481e+06	100978	2.79066e+06	2176592	618333	504209	1.87014e+06
Chile	2.11215e+06	218975	1025651	30331.5	1.04197e+06	2.4837e+06	0	2.85062e+06	5834	168020	215256	0	126554	0	0	2455925	740569	4804561	0	3000	0	420102	9730	0	33746.5	2.41359e+06	430346	0	0	0	0	74845.5	0	0	187010	90285	242119	225390	0	818732	0	18707.5	2.45267e+06	0	0	0	1306052	113294	5073620
China	8.91685e+06	47614532	3.08481e+07	8251494	33821317	4.83669e+07	2.85062e+06	0	4.1969e+08	3645694	5517174	115898	1.85427e+07	1.87808e+06	2410759	1.16005e+07	66469520	4.55233e+08	852110	3492312	36172	93770563	1.43596e+07	16786928	3.2429e+06	6.87834e+07	6.7083e+08	5.57873e+06	85195	262798	43540.5	16420594	528345	0	4.198e+07	6027564	32078395	2.77089e+07	4.78723e+06	777942	7653495	17872556	250011586	940982	28708219	6905849	1.62072e+08	1.05112e+07	2.53613e+07
China, Hong Kong SAR	9647	2.36774e+06	2.48096e+06	519436	868438	2300426	5834	4.1969e+08	0	14726	677	0	671618	16100	0	970173	1.59434e+06	11662157	1511	7.05616e+06	0	767699	711303	241914	442600	1360358	49490467	323	0	0	1521303	124077	0	105653	2.16616e+06	88327.5	7445	845539	106844	900	3.64665e+06	2768151	47007971	21341	51048.5	5259123	31497205	107364	967490
Colombia	5254552	425598	608518	62251	794236	169456	168020	3645694	14726	0	160	0	0	0	0	116822	1043261	2793973	24129	0	0	256116	0	0	4000	2.53242e+06	421520	0	0	0	0	1.28434e+06	0	0	14883	0	0	16200	0	219403	18298	0	137038	0	0	0	8465	51742	477005
Czechia	0	147173	9537743	2.28383e+06	14521	1.30233e+06	215256	5517174	677	160	0	0	1.42332e+06	65771.5	0	1.34243e+06	4.31626e+06	7.30211e+07	153000	1243553	49521.5	4.03115e+06	647	19059	44158	1.09561e+07	4.09061e+06	121848	0	360254	4	1116588	357	0	11962683	5847	7588	1.18624e+06	190957	13467	0	6.49679e+06	16613302	2526605	6125544	19412	71067.5	460930	2.30908e+06
Dem. Rep. of the Congo	0	0	0	582727	0	0	0	115898	0	0	0	0	0	0	0	0	112535	852000	0	0	0	0	0	0	0	49715	0	0	0	0	0	0	0	0	0	0	0	0	0	0	0	0	0	0	0	0	0	1012601	0
Denmark	49743	1.13467e+06	4312943	5477403	249122	2642981	126554	1.85427e+07	671618	0	1.42332e+06	0	0	167076	0	7510040	9.15786e+06	4.36174e+07	923061	7886488	260703	448138	44782	4070	305730	2.63936e+07	2203302	104142	0	194810	44990	443268	0	0	16916266	290344	0	17014987	47276	12909	0	10145297	781840	557174	2133389	166065	1035495	189302	5097629
Egypt	43257.5	6574	695289	697850	17517	886093	0	1.87808e+06	16100	0	65771.5	0	167076	0	0	1.36362e+06	1501043	1.23703e+07	25179	968	200821	581326	10802	25390	140844	8893582	348401	0	0	0	0	15196	0	0	1203786	38674.5	0	116433	0	0	0	151682	372658	137776	0	390587	308072	46068	841048
Ethiopia	0	5221	24769	39725.5	0	2326	0	2410759	0	0	0	0	0	0	0	627134	1294512	423682	0	0	0	36062	0	0	5761	346839	70552	0	0	0	0	0	0	0	45736	0	0	0	0	0	0	0	374	0	205038	871	10888	6212.5	108695
Finland	248612	5490432	7671757	8.96515e+06	2260663	2.8789e+06	2455925	1.16005e+07	970173	116822	1.34243e+06	0	7510040	1.36362e+06	627134	0	2.09619e+07	6.1737e+07	1370603	4279640	158444	4.30423e+06	570062	3010932	614658	10091016	4.2371e+06	620910	0	464652	6911	1.73257e+06	0	0	2.59847e+07	316607	95316	14910288	106537	169804	44422	7.97906e+06	3.5648e+06	979670	2.76396e+07	8286098	921274	2436025	1.03912e+07
France	6.49315e+06	10071377	3.04343e+07	122178915	1.78847e+07	9984427	740569	66469520	1.59434e+06	1043261	4.31626e+06	112535	9.15786e+06	1501043	1294512	2.09619e+07	0	2.3875e+08	1.13142e+06	2.78207e+06	2527	7.46003e+06	317707	1389321	4961720	8.71261e+07	1.87054e+07	139136	0	232330	34769.5	6.09027e+06	0	2779	3.33988e+07	2633346	993298	5976390	298562	490392	23080	12429659	6669085	1.15413e+07	17604417	1704858	9.03963e+06	2063821	4.58091e+07
Germany	1.33796e+07	4.49616e+07	231241078	1.09457e+08	55524657	3.39332e+07	4804561	4.55233e+08	11662157	2793973	7.30211e+07	852000	4.36174e+07	1.23703e+07	423682	6.1737e+07	2.3875e+08	0	2.30921e+07	83797500	340503	70454215	2251969	20284000	11120500	200489631	145682809	5.86269e+06	23000	6277384	1173269	51452926	32000	0	1.37295e+08	5.3477e+06	3840118	2.19911e+07	2244258	2.19727e+06	1.65699e+06	9.39032e+07	93999603	2.55835e+07	302196816	2.81992e+07	1.13771e+08	3.22235e+07	103224733
Greece	6052	296444	2.64747e+06	612528	0	196734	0	852110	1511	24129	153000	0	923061	25179	0	1370603	1.13142e+06	2.30921e+07	0	23460	0	266758	0	0	72127	8253166	229504	0	0	256	139	91615	0	0	780056	0	228419	347043	0	0	0	170192	23451	455913	2368181	1098718	0	0	277334
Hungary	43890	567436	42542314	2298077	36581.5	218222	3000	3492312	7.05616e+06	0	1243553	0	7886488	968	0	4279640	2.78207e+06	83797500	23460	0	50	265332	6000	0	66500	3.356e+06	12558508	421	0	15391	0	3.87995e+06	0	0	6057188	13190	0	166270	0	823	2000	1022279	602254	2080769	1032287	6000	1093318	479580	314104
Iceland	0	9741.5	133015	18913.5	0	42717.5	0	36172	0	0	49521.5	0	260703	200821	0	158444	2527	340503	0	50	0	77	0	0	0	85018	128377	0	0	119	0	137.5	0	0	217760	0	0	516708	0	0	0	86426	0	0	164	0	0	0	79909
India	782935	558461	2398553	1220491	1051678	2.53707e+06	420102	93770563	767699	256116	4.03115e+06	0	448138	581326	36062	4.30423e+06	7.46003e+06	70454215	266758	265332	77	0	5.36936e+06	611971	119902	1.12081e+07	3.91991e+07	846305	0	0	2187	191608	0	67435	1.10618e+07	42685	578370	1954767	30360	622914	139933	651431	18613747	71405.5	1250703	2.50864e+06	3026072	2.1249e+06	3489258
Indonesia	0	3092587	117622	36107	0	62838	9730	1.43596e+07	711303	0	647	0	44782	10802	0	570062	317707	2251969	0	6000	0	5.36936e+06	0	3460	0	480191	1.58788e+07	0	0	0	0	174783	0	0	659102	58659	0	626	1300	0	241060	122509	2.43024e+06	15046	50173	0	20174553	36348	117004
Iran	0	0	5634023	1052329	0	4747	0	16786928	241914	0	19059	0	4070	25390	0	3010932	1389321	20284000	0	0	0	611971	3460	0	0	7575998	69488	1500	0	0	0	0	0	0	301380	0	0	12165	0	0	0	0	1622168	0	202992	0	43953	0	58095
Israel	193440	357774	1733102	1650583	153844	1.26463e+06	33746.5	3.2429e+06	442600	4000	44158	0	305730	140844	5761	614658	4961720	11120500	72127	66500	0	119902	0	0	0	4.33157e+06	2605382	12234	0	4000	0	264928	0	0	5122361	86607.5	371068	83738	0	53384	108948	242490	1.04799e+06	152106	417906	0	930308	89843	9310999
Italy	7977641	14017853	3.88037e+07	21726804	3.28888e+07	4.09762e+06	2.41359e+06	6.87834e+07	1360358	2.53242e+06	1.09561e+07	49715	2.63936e+07	8893582	346839	10091016	8.71261e+07	200489631	8253166	3.356e+06	85018	1.12081e+07	480191	7575998	4.33157e+06	0	12815232	2220231	75360	1.1386e+06	215132	2.62254e+07	0	0	3.34047e+07	3.86314e+06	1.13176e+06	5.10771e+06	929043	858976	138374	34185210	4.88272e+06	11304522	37410914	7.57517e+06	1241556	5477649	4.79577e+07
Japan	4.41245e+06	8.5081e+06	4745487	8.64623e+06	2.71321e+07	2.75935e+07	430346	6.7083e+08	49490467	421520	4.09061e+06	0	2203302	348401	70552	4.2371e+06	1.87054e+07	145682809	229504	12558508	128377	3.91991e+07	1.58788e+07	69488	2605382	12815232	0	144792	6786	114500	4960	2.70572e+07	59293	0	6.46629e+07	4701503	321981	2.25738e+06	1.98108e+06	87550.5	1.38757e+07	3.36642e+06	312676588	367512	5.19361e+07	1.30412e+06	47540548	4.0807e+06	19499954
Kazakhstan	0	1814403	12255.5	485622	38913	71566.5	0	5.57873e+06	323	0	121848	0	104142	0	0	620910	139136	5.86269e+06	0	421	0	846305	0	1500	12234	2220231	144792	0	0	870424	0	486	0	0	1161972	0	0	11364.5	0	0	0	491759	213450	10913	7.50796e+06	0	23531	0	52750
Lao People's Dem. Rep.	0	2476	0	0	0	0	0	85195	0	0	0	0	0	0	0	0	0	23000	0	0	0	0	0	0	0	75360	6786	0	0	0	0	0	0	0	0	0	0	0	0	0	0	0	60	0	0	0	874	0	0
Latvia	0	113065	79509	239831	0	82649.5	0	262798	0	0	360254	0	194810	0	0	464652	232330	6277384	256	15391	119	0	0	0	4000	1.1386e+06	114500	870424	0	0	0	0	0	0	78664	1322	0	97870.5	0	0	0	963127	53253.5	12726	2.05573e+06	0	124806	0	21384
Malta	0	0	148435	22201	0	5274	0	43540.5	1521303	0	4	0	44990	0	0	6911	34769.5	1173269	139	0	0	2187	0	0	0	215132	4960	0	0	0	0	0	0	0	4581	0	0	0	0	0	297808	198	1.3214e+06	0	0	0	2230050	5306	12787
Mexico	2.42068e+06	6308306	5.13993e+06	1549671	1405732	2.55101e+07	74845.5	16420594	124077	1.28434e+06	1116588	0	443268	15196	0	1.73257e+06	6.09027e+06	51452926	91615	3.87995e+06	137.5	191608	174783	0	264928	2.62254e+07	2.70572e+07	486	0	0	0	0	0	0	1.22197e+06	1690346	0	352591	0	919961	119373	241277	6.26648e+06	695594	34044	20829.5	1654065	7992	9.49384e+06
Mongolia	0	0	0	0	0	0	0	528345	0	0	357	0	0	0	0	0	0	32000	0	0	0	0	0	0	0	0	59293	0	0	0	0	0	0	0	0	0	0	851	0	0	0	0	4103	0	194891	0	0	0	0
Myanmar	0	0	0	0	0	0	0	0	105653	0	0	0	0	0	0	0	2779	0	0	0	0	67435	0	0	0	0	0	0	0	0	0	0	0	0	0	0	0	0	0	0	0	329480	0	0	0	0	105520	0	0
Netherlands	159722	9.19416e+06	1.4192e+07	6.98935e+07	2083563	22710612	187010	4.198e+07	2.16616e+06	14883	11962683	0	16916266	1203786	45736	2.59847e+07	3.33988e+07	1.37295e+08	780056	6057188	217760	1.10618e+07	659102	301380	5122361	3.34047e+07	6.46629e+07	1161972	0	78664	4581	1.22197e+06	0	0	0	575211	340368	7515155	13591	289090	931404	1.06848e+07	9850637	2.26565e+06	11844928	1.4185e+06	1.74253e+07	1.01709e+06	15753398
New Zealand	281552	23415018	2.1732e+06	159594	127725	771462	90285	6027564	88327.5	0	5847	0	290344	38674.5	0	316607	2633346	5.3477e+06	0	13190	0	42685	58659	0	86607.5	3.86314e+06	4701503	0	0	1322	0	1690346	0	0	575211	0	13665	211208	1202.5	0	9194.5	1321	347764	1973	15994	94001	402934	142989	121906
Nigeria	0	240829	39	1.333e+06	6334	469448	242119	32078395	7445	0	7588	0	0	0	0	95316	993298	3840118	228419	0	0	578370	0	0	371068	1.13176e+06	321981	0	0	0	0	0	0	0	340368	13665	0	189630	204886	0	0	49593	138536	40927	0	42671	219149	754682	4506
Norway	24332	1275063	2659684	1196663	831532	2288816	225390	2.77089e+07	845539	16200	1.18624e+06	0	17014987	116433	0	14910288	5976390	2.19911e+07	347043	166270	516708	1954767	626	12165	83738	5.10771e+06	2.25738e+06	11364.5	0	97870.5	0	352591	851	0	7515155	211208	189630	0	0	129937	5930	2213094	24417913	74236.5	192068	52444	1.70248e+06	3181	5.48031e+06
Pakistan	0	5860	1136	1.39649e+06	0	478611	0	4.78723e+06	106844	0	190957	0	47276	0	0	106537	298562	2244258	0	0	0	30360	1300	0	0	929043	1.98108e+06	0	0	0	0	0	0	0	13591	1202.5	204886	0	0	0	0	167790	726142	0	0	0	455715	1746981	19899
Peru	1.3883e+06	18123	11763	60502	1327045	107726	818732	777942	900	219403	13467	0	12909	0	0	169804	490392	2.19727e+06	0	823	0	622914	0	0	53384	858976	87550.5	0	0	0	0	919961	0	0	289090	0	0	129937	0	0	0	43850	200899	0	0	0	7054	0	2856925
Philippines	443	117845	325344	16445	0	199532	0	7653495	3.64665e+06	18298	0	0	0	0	0	44422	23080	1.65699e+06	0	2000	0	139933	241060	0	108948	138374	1.38757e+07	0	0	0	297808	119373	0	0	931404	9194.5	0	5930	0	0	0	13542	5.70408e+06	0	2926	0	6371269	65	38566.5
Poland	127423	102910	1.2069e+07	6968454	2465527	376837	18707.5	17872556	2768151	0	6.49679e+06	0	10145297	151682	0	7.97906e+06	12429659	9.39032e+07	170192	1022279	86426	651431	122509	0	242490	34185210	3.36642e+06	491759	0	963127	198	241277	0	329480	1.06848e+07	1321	49593	2213094	167790	43850	13542	0	4788075	1158206	10093431	224170	289781	372235	5907014
Rep. of Korea	117532	9.33546e+06	14495245	5.74292e+06	1826096	8.22481e+06	2.45267e+06	250011586	47007971	137038	16613302	0	781840	372658	374	3.5648e+06	6669085	93999603	23451	602254	0	18613747	2.43024e+06	1622168	1.04799e+06	4.88272e+06	312676588	213450	60	53253.5	1.3214e+06	6.26648e+06	4103	0	9850637	347764	138536	24417913	726142	200899	5.70408e+06	4788075	0	2.31026e+06	3.08691e+07	3870958	67310030	214444	1.5668e+06
Romania	501382	674994	3678796	3327176	394014	100978	0	940982	21341	0	2526605	0	557174	137776	0	979670	1.15413e+07	2.55835e+07	455913	2080769	0	71405.5	15046	0	152106	11304522	367512	10913	0	12726	0	695594	0	0	2.26565e+06	1973	40927	74236.5	0	0	0	1158206	2.31026e+06	0	16435237	41870	81641	95	4737491
Russian Federation	54961.5	828028	14211709	3047225	214725	2.79066e+06	0	28708219	51048.5	0	6125544	0	2133389	0	205038	2.76396e+07	17604417	302196816	2368181	1032287	164	1250703	50173	202992	417906	37410914	5.19361e+07	7.50796e+06	0	2.05573e+06	0	34044	194891	0	11844928	15994	0	192068	0	0	2926	10093431	3.08691e+07	16435237	0	0	460524	217948	9.59665e+06
Saudi Arabia	100948	1262778	3046050	1337069	1094	2176592	0	6905849	5259123	0	19412	0	166065	390587	871	8286098	1704858	2.81992e+07	1098718	6000	0	2.50864e+06	0	0	0	7.57517e+06	1.30412e+06	0	0	0	0	20829.5	0	0	1.4185e+06	94001	42671	52444	0	0	0	224170	3870958	41870	0	0	99227.5	45604	382050
Singapore	94217.5	3905121	5.65529e+06	2.03009e+06	471708	618333	1306052	1.62072e+08	31497205	8465	71067.5	0	1035495	308072	10888	921274	9.03963e+06	1.13771e+08	0	1093318	0	3026072	20174553	43953	930308	1241556	47540548	23531	874	124806	2230050	1654065	0	105520	1.74253e+07	402934	219149	1.70248e+06	455715	7054	6371269	289781	67310030	81641	460524	99227.5	0	654320	891712
South Africa	334646	1.23907e+06	1.05729e+06	2.68073e+06	87736	504209	113294	1.05112e+07	107364	51742	460930	1012601	189302	46068	6212.5	2436025	2063821	3.22235e+07	0	479580	0	2.1249e+06	36348	0	89843	5477649	4.0807e+06	0	0	0	5306	7992	0	0	1.01709e+06	142989	754682	3181	1746981	0	65	372235	214444	95	217948	45604	654320	0	2022852
Spain	2662414	711188	10013682	11609707	7934251	1.87014e+06	5073620	2.53613e+07	967490	477005	2.30908e+06	0	5097629	841048	108695	1.03912e+07	4.58091e+07	103224733	277334	314104	79909	3489258	117004	58095	9310999	4.79577e+07	19499954	52750	0	21384	12787	9.49384e+06	0	0	15753398	121906	4506	5.48031e+06	19899	2856925	38566.5	5907014	1.5668e+06	4737491	9.59665e+06	382050	891712	2022852	0
Sweden	1.37649e+06	8940219	15021790	2.60821e+07	6.4864e+06	23629446	438064	4.10032e+07	808122	249096	6076120	0	3.73755e+07	1291829	6343	44901281	53390529	1.37506e+08	107434	2515692	256230	2.55458e+06	376887	731744	827384	2.89186e+07	1.60411e+07	1.83196e+06	0	711995	588590	6.09755e+06	0	0	10486985	1.89297e+06	3944	3.96627e+07	565940	301188	115739	9920616	17313638	527434	2.02359e+07	1157475	1.35462e+06	1906394	26783542
Switzerland	2.88252e+06	1.0554e+07	4.73965e+07	5760027	1.12681e+07	7906565	572660	58090700	1.83475e+06	664360	6.57067e+06	0	5.46623e+06	1388015	510330	5232073	41520515	2.47027e+08	938548	8.38241e+06	989.5	7358660	796808	2986938	4.19219e+06	5.59436e+07	8932889	222718	0	538998	38331	5968132	0	211197	1.84223e+07	493315	594968	8.50457e+06	252351	395777	1.63576e+06	1.05817e+07	10469918	587033	7.28907e+06	1290485	3.75451e+06	4984910	1.06592e+07
Thailand	0	2066866	1.18022e+06	249003	174354	286317	5968	2.06927e+07	4.17437e+06	1191	439114	0	544750	81976	44155	628430	1271688	22171185	144	5113	0	3620150	2.69955e+06	0	6136	4.19101e+06	82869970	3629	164959	40	0	282498	0	236727	924551	141147	0	73888	37997.5	44178.5	1643892	9692	11640677	0	864988	1029314	1.82996e+07	252406	186798
Turkey	45779	128944	1769413	3.36346e+06	47571	427246	40826	1.52871e+07	52134	14443	78203	12131	1.62256e+06	1.47453e+06	47012.5	2.87231e+06	6329005	40206842	182609	458526	766	719172	3924	1593550	456172	2.82747e+07	5663876	1.2059e+06	0	543.5	4856.5	1320229	0	0	1861113	81595	31489	149502	138011	18651.5	64241	1.5969e+06	3.87933e+06	2130742	8.12011e+06	546612	138194	262399	4915141
Ukraine	334404	4100	1327798	386445	5065	12816	0	4.6913e+06	0	25001	2.91825e+06	0	2.10692e+06	12	0	1333475	1876831	16648733	4733106	1066175	0	177994	0	5211	348528	3686078	185961	3094559	0	11714.5	0	13613	78000	0	1.90712e+06	859	0	251498	0	0	0	1.68759e+06	523212	27789	23287894	0	0	1248.5	295374
Venezuela	3.32476e+06	16078	3155872	1618	3037891	246316	1.00599e+06	4.19555e+06	472461	896961	0	0	89642.5	0	0	360642	84265	3.76543e+06	0	0	0	51354	0	0	48000	7517714	65123	0	0	0	0	540930	0	0	289657	0	0	0	0	0	0	0	7711.5	0	172	0	0	0	1.10011e+06
Viet Nam	0	244350	980926	31272	20391	856128	0	23942693	494254	0	206400	0	32282.5	163200	0	444066	355630	5457818	0	18572	0	107629	37066.5	0	0	682094	2.7736e+07	15	0	0	0	12425.5	0	0	339350	54492	0	272906	0	0	392519	43234	7245475	505	145451	0	1.36829e+06	175714	128858
United Kingdom	651138	1.18558e+07	9.38571e+06	29558228	7.93287e+06	1.10979e+07	509612	51283744	4.66863e+06	97394.5	4115449	2408	13076418	1.65108e+06	107698	14253272	50147162	111378085	1082396	3353590	220591	4.96557e+06	660568	0	2.74125e+06	34038780	2.67249e+07	603738	0	92354	196408	1.66892e+06	0	0	3.63406e+07	1548387	1842899	10008978	1.1177e+06	23237	179868	8.79419e+06	6403958	2.17698e+06	8327007	3549636	7206016	4.0564e+06	1.20349e+07
USA	13127099	49786785	3.64239e+07	4.84858e+07	4.58895e+07	540129091	1.12276e+07	3.30428e+08	2.85317e+07	10100000	9270569	3328	1.05622e+07	7767229	167793	3.35065e+07	5.53743e+07	401887382	4.17191e+06	5993583	71417	3.58404e+07	3022120	0	21231483	60966920	450119381	6.0868e+06	0	123160	74830.5	3.82285e+08	0	0	5.74755e+07	13692329	3736135	14154122	6815868	6514782	10781723	5089961	1.13464e+08	3044566	32406943	13798514	7.84297e+07	1.2014e+07	15371087
[truncated: 9 more columns]
