# Supplementary material for: Spatial-temporal variation characteristics and evolution of the global industrial robot trade: A complex network analysis
Source: PLoS One. 2019 Sep 26;14(9):e0222785. doi: 10.1371/journal.pone.0222785 (PMC6762107; doi:10.1371/journal.pone.0222785)
Supplement: S1 File — (ZIP) [file pone.0222785.s002.zip › S1 File . Dataset matrix for 58 economies from1998 to 2017/2010.xlsx]

## Sheet: directed
	ARG	AUS	AUT	BEL	BRA	CAN	CHL	CHN	CHN-HK	COL	CZE	COG	DNK	EGY	ETH	FIN	FRA	DEU	GRC	HUN	ISL	IND	IDN	IRN	ISR	ITA	JPN	KAZ	LAO	LVA	MLT	MEX	MNG	MMR	NLD	NZL	NGA	NOR	PAK	PER	PHL	POL	KOR	ROU	RUS	SAU	SGP	RSA	ESP
ARG	0	23487	1600.5	15215	5.4085e+06	0	2.34178e+06	0	0	5351671	0	0	0	52416	0	0	120025	148982	0	0	0	6805	355069	4959	0	2249.5	0	0	0	0	0	3275953	0	0	161700	0	0	0	0	1.16314e+06	0	0	15817	33879	195176	217252	2873	326968	50645.5
AUS	27620	0	7324	77568	16573	1802026	1201978	1853131	381782	42023	11241	0	49687	309166	231	3590	362162	835802	0	165000	0	285541	3551696	0	16607	48268	651671	282582	11106.5	0	0	86014	4424	0	286251	1.19015e+07	253636	153249	11867	98432	130104	327	1816040	5536	932503	793714	3069610	7528434	510025
AUT	460038	9936679	0	2.11898e+06	1.19032e+07	3175618	597001	3.98861e+07	5724547	263790	8792046	0	2079682	633716	474819	1421879	16728655	9.3585e+07	924494	8314350	45279.5	2976950	377678	5.25587e+06	2.01143e+06	22537269	1.59677e+06	10906	9273	1.38168e+06	475247	4067566	0	144	10776840	520619	156176	4.40826e+06	187199	23489.5	619643	6215876	16847491	3.89608e+06	30531363	2.50997e+06	5800637	2228647	6.76163e+06
BEL	525784	7892140	1.28123e+06	0	1.26693e+06	4200749	328351	2.85613e+06	290142	11329	1.87803e+06	329010	654652	1139900	8733.5	875523	49621823	3.0083e+07	407954	1.52378e+06	12016.5	3.15299e+06	9046.5	613945	3.7297e+06	1.43551e+07	700442	187114	0	62224	23202	1266170	2800	0	51196306	338414	860710	911581	5.51132e+06	248433	134100	3.68424e+06	97663	1.16743e+06	10586054	1233571	968965	3.06752e+06	5968244
BRA	8.62274e+06	28372	27630	0	0	31913	1.0446e+06	601932	111804	820117	0	954	0	4984	1195	60823	783982	406932	0	0	0	617622	5632	2435	0	397805	15350.5	0	0	0	0	832068	0	0	816313	6726	6742.5	5000	3000	445814	509249	13657	0	0	0	331	18815	221156	231822
CAN	946605	9.11923e+06	828452	1118758	1.47618e+06	0	1.53658e+06	12654410	1.17558e+06	2948692	4.02654e+06	0	37720	624970	2276	1635851	2.17721e+06	3151706	228164	450810	9279	4.07703e+06	9006	214886	1.06093e+06	1.39381e+06	1734009	458763	0	2914	0	18661880	3563	0	20700840	3179457	150365	1300134	234634	293352	28540.5	333700	6332506	147175	5294340	960262	1035609	321994	1219247
CHL	163604	32135	0	0	837299	33137	0	0	0	77677.5	0	0	386	0	0	0	0	126633	0	0	0	71395	7602	0	0	14711.5	0	0	0	0	0	8761	0	0	0	0	0	683658	0	246524	0	0	0	0	0	0	0	0	242339
CHN	16246381	66673968	4257927	8059023	43548621	29899708	5.53704e+06	0	1.60234e+08	3127083	3621427	125782	9422861	4.68059e+06	2.14083e+06	6807544	1.56731e+07	52790064	1192218	2.40195e+06	73539.5	54458316	34100918	1.38134e+07	3550314	23648464	7.83406e+07	7.45529e+06	480032	765415	38454	17987197	1336587	7498719	13749704	12448851	6.09369e+06	4544823	6951760	3584048	1.00251e+07	16792573	43089469	1.44905e+06	48144744	13075272	1.15593e+08	9966808	11687769
CHN-HK	632155	1.28532e+06	53798.5	175587	1.87531e+06	571002	48966	279939513	0	3810.5	14124	0	69367.5	20150	544961	50662.5	487094	4885586	11868.5	12000	480	434878	1.03336e+06	413600	204000	386835	3.10404e+07	0	0	19085	0	5534178	0	0	3440299	121082	66718	146686	123360	1338	10309554	20386109	7.27231e+07	16538	592121	65034	5.68463e+06	208835	137234
COL	43307	45652	0	173	32808.5	0	43076	0	0	0	0	0	0	0	0	0	0	0	0	0	0	0	0	0	0	17227	0	0	0	0	0	80657	0	0	0	1364	0	19850	0	167378	0	0	0	0	0	0	0	1787	282
CZE	14010	879240	2.15152e+06	365314	202296	84139.5	344752	1.31354e+06	0	298164	0	0	443572	245698	0	182138	2.75736e+06	37822216	442996	498290	30131	75988.5	163004	94784.5	94774	3.12412e+06	643514	307230	0	23559	165	41312	1743	0	2474452	1106946	989	982198	188	18140	0	4.77651e+06	70464	1692077	4.11948e+06	186612	5308.5	93885	729089
COG	0	0	0	0	0	0	0	0	0	0	0	0	0	0	0	0	0	0	0	0	0	0	0	0	0	0	0	0	0	0	0	0	0	0	0	0	3178	0	0	0	0	0	0	0	0	0	0	84304	0
DNK	100246	1223328	2454701	3.20675e+06	242360	1674377	346326	1.18989e+07	366712	39699	804671	0	0	90223.5	0	2685722	8.05695e+06	19234031	316055	907220	90400.5	540072	66781.5	128230	421858	4106749	1287705	41605	0	100632	18938	35577	0	0	10256113	587378	0	1.54581e+07	90942	422237	18244	8.63939e+06	529716	309292	1319457	142102	760892	95672	4.85738e+06
EGY	0	12014	258	0	0	111	76487	0	0	0	0	0	0	0	0	1026	42402.5	732648	0	0	0	54457	0	0	0	7886	0	0	0	0	0	0	0	0	0	0	65260	0	0	69429	0	0	0	7458	0	21525	1762	20	0
ETH	0	0	0	0	0	0	0	0	0	0	0	0	0	292	0	0	0	0	0	0	0	0	0	0	0	5170	0	0	0	0	0	0	0	0	0	0	0	0	0	0	0	0	0	0	0	0	0	0	0
FIN	312733	7.37784e+06	4766515	4299396	970671	5.33188e+06	3.75135e+06	1.61757e+07	96673	442819	2.94648e+06	0	2944854	639572	656233	0	16723104	32905694	1.57751e+06	5535227	126372	13062756	868515	3.16927e+06	538881	4.43183e+06	445910	160130	0	467316	0	731747	0	0	9657718	95730.5	0	12347287	133078	597562	21554	5.44438e+06	2.69375e+06	693613	36004177	2.97105e+06	786974	1.79886e+06	6.03032e+06
FRA	5.68525e+06	9554023	7.41222e+06	3.19509e+07	20289286	5.3505e+06	2340831	60594687	1.35638e+06	1.08055e+06	4780807	76882	2642122	2.34225e+06	309889	1535057	0	100398209	1.69105e+06	1027429	4917	6.07275e+06	767958	1435139	1.23735e+06	2.39817e+07	5557642	1071332	0	161694	38441	6582734	0	7953	7900343	4746906	3480974	8233658	1.75159e+06	627138	48247.5	11023649	5198719	4.8518e+06	23613492	1678373	3.90955e+06	2266152	1.93869e+07
DEU	16700863	33956891	1.26145e+08	7.01658e+07	69005442	2.47612e+07	6.77987e+06	5.91754e+08	13353765	2301967	53527723	115277	2.16127e+07	1.8493e+07	689814	1.03919e+07	152376703	0	1.22028e+07	31071958	342459	6.0598e+07	7835898	1.40884e+07	1.36782e+07	152586326	40083356	4.27793e+06	0	6016309	524707	43782523	62276	87451	91483123	1.00024e+07	3.19066e+06	3.17895e+07	1793912	1.53448e+06	5469133	98894381	7.75797e+07	3.65313e+07	230978399	2.8488e+07	35400199	2.92167e+07	87768037
GRC	0	70856	139658	4663	0	11931	2333	5849.5	0	11479	852576	0	17741	42343	6810	723	761615	231683	0	2907	0	1077606	0	0	195000	380606	0	3421	0	7844	0	0	0	0	575871	0	0	0	0	0	9925	96341.5	4824	651904	42402.5	296726	19442	304326	1065766
HUN	11224	1361154	32830235	106894	26877.5	54697	15961	488393	517764	607	862605	0	2.24157e+07	75112.5	0	46678	708186	2.45593e+07	21154	0	12509	132512	120000	19341	23500	152907	127372	6438.5	0	0	0	25000	0	0	54000	70942	92623	586787	0	5508	306000	669302	63023	1.91609e+06	734464	28533	331852	104934	272312
ISL	0	0	0	0	0	5469	0	0	0	0	15	0	40687	0	0	12370	0	31942	0	0	0	0	0	0	0	8519.5	0	0	0	0	0	0	0	0	32077	3363	0	613187	0	0	0	0	0	0	0	0	0	0	0
IND	227075	318376	13954	37943.5	218044	89774	373883	779244	768530	95972.5	0	0	26489	1.41182e+06	881906	36402	294077	744267	7185	3982	0	0	6.53799e+06	174846	61918	1015663	12245	822600	0	0	36624	105245	0	1123167	202230	7912.5	1297842	0	19909.5	0	595902	379911	325796	146773	240014	769289	433501	1112304	145581
IDN	4984.5	1996079	119222	119	12	5075.5	19177	56820	23298.5	0	0	0	0	425123	231	3987	4587	4662.5	0	0	0	841461	0	26613	41000	3274	1.03104e+06	0	0	0	10942	3354	0	0	19887	51364	0	70452	0	0	85014.5	0	56641	0	0	500	694610	5451.5	165634
IRN	0	4807	0	0	0	0	0	535	0	0	0	0	0	0	0	0	0	10707	0	0	0	1000	0	0	0	8046	0	6787	0	0	0	0	0	0	0	0	0	0	0	0	0	0	0	0	0	0	0	1040	0
ISR	131981	852948	213512	868146	406952	163784	23495.5	4022903	572088	3000	7450.5	0	6525.5	499218	623	135206	2326346	800055	186702	18000	0	2.81289e+06	0	0	0	1187548	449992	15129	0	86991.5	0	270418	0	0	5151541	173630	36902	50584	0	10000	228000	88255	3.60797e+06	16980	622324	0	401311	117564	8417212
ITA	10358211	2.05026e+07	21896667	9.69007e+06	3.0725e+07	4.22808e+06	4515935	5.51456e+07	1768160	2.64379e+06	6.27618e+06	45999	6987171	6222405	377502	6183610	6.80196e+07	4.66052e+07	4.50441e+06	4.61428e+06	52604.5	13221455	2.33833e+06	1.1118e+07	4.71787e+06	0	4.14541e+06	4176742	0	706920	321442	21482371	6533	39018	1.06286e+07	1241398	1.64471e+06	5.95304e+06	801745	765532	334017	40638948	9534234	8172979	5.58571e+07	1.40102e+07	2.23129e+06	4.5495e+06	5.18236e+07
JPN	3.86994e+06	1.15388e+07	6934690	9.1744e+06	37573588	40763550	422689	1.13595e+09	74625032	323334	9517104	7412	1.10326e+06	292085	4126	2995003	3.27002e+07	1.39524e+08	488595	9095975	158156	6.2782e+07	44044630	3.20069e+06	5.25771e+06	7.79824e+06	0	473174	2003.5	318613	17396	3.80559e+07	37713	849289	92675998	3.52853e+06	264863	1110189	2.55106e+06	60653	3.81929e+07	11074729	5.9497e+08	326142	14958726	3.57186e+06	8.36648e+07	7733125	16106122
KAZ	0	0	0	0	0	70	0	0	0	0	0	0	0	0	0	0	0	5203	0	2348	0	0	0	513	0	901	0	0	0	0	0	0	0	0	153789	0	0	0	0	0	0	0	4800	0	0	0	0	0	0
LAO	0	0	0	0	0	0	0	0	0	0	0	0	0	0	0	0	0	0	0	0	0	0	0	0	0	0	0	0	0	0	0	0	0	0	0	0	0	0	0	0	0	0	0	0	0	0	1387	0	0
LVA	0	0	0	0	0	0	1510	0	0	0	1384	0	8661	0	0	598506	23859	827680	0	6227	0	0	0	0	0	0	0	52116.5	0	0	0	26367	0	0	2652	0	0	84916	51	0	0	346553	0	0	2675321	0	0	0	0
MLT	0	0	0	40538	0	0	0	0	0	0	0	0	0	0	0	0	0	0	0	0	0	0	0	0	0	17514	0	0	0	0	0	0	0	0	0	0	0	0	0	0	0	0	0	0	0	0	0	0	0
MEX	1395144	8119661	97133	78416	1399689	17568893	389963	4366664	208565	2509573	55359	0	35803	0	1722	31353	394992	3006110	0	838000	727	220980	47946	0	108856	204904	2.23668e+06	0	0	0	0	0	0	0	1.05295e+06	633794	0	60570	0	824017	7732	77598	201700	51880.5	1202368	28118	137899	13230	825635
MNG	0	0	0	0	0	0	0	0	0	0	0	0	0	0	0	0	0	1325	0	0	0	0	0	0	0	0	0	0	0	0	0	0	0	0	0	0	0	0	0	0	0	0	0	0	0	0	0	0	0
MMR	0	0	0	0	0	0	0	0	0	0	0	0	0	0	0	0	0	0	0	0	0	0	0	0	0	0	0	0	0	0	0	0	0	0	0	0	0	0	0	0	0	0	0	0	0	0	0	0	0
NLD	169941	6598331	4341101	43391971	3257612	1974486	441387	36128606	1860580	26220	6972666	0	9684539	337466	131211	6858496	20407036	35204193	1277394	8899000	451188	8.01088e+06	810160	1.19743e+06	2.31712e+06	3.10477e+07	6.92515e+06	766061	0	58145.5	37720	1.79431e+06	0	0	0	230993	1412525	3993278	27911	96495	381976	8.00829e+06	14360062	1449451	3.10489e+07	2713154	9.93717e+06	3.02276e+06	1.18295e+07
NZL	3195	2.07372e+07	0	0	352012	648262	48901	226945	90588	0	21838	0	0	406	0	1654	363862	137106	0	0	0	160470	3157	0	0	6396	35692	0	0	92735	13609	9682.5	0	0	176383	0	0	0	107542	0	0	33	156953	0	30	0	308066	103108	14521
NGA	0	0	0	0	0	0	0	0	0	0	0	0	0	0	0	0	0	0	0	0	0	0	0	0	0	19130	0	0	0	0	0	0	0	0	0	0	0	0	0	0	0	0	0	0	0	0	0	0	0
NOR	0	1.1792e+06	90978.5	137786	1966225	404776	20345	22155963	586299	67748	110600	0	2.59136e+06	193898	0	268572	306612	6.70765e+06	0	11000	77152.5	4.18116e+06	109	63407	0	516531	646310	30514	0	63960	0	256232	0	0	1.17719e+06	23726.5	987	0	2814.5	607	0	755065	1.02817e+08	53712	3.21623e+06	0	732664	123836	9.98733e+06
PAK	0	0	0	0	0	0	0	241584	0	0	0	0	7629	0	0	0	0	69056	0	0	0	0	0	2001	0	2008	106191	0	0	0	0	0	0	0	0	0	0	0	0	0	0	0	0	0	0	2008	11750	0	0
PER	14994	0	0	0	0	0	63303	0	0	248794	0	0	40766	0	0	0	0	952	0	0	0	0	0	0	0	0	0	0	0	0	0	0	0	0	0	0	0	0	0	0	0	0	0	0	0	45576	0	0	22961
PHL	0	66143	31466	0	0	246722	0	1125011	232474	0	0	0	0	0	0	160735	0	163841	0	0	0	0	66437	0	0	0	292566	0	0	0	0	99993	0	0	1067244	26177	0	0	0	0	0	386	1016611	1267	0	0	238524	12474	129013
POL	464753	1.4273e+06	807474	2702144	4673172	774332	115398	1.9647e+06	27000	6704	2172109	0	3.76216e+06	45991.5	0	2491087	6235026	1.57604e+07	335504	637235	17326.5	306547	180330	861424	937720	7889513	132334	577866	0	314852	396	253906	0	0	2.60928e+06	8998.5	15534.5	9.81805e+06	12394.5	57410	0	0	1544597	2.42658e+06	12959084	202818	195318	493822	3989118
KOR	380543	2026966	202416	379714	6202592	1871403	585566	4.22521e+08	12774278	492563	11151374	0	5731.5	1.00823e+06	31077.5	128603	1607196	5.42379e+06	123061	3.94619e+06	54232	35200423	3752506	2.77415e+06	2039344	602035	43276237	280724	46300	444233	2185073	1.0902e+07	39290	13534	3558556	406164	200696	137840	125144	22391	12932473	2.52442e+06	0	1951123	3.75191e+07	2724032	2.439e+07	459248	523329
ROU	217890	1.60611e+06	169500	56277	145244	761275	0	134712	108500	0	17852.5	0	7513	589707	0	70325	2.90591e+06	9194192	155531	716227	0	44338	0	0	61601	2.38715e+06	705	477	0	0	0	205427	0	0	713211	1348	0	6094	0	0	0	293193	55875	0	258110	54400	116767	189	277336
RUS	0	136260	46390.5	18083	100125	2485	0	541166	0	0	26145.5	0	74777.5	3881	0	18724.5	292024	488178	108330	126454	22618	295681	0	976972	0	768938	1623	3067734	0	58419	0	8996	515836	15286	232112	0	0	1.09323e+06	45325	141200	0	53057	178428	38102	0	0	0	2937	0
SAU	0	1409	0	0	0	0	0	34933	0	0	0	0	54933	33613	468	0	0	21587.5	0	0	0	163119	0	0	0	51283	0	0	0	0	0	0	0	0	34933	0	0	0	0	0	233334	0	0	0	0	0	644267	0	35467
SGP	1129231	2701650	1.0192e+06	188322	719020	102150	31301.5	295071615	51892608	0	39441	0	388405	5386.5	0	107894	6.57776e+06	2.32762e+07	9883	636308	0	4843968	21498484	103346	6.28564e+06	2546117	47487189	6571.5	0	0	7.1563e+06	870091	0	198134	4526740	186906	4838.5	85243.5	76781.5	295	20567733	70853	204999502	31995	1760397	262246	0	108034	45729
RSA	185908	298980	3523	1278533	0	23615	768640	91074.5	0	114919	0	796896	0	71168	192438	849.5	305064	1.28255e+06	5169	9000	0	14225	0	12597.5	3000	8351	50241	0	0	0	0	0	0	0	26895	91285	665983	0	2604521	0	0	69953.5	4386	30	269502	850688	0	0	0
ESP	2.98847e+06	2.68352e+06	2404466	1.59269e+06	10481121	2.86341e+06	1.87185e+06	7.07023e+06	3759951	522684	487136	0	163836	999376	25129	1456201	13670632	7172955	1243242	214990	74532.5	603498	129770	57485.5	1.04066e+06	12560931	223533	37437.5	0	17517	126802	6044665	133	0	3.39508e+06	38210	11375	876724	190392	722384	79131.5	2467852	174858	421800	8843719	970899	862209	715227	0
SWE	1360230	9593750	1.13057e+07	2.02363e+07	6047052	1.49057e+07	273574	5.49746e+07	1614044	97121	6.41927e+06	0	18533412	464995	153027	2.45267e+07	38906380	129142133	236276	2099207	551503	5966443	674027	318888	745196	27520820	16574163	649441	0	644209	351189	3.28467e+06	0	0	8893878	2430340	0	4.12302e+07	851510	70478.5	33441.5	9342881	41762108	345132	1.55965e+07	1294007	2.28125e+06	3.43378e+06	2.01416e+07
CHE	2.8605e+06	7832272	17988952	5626766	1.08209e+07	6041063	582163	7.06047e+07	3.74058e+06	507804	5968696	0	5343187	755320	66847	3792792	35894591	168106950	1782704	3983112	7671	9.85557e+06	775184	1.63922e+06	5.89389e+06	2.90042e+07	8.17152e+06	550318	0	236253	4902.5	7.84836e+06	1369	38949	10216849	859064	1565779	6.83242e+06	444087	936543	521350	8.49678e+06	13761562	1249082	10283466	2.7231e+06	4.02722e+06	5833317	9.81516e+06
THA	124	2.33327e+06	105779	460	327618	127977	1508.5	3.28186e+06	802854	577.5	100429	0	116690	216697	0	0	1504	1837589	7849	0	33	2.76512e+06	4.30991e+06	321	5584	848.5	4259515	165	325126	0	0	336212	0	200132	22070	51266	97133	482	78275.5	0	1.47138e+06	10785	1247114	0	75007	1278937	1505101	113150	18363
TUR	132324	145190	192325	106754	47148	34198	57578.5	7.34461e+06	11335	11526	20678	2463	15417.5	1595414	506235	505546	978705	2312662	1046971	86320	0	1.06936e+06	7880.5	3807293	813410	276386	0	1.72197e+06	0	44315.5	2475	2074078	4031	45000	157018	11942	4242.5	2542.5	27373	1410	1.46e+06	628296	1996	1.17056e+06	8.16333e+06	491968	16689.5	81333.5	376234
UKR	0	2397	62003.5	2001	0	28277.5	0	1294350	431707	1188	3604	0	614358	5173	0	28781	82522	3847496	0	37313	0	173040	0	20323.5	0	15729	25794	3121235	0	0	0	17750.5	0	0	18485.5	412	0	29853	54735	0	0	119768	0	247638	40840908	85067	0	28411	46350.5
VEN	0	15439	0	0	0	0	8658	1026	0	16631	0	0	0	0	0	0	0	184230	0	0	0	0	0	0	0	1437	0	0	0	0	0	36732	0	0	1326	0	0	0	0	0	0	0	0	0	0	0	0	0	896
VNM	0	237390	9572	15413	0	272632	0	157334	175675	0	1205	0	0	6475	0	0	80050.5	1.04655e+06	0	0	0	1046246	45001.5	158556	2000	0	6550768	0	114647	0	0	0	0	0	28900	14538	0	14270	0	0	44069	7370	2.39515e+06	0	0	0	35027.5	2686	0
GBR	658270	10337899	3.28227e+06	14043686	4071729	5.73641e+06	673313	24103921	2.1309e+06	458100	1.41558e+06	0	4.70239e+06	3767696	107906	2.05181e+06	29505146	31810318	1.27544e+06	1071052	137996	8.86687e+06	658151	443194	2163508	1.2082e+07	2.584e+06	712804	0	124170	686422	1165856	0	0	26504387	1.89388e+06	2585721	9021689	984222	779352	104581	1.23318e+07	1.16263e+07	2.17028e+06	6.74906e+06	2938220	6351948	4772540	8.43906e+06
USA	1.20395e+07	8.33484e+07	7.45931e+06	24819180	6.58901e+07	236627426	16250728	247384805	34299640	14176385	7280931	0	4476000	8.9106e+06	42383.5	1.44748e+07	55054393	89840808	291088	8.93248e+06	67370.5	17948385	4294398	0	2.15442e+07	13495071	59058871	2970523	5205	115018	26610	182392176	36024	0	112573328	16842711	9.34053e+06	7.52003e+06	3328913	12119237	1.04174e+07	6.3661e+06	120900777	1454452	44550347	18475035	87377006	15245992	1.1644e+07
[truncated: 9 more columns]

## Sheet: undirected
	Argentina	Australia	Austria	Belgium	Brazil	Canada	Chile	China	China, Hong Kong SAR	Colombia	Czechia	Dem. Rep. of the Congo	Denmark	Egypt	Ethiopia	Finland	France	Germany	Greece	Hungary	Iceland	India	Indonesia	Iran	Israel	Italy	Japan	Kazakhstan	Lao People's Dem. Rep.	Latvia	Malta	Mexico	Mongolia	Myanmar	Netherlands	New Zealand	Nigeria	Norway	Pakistan	Peru	Philippines	Poland	Rep. of Korea	Romania	Russian Federation	Saudi Arabia	Singapore	South Africa	Spain
Argentina	0	51107	461638	540999	14031244	946605	2.50538e+06	16246381	632155	5394978	14010	0	100246	52416	0	312733	5.80527e+06	16849845	0	11224	0	233880	360054	4959	131981	1.03605e+07	3.86994e+06	0	0	0	0	4671097	0	0	331641	3195	0	0	0	1.17813e+06	0	464753	396360	251769	195176	217252	1132104	512876	3039120
Australia	51107	0	9944003	7969708	44945	1.09213e+07	1234113	68527099	1.6671e+06	87675	890481	0	1273015	321180	231	7.38143e+06	9.91618e+06	3.47927e+07	70856	1526154	0	603918	5547775	4807	869555	2.05509e+07	1.21905e+07	282582	11106.5	0	0	8205675	4424	0	6884582	32638759	253636	1.33244e+06	11867	98432	196246	1.42762e+06	3843006	1.61164e+06	1068763	795122	5771260	7.82741e+06	3.19354e+06
Austria	461638	9944003	0	3400209	1.19308e+07	4.00407e+06	597001	4.4144e+07	5.77835e+06	263790	1.09436e+07	0	4534383	633974	474819	6188394	2.41409e+07	219730024	1064151	41144585	45279.5	2990904	496900	5.25587e+06	2224940	44433936	8.53146e+06	10906	9273	1.38168e+06	475247	4164699	0	144	15117941	520619	156176	4499242	187199	23489.5	651109	7.02335e+06	1.70499e+07	4.06558e+06	3.05778e+07	2.50997e+06	6.81984e+06	2232170	9.1661e+06
Belgium	540999	7969708	3400209	0	1.26693e+06	5319507	328351	1.09152e+07	465730	11502	2243346	329010	3.86141e+06	1139900	8733.5	5174919	8.15727e+07	100248806	412618	1.63067e+06	12016.5	3190935	9165.5	613945	4.59785e+06	24045171	9.87484e+06	187114	0	62224	63740	1344586	2800	0	94588277	338414	860710	1.04937e+06	5.51132e+06	248433	134100	6.38639e+06	477376	1.2237e+06	10604137	1233571	1.15729e+06	4.34605e+06	7.56093e+06
Brazil	14031244	44945	1.19308e+07	1.26693e+06	0	1.5081e+06	1.8819e+06	44150553	1.98712e+06	852926	202296	954	242360	4984	1195	1031494	2.10733e+07	6.94124e+07	0	26877.5	0	835666	5644	2435	406952	3.11228e+07	3.75889e+07	0	0	0	0	2231757	0	0	4073925	358738	6742.5	1971225	3000	445814	509249	4686829	6202592	145244	100125	331	737834	221156	10712943
Canada	946605	1.09213e+07	4.00407e+06	5319507	1.5081e+06	0	1.56971e+06	42554118	1746579	2948692	4110682	0	1712097	625081	2276	6.96773e+06	7527708	2.79129e+07	240096	505508	14748	4.16681e+06	14081.5	214886	1.22471e+06	5621889	42497559	458833	0	2914	0	36230773	3563	0	22675326	3.82772e+06	150365	1704910	234634	293352	275262	1108032	8203909	908450	5296825	960262	1.13776e+06	345608	4.08265e+06
Chile	2.50538e+06	1234113	597001	328351	1.8819e+06	1.56971e+06	0	5.53704e+06	48966	120754	344752	0	346712	76487	0	3.75135e+06	2340831	6.9065e+06	2333	15961	0	445278	26779	0	23495.5	4.53065e+06	422689	0	0	1510	0	398724	0	0	441387	48901	0	704003	0	309826	0	115398	585566	0	0	0	31301.5	768640	2.11419e+06
China	16246381	68527099	4.4144e+07	1.09152e+07	44150553	42554118	5.53704e+06	0	4.40174e+08	3127083	4.93496e+06	125782	2.13217e+07	4.68059e+06	2.14083e+06	2.29832e+07	7.62678e+07	6.44544e+08	1.19807e+06	2.89034e+06	73539.5	5.52376e+07	34157738	1.38139e+07	7573217	7.8794e+07	1214294658	7.45529e+06	480032	765415	38454	22353861	1336587	7498719	49878310	12675796	6.09369e+06	26700786	7193344	3584048	1.11501e+07	1.87573e+07	4.6561e+08	1583762	48685910	13110205	4.10665e+08	1.00579e+07	1.8758e+07
China, Hong Kong SAR	632155	1.6671e+06	5.77835e+06	465730	1.98712e+06	1746579	48966	4.40174e+08	0	3810.5	14124	0	436080	20150	544961	147336	1843469	18239351	11868.5	529764	480	1.20341e+06	1056656	413600	776088	2154995	1.05665e+08	0	0	19085	0	5742743	0	0	5300879	211670	66718	732985	123360	1338	10542028	20413109	8.54974e+07	125038	592121	65034	5.75772e+07	208835	3.89719e+06
Colombia	5394978	87675	263790	11502	852926	2948692	120754	3127083	3810.5	0	298164	0	39699	0	0	442819	1.08055e+06	2301967	11479	607	0	95972.5	0	0	3000	2.66102e+06	323334	0	0	0	0	2590230	0	0	26220	1364	0	87598	0	416172	0	6704	492563	0	0	0	0	116706	522966
Czechia	14010	890481	1.09436e+07	2243346	202296	4110682	344752	4.93496e+06	14124	298164	0	0	1248243	245698	0	3128620	7.53817e+06	91349939	1.29557e+06	1.3609e+06	30146	75988.5	163004	94784.5	102224	9400303	1.01606e+07	307230	0	24943	165	96671	1743	0	9447118	1128784	989	1.0928e+06	188	18140	0	6.94862e+06	11221838	1.70993e+06	4145627	186612	44749.5	93885	1.21622e+06
Dem. Rep. of the Congo	0	0	0	329010	954	0	0	125782	0	0	0	0	0	0	0	0	76882	115277	0	0	0	0	0	0	0	45999	7412	0	0	0	0	0	0	0	0	0	3178	0	0	0	0	0	0	0	0	0	0	881200	0
Denmark	100246	1273015	4534383	3.86141e+06	242360	1712097	346712	2.13217e+07	436080	39699	1248243	0	0	90223.5	0	5630576	1.06991e+07	4.08467e+07	333796	23322969	131088	566561	66781.5	128230	428384	11093920	2.39096e+06	41605	0	109294	18938	71380	0	0	19940652	587378	0	18049445	98571	463003	18244	12401546	535447	316806	1.39423e+06	197035	1.1493e+06	95672	5021219
Egypt	52416	321180	633974	1139900	4984	625081	76487	4.68059e+06	20150	0	245698	0	90223.5	0	292	640598	2384649	1.92257e+07	42343	75112.5	0	1.46627e+06	425123	0	499218	6230291	292085	0	0	0	0	0	0	0	337466	406	65260	193898	0	69429	0	45991.5	1.00823e+06	597165	3881	55138	7148.5	71188	999376
Ethiopia	0	231	474819	8733.5	1195	2276	0	2.14083e+06	544961	0	0	0	0	292	0	656233	309889	689814	6810	0	0	881906	231	0	623	382672	4126	0	0	0	0	1722	0	0	131211	0	0	0	0	0	0	0	31077.5	0	0	468	0	192438	25129
Finland	312733	7.38143e+06	6188394	5174919	1031494	6.96773e+06	3.75135e+06	2.29832e+07	147336	442819	3128620	0	5630576	640598	656233	0	18258161	4.32976e+07	1.57823e+06	5581905	138742	13099158	872502	3.16927e+06	674087	1.06154e+07	3.44091e+06	160130	0	1065821	0	763100	0	0	16516214	97384.5	0	1.26159e+07	133078	597562	182289	7.93546e+06	2.82236e+06	763938	3.60229e+07	2.97105e+06	894868	1799713	7.48652e+06
France	5.80527e+06	9.91618e+06	2.41409e+07	8.15727e+07	2.10733e+07	7527708	2340831	7.62678e+07	1843469	1.08055e+06	7.53817e+06	76882	1.06991e+07	2384649	309889	18258161	0	252774912	2.45266e+06	1735615	4917	6.36683e+06	772544	1435139	3.56369e+06	92001338	3.82579e+07	1071332	0	185553	38441	6977726	0	7953	28307379	5.11077e+06	3480974	8.54027e+06	1.75159e+06	627138	48247.5	17258675	6805915	7757704	23905516	1678373	10487312	2.57122e+06	3.30575e+07
Germany	16849845	3.47927e+07	219730024	100248806	6.94124e+07	2.79129e+07	6.9065e+06	6.44544e+08	18239351	2301967	91349939	115277	4.08467e+07	1.92257e+07	689814	4.32976e+07	252774912	0	1.24345e+07	5.56312e+07	374401	6.13422e+07	7.84056e+06	1.40991e+07	1.44783e+07	1.99192e+08	1.79607e+08	4.28314e+06	0	6843989	524707	46788633	63601	87451	126687316	10139473	3.19066e+06	38497173	1862968	1.53543e+06	5632974	1.14655e+08	83003445	4.57255e+07	2.31467e+08	28509615	5.86764e+07	30499289	94940992
Greece	0	70856	1064151	412618	0	240096	2333	1.19807e+06	11868.5	11479	1.29557e+06	0	333796	42343	6810	1.57823e+06	2.45266e+06	1.24345e+07	0	24061	0	1084791	0	0	381702	4885013	488595	3421	0	7844	0	0	0	0	1853265	0	0	0	0	0	9925	431846	127885	807435	150732	296726	29325	309495	2309008
Hungary	11224	1526154	41144585	1.63067e+06	26877.5	505508	15961	2.89034e+06	529764	607	1.3609e+06	0	23322969	75112.5	0	5581905	1735615	5.56312e+07	24061	0	12509	136494	120000	19341	41500	4.76719e+06	9223347	8786.5	0	6227	0	863000	0	0	8953000	70942	92623	597787	0	5508	306000	1.30654e+06	4.00921e+06	2.63232e+06	860918	28533	968160	113934	487302
Iceland	0	0	45279.5	12016.5	0	14748	0	73539.5	480	0	30146	0	131088	0	0	138742	4917	374401	0	12509	0	0	0	0	0	61124	158156	0	0	0	0	727	0	0	483265	3363	0	690340	0	0	0	17326.5	54232	0	22618	0	0	0	74532.5
India	233880	603918	2990904	3190935	835666	4.16681e+06	445278	5.52376e+07	1.20341e+06	95972.5	75988.5	0	566561	1.46627e+06	881906	13099158	6.36683e+06	6.13422e+07	1084791	136494	0	0	7.37945e+06	175846	2.87481e+06	14237118	6.27942e+07	822600	0	0	36624	326225	0	1123167	8213113	168382	1297842	4.18116e+06	19909.5	0	595902	686458	3.55262e+07	191111	535694	932408	5277469	1126529	749080
Indonesia	360054	5547775	496900	9165.5	5644	14081.5	26779	34157738	1056656	0	163004	0	66781.5	425123	231	872502	772544	7.84056e+06	0	120000	0	7.37945e+06	0	26613	41000	2.3416e+06	4.50757e+07	0	0	0	10942	51300	0	0	830048	54521	0	70561	0	0	151452	180330	3809147	0	0	500	2.21931e+07	5451.5	295404
Iran	4959	4807	5.25587e+06	613945	2435	214886	0	1.38139e+07	413600	0	94784.5	0	128230	0	0	3.16927e+06	1435139	1.40991e+07	0	19341	0	175846	26613	0	0	1.1126e+07	3.20069e+06	7300	0	0	0	0	0	0	1.19743e+06	0	0	63407	2001	0	0	861424	2.77415e+06	0	976972	0	103346	13637.5	57485.5
Israel	131981	869555	2224940	4.59785e+06	406952	1.22471e+06	23495.5	7573217	776088	3000	102224	0	428384	499218	623	674087	3.56369e+06	1.44783e+07	381702	41500	0	2.87481e+06	41000	0	0	5.90542e+06	5.70771e+06	15129	0	86991.5	0	379273	0	0	7.46867e+06	173630	36902	50584	0	10000	228000	1.02598e+06	5.64731e+06	78581	622324	0	6.68695e+06	120564	9.45787e+06
Italy	1.03605e+07	2.05509e+07	44433936	24045171	3.11228e+07	5621889	4.53065e+06	7.8794e+07	2154995	2.66102e+06	9400303	45999	11093920	6230291	382672	1.06154e+07	92001338	1.99192e+08	4885013	4.76719e+06	61124	14237118	2.3416e+06	1.1126e+07	5.90542e+06	0	11943653	4177643	0	706920	338956	21687275	6533	39018	41676314	1247794	1.66384e+06	6.46957e+06	803753	765532	334017	48528461	10136269	1.05601e+07	56625993	1.40615e+07	4.77741e+06	4.55785e+06	6.43845e+07
Japan	3.86994e+06	1.21905e+07	8.53146e+06	9.87484e+06	3.75889e+07	42497559	422689	1214294658	1.05665e+08	323334	1.01606e+07	7412	2.39096e+06	292085	4126	3.44091e+06	3.82579e+07	1.79607e+08	488595	9223347	158156	6.27942e+07	4.50757e+07	3.20069e+06	5.70771e+06	11943653	0	473174	2003.5	318613	17396	40292613	37713	849289	9.96011e+07	3.56422e+06	264863	1.7565e+06	2.65725e+06	60653	3.84855e+07	1.12071e+07	6.38246e+08	326847	14960349	3.57186e+06	1.31152e+08	7783366	16329655
Kazakhstan	0	282582	10906	187114	0	458833	0	7.45529e+06	0	0	307230	0	41605	0	0	160130	1071332	4.28314e+06	3421	8786.5	0	822600	0	7300	15129	4177643	473174	0	0	52116.5	0	0	0	0	919850	0	0	30514	0	0	0	577866	285524	477	3067734	0	6571.5	0	37437.5
Lao People's Dem. Rep.	0	11106.5	9273	0	0	0	0	480032	0	0	0	0	0	0	0	0	0	0	0	0	0	0	0	0	0	0	2003.5	0	0	0	0	0	0	0	0	0	0	0	0	0	0	0	46300	0	0	0	1387	0	0
Latvia	0	0	1.38168e+06	62224	0	2914	1510	765415	19085	0	24943	0	109294	0	0	1065821	185553	6843989	7844	6227	0	0	0	0	86991.5	706920	318613	52116.5	0	0	0	26367	0	0	60797.5	92735	0	148876	51	0	0	661406	444233	0	2733740	0	0	0	17517
Malta	0	0	475247	63740	0	0	0	38454	0	0	165	0	18938	0	0	0	38441	524707	0	0	0	36624	10942	0	0	338956	17396	0	0	0	0	0	0	0	37720	13609	0	0	0	0	0	396	2185073	0	0	0	7.1563e+06	0	126802
Mexico	4671097	8205675	4164699	1344586	2231757	36230773	398724	22353861	5742743	2590230	96671	0	71380	0	1722	763100	6977726	46788633	0	863000	727	326225	51300	0	379273	21687275	40292613	0	0	26367	0	0	0	0	2847259	643476	0	316802	0	824017	107725	331504	11103678	257308	1211364	28118	1007990	13230	6870300
Mongolia	0	4424	0	2800	0	3563	0	1336587	0	0	1743	0	0	0	0	0	0	63601	0	0	0	0	0	0	0	6533	37713	0	0	0	0	0	0	0	0	0	0	0	0	0	0	0	39290	0	515836	0	0	0	133
Myanmar	0	0	144	0	0	0	0	7498719	0	0	0	0	0	0	0	0	7953	87451	0	0	0	1123167	0	0	0	39018	849289	0	0	0	0	0	0	0	0	0	0	0	0	0	0	0	13534	0	15286	0	198134	0	0
Netherlands	331641	6884582	15117941	94588277	4073925	22675326	441387	49878310	5300879	26220	9447118	0	19940652	337466	131211	16516214	28307379	126687316	1853265	8953000	483265	8213113	830048	1.19743e+06	7.46867e+06	41676314	9.96011e+07	919850	0	60797.5	37720	2847259	0	0	0	407376	1412525	5.17047e+06	27911	96495	1.44922e+06	10617573	17918618	2162662	3.1281e+07	2748087	1.44639e+07	3.04966e+06	15224574
New Zealand	3195	32638759	520619	338414	358738	3.82772e+06	48901	12675796	211670	1364	1128784	0	587378	406	0	97384.5	5.11077e+06	10139473	0	70942	3363	168382	54521	0	173630	1247794	3.56422e+06	0	0	92735	13609	643476	0	0	407376	0	0	23726.5	107542	0	26177	9031.5	563117	1348	30	0	494973	194393	52731
Nigeria	0	253636	156176	860710	6742.5	150365	0	6.09369e+06	66718	0	989	3178	0	65260	0	0	3480974	3.19066e+06	0	92623	0	1297842	0	0	36902	1.66384e+06	264863	0	0	0	0	0	0	0	1412525	0	0	987	0	0	0	15534.5	200696	0	0	0	4838.5	665983	11375
Norway	0	1.33244e+06	4499242	1.04937e+06	1971225	1704910	704003	26700786	732985	87598	1.0928e+06	0	18049445	193898	0	1.26159e+07	8.54027e+06	38497173	0	597787	690340	4.18116e+06	70561	63407	50584	6.46957e+06	1.7565e+06	30514	0	148876	0	316802	0	0	5.17047e+06	23726.5	987	0	2814.5	607	0	1.05731e+07	102954965	59806	4309459	0	817907	123836	10864053
Pakistan	0	11867	187199	5.51132e+06	3000	234634	0	7193344	123360	0	188	0	98571	0	0	133078	1.75159e+06	1862968	0	0	0	19909.5	0	2001	0	803753	2.65725e+06	0	0	51	0	0	0	0	27911	107542	0	2814.5	0	0	0	12394.5	125144	0	45325	2008	88531.5	2604521	190392
Peru	1.17813e+06	98432	23489.5	248433	445814	293352	309826	3584048	1338	416172	18140	0	463003	69429	0	597562	627138	1.53543e+06	0	5508	0	0	0	0	10000	765532	60653	0	0	0	0	824017	0	0	96495	0	0	607	0	0	0	57410	22391	0	141200	45576	295	0	745345
Philippines	0	196246	651109	134100	509249	275262	0	1.11501e+07	10542028	0	0	0	18244	0	0	182289	48247.5	5632974	9925	306000	0	595902	151452	0	228000	334017	3.84855e+07	0	0	0	0	107725	0	0	1.44922e+06	26177	0	0	0	0	0	386	13949084	1267	0	233334	2.08063e+07	12474	208144
Poland	464753	1.42762e+06	7.02335e+06	6.38639e+06	4686829	1108032	115398	1.87573e+07	20413109	6704	6.94862e+06	0	12401546	45991.5	0	7.93546e+06	17258675	1.14655e+08	431846	1.30654e+06	17326.5	686458	180330	861424	1.02598e+06	48528461	1.12071e+07	577866	0	661406	396	331504	0	0	10617573	9031.5	15534.5	1.05731e+07	12394.5	57410	386	0	4.06902e+06	2.71978e+06	13012141	202818	266172	563776	6456970
Rep. of Korea	396360	3843006	1.70499e+07	477376	6202592	8203909	585566	4.6561e+08	8.54974e+07	492563	11221838	0	535447	1.00823e+06	31077.5	2.82236e+06	6805915	83003445	127885	4.00921e+06	54232	3.55262e+07	3809147	2.77415e+06	5.64731e+06	10136269	6.38246e+08	285524	46300	444233	2185073	11103678	39290	13534	17918618	563117	200696	102954965	125144	22391	13949084	4.06902e+06	0	2006998	37697538	2724032	2.2939e+08	463634	698187
Romania	251769	1.61164e+06	4.06558e+06	1.2237e+06	145244	908450	0	1583762	125038	0	1.70993e+06	0	316806	597165	0	763938	7757704	4.57255e+07	807435	2.63232e+06	0	191111	0	0	78581	1.05601e+07	326847	477	0	0	0	257308	0	0	2162662	1348	0	59806	0	0	1267	2.71978e+06	2006998	0	296212	54400	148762	219	699136
Russian Federation	195176	1068763	3.05778e+07	10604137	100125	5296825	0	48685910	592121	0	4145627	0	1.39423e+06	3881	0	3.60229e+07	23905516	2.31467e+08	150732	860918	22618	535694	0	976972	622324	56625993	14960349	3067734	0	2733740	0	1211364	515836	15286	3.1281e+07	30	0	4309459	45325	141200	0	13012141	37697538	296212	0	0	1760397	272438	8843719
Saudi Arabia	217252	795122	2.50997e+06	1233571	331	960262	0	13110205	65034	0	186612	0	197035	55138	468	2.97105e+06	1678373	28509615	296726	28533	0	932408	500	0	0	1.40615e+07	3.57186e+06	0	0	0	0	28118	0	0	2748087	0	0	0	2008	45576	233334	202818	2724032	54400	0	0	906514	850688	1006366
Singapore	1132104	5771260	6.81984e+06	1.15729e+06	737834	1.13776e+06	31301.5	4.10665e+08	5.75772e+07	0	44749.5	0	1.1493e+06	7148.5	0	894868	10487312	5.86764e+07	29325	968160	0	5277469	2.21931e+07	103346	6.68695e+06	4.77741e+06	1.31152e+08	6571.5	1387	0	7.1563e+06	1007990	0	198134	1.44639e+07	494973	4838.5	817907	88531.5	295	2.08063e+07	266172	2.2939e+08	148762	1760397	906514	0	108034	907938
South Africa	512876	7.82741e+06	2232170	4.34605e+06	221156	345608	768640	1.00579e+07	208835	116706	93885	881200	95672	71188	192438	1799713	2.57122e+06	30499289	309495	113934	0	1126529	5451.5	13637.5	120564	4.55785e+06	7783366	0	0	0	0	13230	0	0	3.04966e+06	194393	665983	123836	2604521	0	12474	563776	463634	219	272438	850688	108034	0	715227
Spain	3039120	3.19354e+06	9.1661e+06	7.56093e+06	10712943	4.08265e+06	2.11419e+06	1.8758e+07	3.89719e+06	522966	1.21622e+06	0	5021219	999376	25129	7.48652e+06	3.30575e+07	94940992	2309008	487302	74532.5	749080	295404	57485.5	9.45787e+06	6.43845e+07	16329655	37437.5	0	17517	126802	6870300	133	0	15224574	52731	11375	10864053	190392	745345	208144	6456970	698187	699136	8843719	1006366	907938	715227	0
Sweden	1360230	9919773	14167467	24485900	6.07529e+06	1.83602e+07	273574	66966825	1.67256e+06	100004	7503442	0	34736303	501190	153027	42997032	4.87995e+07	1.85033e+08	392748	2140881	551503	5985441	674027	318888	770835	3.91725e+07	2.4937e+07	649441	0	673906	351189	3374237	0	0	14013385	2430340	0	4.61976e+07	851510	70478.5	50348.5	1.4417e+07	41768649	1.22955e+06	16102070	1294007	2.2818e+06	3.62256e+06	21006106
Switzerland	2.86234e+06	7841015	3.75876e+07	7.86352e+06	1.09299e+07	7442804	582163	73902799	4.64513e+06	507804	7785747	0	7711197	939490	66847	6435479	52701020	290704867	1782704	5963084	7671	9877239	781328	1.63922e+06	6.20641e+06	5.47326e+07	8939649	550318	0	236253	44207.5	7.88853e+06	1369	38949	16800405	860118	1565779	6.8751e+06	444087	936543	521350	9.27135e+06	1.38426e+07	1.33791e+06	10387866	2.7231e+06	4.64504e+06	5917676	10855144
Thailand	124	2.74461e+06	1.4778e+06	195098	444180	1192546	1508.5	3.22481e+07	1.14832e+07	577.5	173860	0	501734	216697	0	1713127	2361721	21164353	7849	0	33	3.2227e+06	4.46839e+06	1810	164926	3160510	1.92248e+08	165	354737	0	0	485858	0	200132	1613707	84502	97133	1874	78275.5	102814	1.80351e+06	140856	1.19419e+07	0	75007	1278937	4.59459e+07	254746	373562
Turkey	132324	162694	3.75765e+06	2.58793e+06	50908.5	1.13474e+06	90415.5	2.35033e+07	23328.5	11526	354896	2463	742632	1595414	506235	1256799	8802306	55713484	1052259	1298876	70782	2.52456e+06	7881.5	3850158	979644	28821204	5.41645e+06	1.72247e+06	0	44315.5	2475	2100508	4031	45000	3.74578e+06	792443	4242.5	341443	27373	1410	1.46883e+06	1109225	2280505	4.14474e+06	8.32455e+06	491968	97394	91830	3889579
Ukraine	188416	2397	6403855	765688	0	195371	0	6.06104e+06	668022	1188	4.06136e+06	0	2367181	5173	0	706520	1434528	15208379	0	311042	0	195734	0	20323.5	111899	2599957	107724	3123043	0	42388	0	19622.5	0	0	505002	412	0	296217	54735	0	0	3.62981e+06	142166	302222	44565596	85067	0	28411	338418
Venezuela	1.0482e+06	15439	1809039	404694	236580	94409.5	8658	5.89603e+06	19724	341560	0	0	25215	0	0	0	182597	1031602	0	0	0	0	0	17000	0	7.08163e+06	263944	0	0	0	0	886583	0	0	49207.5	4100	0	1983456	0	5210	12170	0	1317554	0	959.5	0	27379	0	1637489
Viet Nam	0	362646	229620	450893	0	2366966	0	43385488	757334	0	227512	0	170720	6475	0	913639	1.44962e+06	9.81842e+06	0	52165	0	2242139	134404	158556	23575	1396481	42561970	0	114647	0	0	107450	0	0	1357420	19778	0	120761	0	0	87511	462420	15528842	1060	110144	0	1.88581e+06	2686	69740
United Kingdom	658270	10594117	6648149	30191664	4077732	17291438	673313	5.5669e+07	3.11348e+06	460336	3863789	0	1.48534e+07	3922909	107906	17827575	6.07362e+07	157148333	1278313	4.56688e+06	194410	10312873	1227242	443194	2.76384e+06	4.09586e+07	29141374	903779	0	124170	686422	1757057	0	0	55005089	2481714	2650281	13348749	985992	779352	110306	18800095	1.73298e+07	2753186	7300238	3.00248e+06	7895478	4.93261e+06	12524893
USA	1.26178e+07	88927621	3.22818e+07	3.38131e+07	6.65976e+07	530125360	16653693	533355192	4.36629e+07	14225729	1.26822e+07	0	1.28122e+07	8.9106e+06	42383.5	40263904	9.54133e+07	7.43456e+08	1.08424e+06	11488151	200424	24606954	4503226	0	2.62286e+07	5.95617e+07	6.09249e+08	2979432	5205	115018	26610	693699937	36024	0	149214552	25969850	9.39005e+06	9249020	3336213	12152945	1.42882e+07	11695452	178254574	2443867	4.50332e+07	18475035	181109300	1.7684e+07	19818929
[truncated: 9 more columns]
