# Supplementary material for: Spatial-temporal variation characteristics and evolution of the global industrial robot trade: A complex network analysis
Source: PLoS One. 2019 Sep 26;14(9):e0222785. doi: 10.1371/journal.pone.0222785 (PMC6762107; doi:10.1371/journal.pone.0222785)
Supplement: S1 File — (ZIP) [file pone.0222785.s002.zip › S1 File . Dataset matrix for 58 economies from1998 to 2017/2011.xlsx]

## Sheet: directed
	ARG	AUS	AUT	BEL	BRA	CAN	CHL	CHN	CHN-HK	COL	CZE	COG	DNK	EGY	ETH	FIN	FRA	DEU	GRC	HUN	ISL	IND	IDN	IRN	ISR	ITA	JPN	KAZ	LAO	LVA	MLT	MEX	MNG	MMR	NLD	NZL	NGA	NOR	PAK	PER	PHL	POL	KOR	ROU	RUS	SAU	SGP	RSA	ESP
ARG	0	76152.5	0	60716	5.15032e+06	0	3.63943e+06	200000	140766	1.04566e+07	0	0	21	214	0	0	150502	215776	0	0	0	561780	182806	5094	3000	8220	696	646850	0	0	0	1016453	0	0	39861.5	0	0	0	0	2047167	0	0	5222	0	219064	0	0	37769	37956
AUS	586702	0	21211	0	80744.5	1.34059e+06	437332	3.59793e+06	428294	14377	20734	48427	42381	10978.5	0	104361	272510	852439	0	137000	4995.5	356554	2.66091e+06	3238.5	0	61781	686749	194324	10044	498	61525	193634	99769	0	85482	9.49365e+06	13849	1305181	5488.5	374296	226938	276	131278	62	3904668	752283	1578682	1.97474e+06	5495
AUT	724330	8345994	0	6465840	13420911	2.34216e+06	794941	6.37784e+07	6.43714e+06	524468	1.67479e+07	0	2854312	662413	0	2615381	2.65162e+07	1.51486e+08	1006728	11618378	175784	6866362	462459	1.82746e+06	4.4309e+06	1.98751e+07	5.73855e+06	136716	27810	226000	2618000	5.34466e+06	0	0	13380362	590502	40686	2.52492e+06	41759	145068	19623	1.31964e+07	21112698	11997499	43861659	3067711	12274505	2717781	6.95688e+06
BEL	411617	2657843	7219945	0	1.94452e+06	1326253	329116	6.71426e+06	1246668	410722	3.4929e+06	4317833	2608435	107332	132772	4162905	93471531	3.89711e+07	419722	1.78167e+06	86973.5	3886915	655664	494000	2.92722e+06	19969600	128854	150171	0	117669	24451	3.58118e+06	0	0	68232597	122151	4.09615e+06	3139153	44165.5	204504	248112	8438362	1.33526e+06	5199153	4523026	4.92886e+06	1.19155e+06	5.3522e+06	7029037
BRA	11035313	6724	46	51879.5	0	5000	1.90581e+06	137030	11490.5	1718373	2004	0	0	7220.5	38993	13481	13023	163134	0	0	0	39637	42399	0	0	73712	10879	0	0	0	0	725746	0	0	1704843	1947.5	268729	0	0	954504	663	0	11062	0	24615	4815	44925.5	859933	142615
CAN	925274	10996282	606382	7384527	4285491	0	1988266	18537631	1.01999e+06	970348	1.96728e+06	99977	1125434	73819	792929	43291.5	3.39839e+06	3870131	122116	65767.5	28095	896222	50016.5	551719	1.71831e+06	1613873	3.97558e+06	221450	0	7058.5	10656	21096763	0	0	23408876	1.37967e+06	355799	1570978	112655	149577	72376.5	1182405	9.51824e+06	295000	8203587	2223424	1753335	582702	1.35246e+06
CHL	597250	1440.5	2000	0	601655	20183	0	558	1833	91777.5	0	0	3	0	0	0	0	69269	0	0	0	0	0	0	0	53686	0	0	0	0	0	0	0	0	5449.5	45494	0	10651	0	2.18833e+06	0	0	0	0	0	0	0	119707	14567
CHN	1.30547e+07	96359710	6.99982e+06	10252787	5.14853e+07	58735908	7.4756e+06	0	233399384	4.36721e+06	3833299	715275	1.18589e+07	3478113	2.6524e+06	6.53183e+06	19311642	78746770	896992	2.60482e+06	37816.5	97607786	3.37962e+07	19896129	4.1905e+06	20547170	88872550	12973004	331229	3040267	160806	2.48881e+07	1840460	6838494	19434651	7715575	6.99183e+06	4.50652e+06	4325705	2.67281e+06	11147098	22071080	73745482	2532559	5.71141e+07	9.78877e+06	117737682	1.55211e+07	23042363
CHN-HK	139340	1199662	102164	49489.5	2136358	391622	388132	591525519	0	10524	87986.5	30674	78023.5	47715	0	90471	677012	3.91587e+06	54471	30268	0	4195022	654568	103431	198553	1156478	3.78699e+07	0	419066	1153	720630	990522	0	0	2.57945e+06	168473	4209	90822.5	5606.5	26299.5	10603151	12202841	1.16222e+07	3333.5	1.13327e+06	191918	4.44004e+06	37124.5	160356
COL	39707	7130	0	0	111882	16	61875	0	0	0	0	0	0	0	0	0	109739	0	57849	0	0	0	0	0	42000	0	0	0	0	0	0	149788	0	0	0	0	0	0	0	208662	0	0	0	0	0	0	0	0	0
CZE	383865	332160	2581388	1.02889e+06	748522	340342	6635	1969873	33218	1550	0	0	1139053	37515.5	0	205104	1.82702e+06	4.91618e+07	233285	1.18647e+06	13028.5	147714	42939.5	222130	146322	695228	99132	350252	0	80347.5	6	927822	11353	0	4261018	489188	4072	1120621	0	0	1309	7366404	126899	736069	14946150	873572	107264	265554	1154920
COG	0	0	0	0	0	0	0	0	0	0	0	0	0	0	0	0	0	0	0	0	0	0	0	0	0	0	0	0	0	0	0	0	0	0	0	0	2890568	0	0	0	0	0	0	0	0	0	0	0	0
DNK	390827	1712136	2.29697e+06	4125970	1782521	2034541	344402	19671516	445573	33350	2218977	0	0	0	6422	5.12582e+06	15940108	25285774	250346	860300	222460	1.09598e+06	169354	140225	103938	3884079	1.95868e+06	2187	0	465318	33154	1.8664e+06	4259	0	10867215	387038	0	1.22394e+07	779975	2870	503537	5261732	513652	503778	5709278	377266	529111	510923	4120689
EGY	0	0	2412	290	0	0	0	0	0	0	0	0	0	0	0	0	291432	26421	599	0	0	253684	1190	0	0	34491	0	0	0	0	0	0	0	0	193	0	49083	0	0	0	0	0	0	0	0	15714	0	0	0
ETH	0	0	0	0	0	0	0	0	0	0	0	0	0	0	0	0	0	0	0	0	0	0	0	0	0	2707	0	0	0	0	0	0	0	0	0	0	0	0	0	0	0	0	0	0	0	0	0	0	0
FIN	849609	1.25785e+07	6.40463e+06	4166003	2877860	3.93968e+06	4.6739e+06	1.51422e+07	1366389	368156	1.93419e+06	0	3.70048e+06	2291413	117	0	1.63831e+07	44616350	982118	10219413	1710424	7189220	1.30902e+06	2.2085e+06	1213367	3813971	984432	331749	0	1.45873e+06	0	1136670	425475	0	1.02513e+07	14632.5	4175	1.3186e+07	59015	678238	307276	7784287	3725599	844203	3.06282e+07	5599937	1975062	2488798	7217944
FRA	9200520	14557112	1.07079e+07	49890020	3.3726e+07	8115258	3339499	5.7589e+07	2037154	989968	5367817	20220	1.85878e+06	607942	106131	2.74373e+06	0	164613294	1.59529e+06	2362804	10465.5	8.96998e+06	761012	1.14782e+06	5.39888e+06	2.68282e+07	7078731	457902	0	387316	68241.5	8667386	0	16744	13374031	4.8446e+06	1.17008e+06	4.65863e+06	296680	807708	28028.5	14188054	6808710	7115218	94147829	1991650	7.83639e+06	2561386	27589783
DEU	25605687	42757588	1.50611e+08	8.7487e+07	2.33436e+08	70229673	6.91802e+06	1.02041e+09	4.31276e+07	2777805	102938341	133654	28066738	6127577	249619	15649565	215337930	0	13667397	3.61333e+07	607125	84446219	7.48141e+06	2.06446e+07	21660063	151387402	5.14131e+07	5981187	0	3.91527e+06	942752	8.59104e+07	313604	0	153389602	8886846	3.16229e+06	22175224	1331300	1481744	7052959	1.14372e+08	132675526	47664506	361350516	17862871	3.09794e+07	42466182	9.07726e+07
GRC	0	22718.5	1008898	496	267151	742	0	10846	0	0	7232	0	18879	1668	5565	0	113019	225339	0	0	0	35123	0	7739	331300	309210	79282	0	0	0	0	762493	0	0	127602	0	49761	6880	0	0	0	0	0	92337	1830426	292640	82939	5052	7732
HUN	9438	1645284	4.75684e+07	16236	1716862	31199	3536	2215888	31878.5	20972	1302386	0	3.57685e+07	93175	27000	8614.5	771171	2.72745e+07	20621	0	66489	90990.5	6503.5	0	186000	205814	151966	38756	0	0	0	675533	0	0	337068	60590	0	144650	1000	26478	331000	504521	62479	2968789	3306628	20000	531532	350568	749890
ISL	0	26296	0	0	0	28022	0	0	0	0	0	0	1477	0	0	0	0	9690	0	0	0	0	0	0	0	0	0	0	0	0	0	0	0	0	29664	0	0	542934	0	0	0	0	25006	0	0	0	0	0	0
IND	355763	492860	11932	3809	582093	176652	14746.5	1003664	950516	272570	3640.5	0	332493	166446	377066	687480	421677	1257129	3279.5	17884.5	0	0	687228	626416	13608.5	1187896	31848	105874	0	3017	0	903242	0	1726393	409512	3996	523170	17705	84219.5	21953.5	51335	19667	937170	17799.5	2576787	1.1923e+06	879558	583881	405362
IDN	357	617300	0	1809	10395.5	178416	10730	185445	103616	15	0	0	0	0	0	28211	25036	17124	0	0	0	408743	0	15091	0	0	1.38159e+06	0	0	0	0	0	0	0	1612	7506.5	0	0	0	0	64286.5	2549	2.17629e+06	0	0	0	2.07247e+06	27963	0
IRN	0	43149	0	0	0	0	0	281	0	0	0	0	0	22750	0	0	21933	0	0	0	0	46394	0	0	0	0	0	4600	0	0	0	0	0	0	0	0	0	0	0	0	0	9464	0	0	0	2185	0	12498	0
ISR	80146	900840	175567	531588	1153220	463980	40143	3072214	1143801	17349	30220	0	245189	4000	94171	253662	4.43278e+06	1422725	16370	2000	0	272057	0	0	0	996395	1286041	6897	0	172698	0	555666	0	0	3976550	39784.5	90773	25765	0	23702	3000	69923	802925	9361	4.25207e+06	0	220057	743876	8610848
ITA	22820769	2.12713e+07	1.42429e+07	11293849	5.40853e+07	7.71121e+06	8863411	59884598	2.07258e+06	3233979	11784342	3118	4933348	6.16693e+06	259240	3340660	7.96199e+07	69031429	4.99391e+06	6077645	69658.5	16036161	2.57224e+06	14320057	7902014	0	4988360	9504268	0	2094488	244662	2.87172e+07	0	4580	1.30875e+07	3.80931e+06	1.2744e+06	5497752	415979	1938991	286020	56840197	10670444	16492068	1.21439e+08	7.45477e+06	8.31773e+06	7298904	2.27587e+07
JPN	7314283	23594486	10485066	10046806	60015257	6.19513e+07	1.15511e+06	1.43549e+09	6.76793e+07	521572	6.87156e+06	0	358064	593599	42972.5	1324502	4.53281e+07	1.86561e+08	85882.5	4951993	188364	85036046	79696541	1110318	1.30116e+07	25717070	0	344954	23271	85462	1699705	64249423	46066	662716	1.76655e+08	4.33034e+06	380670	1342520	542490	124487	2.93077e+07	5.06504e+06	693173757	663948	12183476	1847643	148677474	5.06794e+06	1.65564e+07
KAZ	0	0	0	50	0	0	0	11851	0	0	0	0	0	0	0	0	54	197556	0	0	0	0	0	0	0	147524	0	0	0	0	0	0	22112	0	0	0	0	0	0	0	0	0	0	0	123200	0	0	0	0
LAO	0	0	0	0	0	0	0	0	0	0	0	0	0	0	0	0	0	0	0	0	0	0	0	0	0	0	0	0	0	0	0	0	0	0	0	0	0	0	0	0	0	0	0	0	0	0	0	0	0
LVA	0	0	80961	0	0	0	0	505650	3184	0	36	0	86375.5	0	0	407384	2630	206154	0	0	0	0	0	0	0	17915	0	87778	0	0	0	0	0	0	3077.5	0	0	12458.5	0	0	0	79787.5	537173	0	2.44861e+06	0	0	0	0
MLT	0	0	0	145227	0	278	3653	0	333931	0	0	0	324	0	0	0	0	18661	0	3000	0	0	0	0	0	2145	0	0	0	0	0	0	0	0	2356	0	0	0	0	0	0	0	0	0	0	0	0	3204	111428
MEX	1426577	5156517	101566	1.38886e+06	661514	16476952	519806	2598760	337663	2.86038e+06	365928	0	46678	0	0	51347	166802	1680036	1500	179604	172	135476	177653	0	159059	2662697	2428951	0	0	0	0	0	0	0	2.9112e+06	1169267	0	99620	0	1.03787e+06	19818	22028	249222	0	16969.5	0	157208	266064	442192
MNG	0	0	0	0	0	0	0	0	0	0	0	0	0	0	0	0	0	0	0	0	0	0	0	0	0	0	0	0	0	0	0	0	0	0	0	0	0	3507	0	0	0	0	0	0	0	0	0	0	0
MMR	0	0	0	0	0	0	0	0	0	0	0	0	0	0	0	0	0	0	0	0	0	0	0	0	0	0	0	0	0	0	0	0	0	0	0	0	0	0	0	0	0	0	0	0	0	0	0	0	0
NLD	711618	5851298	7477710	5.68766e+07	4.23428e+06	5916524	566056	3.07782e+07	2777029	14958	1.01651e+07	23230	8821532	784918	97130	1.02392e+07	3.51548e+07	100285309	819860	10937345	323982	7275785	1147183	194061	3.32538e+06	4.46209e+07	6387030	1.56424e+06	0	196110	1119556	4104326	0	55	0	689283	1.07413e+06	3922544	139904	137436	51469.5	2.41967e+07	20486235	6.17439e+06	44941161	2.38133e+06	9049470	5125086	10088406
NZL	36883	1.71744e+07	9069	3287	21	549928	233447	393516	34175	0	315806	0	4004	0	0	763	453689	83484.5	0	0	0	23351	79071	0	6651	3449	218705	2082	5831	0	25672	18921	0	0	151147	0	1315	19862	0	0	9427	98537.5	2.10978e+06	0	149458	36800	4956	105960	0
NGA	0	0	0	0	0	0	0	245912	0	0	0	0	0	0	0	0	4	0	0	0	0	0	0	0	0	0	0	0	0	0	0	0	0	0	134	0	0	0	0	0	0	0	0	0	0	0	19673	12179	0
NOR	6633	691242	234070	1035722	914308	514590	81084.5	17663211	727836	23191	23414.5	0	1840411	99656.5	0	569186	941534	4245432	223	74690	161112	2.70681e+06	15055.5	86103.5	20864.5	378379	761432	9609	0	298758	0	346832	0	0	709276	137563	449484	0	17411	0	1785	314444	43419271	71415	2.31043e+06	744648	5369612	84322	2759089
PAK	0	0	0	0	78	0	0	5308	2134	0	0	0	0	0	0	0	0	0	0	0	0	20822	0	71032	0	0	0	0	0	0	0	0	0	0	0	0	0	0	0	0	0	0	0	0	0	36988	7700	0	0
PER	121348	0	0	0	0	3000	9260.5	0	0	74762.5	0	0	0	0	0	0	0	665	0	0	0	0	0	0	0	0	0	0	0	0	0	6154	0	0	0	0	0	0	0	0	0	0	0	0	0	0	0	26439	0
PHL	203791	63340	512	0	0	255589	0	898422	177455	0	343	0	0	0	0	0	15411	266122	0	0	589	158582	10209	0	12000	0	577770	0	0	0	0	126351	0	0	169052	67802	0	0	0	0	0	0	3023628	0	2518	53709.5	304882	22262	0
POL	717870	2390715	555163	9076366	8885170	282920	460192	7.9896e+06	12243	329303	1.56382e+06	0	2596088	20510.5	20392	2.42117e+06	7.14577e+06	2.79873e+07	419326	649040	4505.5	487381	127940	33182	32576.5	7.8888e+06	67628	291199	0	950132	848	1001156	20487	0	5684150	259994	30810	2658437	14199.5	127404	42386	0	4.24388e+06	1.73528e+06	20113955	314330	210148	410479	3334623
KOR	995724	7.67637e+06	369150	846790	24875477	2.77357e+06	415637	713816764	8.77534e+06	127604	4.65108e+07	0	1.00632e+06	1067999	17	109124	2589325	10257933	117875	1250382	0	23738721	5164072	11832602	1452636	836790	2.62181e+07	556508	109500	474834	2834615	9401551	94342	47	6.24401e+06	402305	96072	215708	164424	688283	1.08631e+07	3062268	0	313560	35163997	2099018	31377931	1.59039e+06	1.3816e+06
ROU	992077	2.6086e+06	818422	67534.5	804738	6507.5	119578	634168	36642	126079	495390	0	41363	188870	0	0	9538599	1.3798e+07	80895.5	1.10909e+06	0	28887.5	13234	0	51520	2.24889e+06	0	0	0	21427	0	838510	73266	0	4.16541e+06	1048	0	0	0	150140	0	348832	118951	0	782126	22129	84846	436706	457218
RUS	0	0	53337	551	14522	16986	0	60277.5	0	2586	143866	0	67674	36509	0	786160	612506	636136	0	0	0	501792	0	1574495	0	88	0	17601800	0	17862	0	0	471066	5220	474593	0	0	78	0	0	0	972925	219654	112386	0	0	0	0	1364.5
SAU	0	0	1191	3400	0	0	0	0	0	0	0	0	0	102836	2131	0	0	87303.5	0	0	0	111516	0	0	0	2564	135200	3189	0	0	0	0	0	0	12944	0	0	1865	92534.5	0	556534	0	20875	0	0	0	253600	6	61644.5
SGP	4.51641e+06	3429003	1643808	217061	1209894	356078	142769	3.43437e+08	63775797	0	425890	0	409376	13652.5	0	111396	2705560	24005478	8170.5	617817	0	7094179	2.35343e+07	8812	1.11765e+07	2387655	50433905	1092	0	0	4.23934e+06	1130591	0	383750	6881519	288736	728066	266432	307778	110	18360283	162211	2.39877e+08	485294	1360328	2907503	0	113632	574638
RSA	86459	265212	594	547500	41752	29039	1327812	130072	67149.5	355000	0	4239245	303	2158	286454	379	313966	218464	133208	1000	0	3.51725e+06	129818	0	111893	54022.5	5454	21672	0	0	0	21442	0	77	42334	217654	70930.5	0	8105	330	13657	55504.5	0	0	279	6377	2176	0	202776
ESP	4811737	1765099	846896	2.04772e+06	8925956	970758	2.16336e+06	2.78878e+07	2208490	749052	1.94278e+06	0	223672	995954	9597	1125401	1.71682e+07	9309926	127735	511874	77039	2.34569e+06	10871.5	180532	786933	2.39106e+07	224094	5358	0	14463	403584	8574703	0	0	1.57223e+07	51774.5	135073	395118	48514	1.22549e+06	11870.5	1415902	311300	3519414	5.50759e+06	5.4179e+06	1142893	986507	0
SWE	3.02993e+06	12767921	14459322	24997858	10441724	21105673	270404	71792694	1881982	185512	17092600	0	26775477	1750109	443	30600045	5.44863e+07	163867452	35612.5	1.77197e+06	413735	8546204	1556192	72317	1.21913e+06	38142885	11513514	203912	0	887121	7246	4.57478e+06	0	0	1.71932e+07	2817137	646098	4.60154e+07	82611	57654	263636	9957730	18231439	2.47907e+06	19887810	1270325	13226064	5.10649e+06	29616705
CHE	2862886	4.7369e+06	2.35742e+07	3309582	14550400	8.79767e+06	2664189	98304643	6734026	642618	6.43158e+06	0	8920293	1616601	566833	3419417	3.22154e+07	205283926	745434	3450972	18166.5	12159816	806079	1340296	1.38376e+07	3.40732e+07	1.41841e+07	457183	0	386066	1.21233e+06	5.68279e+06	316	0	12446345	602314	1731101	7861710	95241.5	946266	849112	10347699	21614988	2.86754e+06	1.09555e+07	3440821	8903069	7.04487e+06	9.73274e+06
THA	123747	5907047	101552	80	181641	52717.5	21140	6022521	621882	4845	0	0	47184.5	237562	1477	698073	25982.5	5.18307e+06	0	8000	12	4711289	3769467	9897	13164	28265	5.82697e+06	1544.5	169781	0	0	469146	1060	154100	21987.5	52360	0	269.5	149362	476	1.41364e+06	2195	848670	0	871524	2.2148e+06	1929973	109598	120674
TUR	94527	142224	663206	73807.5	102064	68348	426515	228563	152548	30471.5	68668	147	16354	1286501	27106	39626	969656	2.4466e+06	222090	128434	3293	994572	29893	10464737	500926	834698	0	3466032	0	11720.5	76066.5	2.49354e+06	60639	0	341756	65485	273046	16115	92681.5	0	1660.5	666657	23679	1521964	14988161	822452	27441	519348	592394
UKR	0	0	132404	0	0	80572.5	11500	3430310	0	184557	15400.5	0	321006	0	0	0	20134	235166	5504	5408	0	107739	0	6788151	0	29483	0	7.39867e+06	0	89784	0	461	0	0	0	336274	982333	37655	3298	52	7522	200458	285006	255160	4.51459e+07	232000	92037.5	59012	52282
VEN	0	0	0	0	0	0	0	0	0	626686	0	0	0	0	0	0	0	20	0	0	0	0	0	0	0	0	0	0	0	0	0	12248	0	0	0	0	0	0	0	0	0	0	0	0	0	0	0	0	0
VNM	0	1502454	528	5944	0	140816	110	66120.5	7892	0	1658	0	122816	0	0	0	188	122810	0	0	0	1.23482e+06	201312	365540	1000	0	8360050	413	39298.5	0	0	19116	0	25553	39681	279	0	0	0	69924	1524	12967	2457739	0	2288	0	173218	646	5996
GBR	688848	1.42016e+07	4787602	9.9835e+06	4739981	7.31517e+06	1.64031e+06	3.64672e+07	4.91305e+06	285733	3.96281e+06	0	4328729	3.23295e+06	56841	4.28726e+06	2.10529e+07	2.71515e+07	407375	4.33209e+06	264211	6.98798e+06	528725	503358	3.00753e+06	14153446	4986861	890976	0	93233	124570	3.09113e+06	0	0	3.16091e+07	1.84397e+06	25349749	1.1259e+07	1.14732e+06	1931207	482881	18183293	4479035	2963307	1.1713e+07	1058669	8.34668e+06	3651986	6927857
USA	22339698	1.10013e+08	9.02581e+06	7.74832e+07	1.11064e+08	3.26651e+08	2.30717e+07	244169745	27543543	1.41096e+07	9345980	6000	5.09333e+06	4.2108e+06	502096	1.1002e+07	3.44919e+07	8.79115e+07	489066	3.12816e+06	238540	27432218	8930909	0	28398484	15424200	5.87737e+07	3022790	9003	123591	396050	3.01087e+08	0	0	1.73845e+08	1.6229e+07	8170316	7.72646e+06	1771315	14333217	5960057	3684101	1.44461e+08	1587775	55877052	18203756	7.81191e+07	21174446	9.25391e+06
[truncated: 9 more columns]

## Sheet: undirected
	Argentina	Australia	Austria	Belgium	Brazil	Canada	Chile	China	China, Hong Kong SAR	Colombia	Czechia	Dem. Rep. of the Congo	Denmark	Egypt	Ethiopia	Finland	France	Germany	Greece	Hungary	Iceland	India	Indonesia	Iran	Israel	Italy	Japan	Kazakhstan	Lao People's Dem. Rep.	Latvia	Malta	Mexico	Mongolia	Myanmar	Netherlands	New Zealand	Nigeria	Norway	Pakistan	Peru	Philippines	Poland	Rep. of Korea	Romania	Russian Federation	Saudi Arabia	Singapore	South Africa	Spain
Argentina	0	662855	724330	472333	1.61856e+07	925274	4236677	1.32547e+07	280106	1.04964e+07	383865	0	390848	214	0	849609	9351022	2.58215e+07	0	9438	0	917543	183162	5094	83146	22828989	7314979	646850	0	0	0	2443030	0	0	751480	36883	0	6633	0	2168515	203791	717870	1000946	992077	219064	0	4.51641e+06	124228	4849693
Australia	662855	0	8367205	2657843	87468.5	1.23369e+07	438772	9.99576e+07	1.62796e+06	21507	352894	48427	1754517	10978.5	0	1.26829e+07	1.48296e+07	43610027	22718.5	1782284	31291.5	849414	3278214	46387.5	900840	2.13331e+07	24281235	194324	10044	498	61525	5.35015e+06	99769	0	5936780	26668074	13849	1.99642e+06	5488.5	374296	290278	2390991	7.80765e+06	2.60866e+06	3904668	752283	5007685	2239955	1770594
Austria	724330	8367205	0	13685785	13420957	2948545	796941	70778238	6.5393e+06	524468	1.93293e+07	0	5.15128e+06	664825	0	9.02001e+06	37224160	302096895	2015626	5.91868e+07	175784	6878294	462459	1.82746e+06	4.60647e+06	34117964	1.62236e+07	136716	27810	306961	2618000	5446231	0	0	20858072	599570	40686	2758991	41759	145068	20135	1.37516e+07	2.14818e+07	12815921	43914996	3068902	13918313	2718375	7803776
Belgium	472333	2657843	13685785	0	1996400	8710780	329116	1.6967e+07	1.29616e+06	410722	4521788	4317833	6734405	107622	132772	8328908	143361551	126458056	420218	1.7979e+06	86973.5	3890724	657474	494000	3.45881e+06	31263449	1.01757e+07	150221	0	117669	169678	4970035	0	0	1.25109e+08	125438	4.09615e+06	4174875	44165.5	204504	248112	17514728	2.18205e+06	5.26669e+06	4523577	4.93226e+06	1.40861e+06	5899704	9.07676e+06
Brazil	1.61856e+07	87468.5	13420957	1996400	0	4290491	2.50746e+06	51622329	2.14785e+06	1.83026e+06	750526	0	1782521	7220.5	38993	2891341	3.3739e+07	233598739	267151	1716862	0	621730	52794.5	0	1153220	5.4159e+07	60026136	0	0	0	0	1.38726e+06	0	0	5.93912e+06	1968.5	268729	914308	78	954504	663	8885170	24886539	804738	39137	4815	1.25482e+06	901685	9068571
Canada	925274	1.23369e+07	2948545	8710780	4290491	0	2008449	77273539	1.41162e+06	970364	2307621	99977	3159975	73819	792929	3982971	1.15136e+07	74099804	122858	96966.5	56117	1072874	228432	551719	2.18229e+06	9.32508e+06	65926883	221450	0	7058.5	10934	37573715	0	0	29325400	1.9296e+06	355799	2.08557e+06	112655	152577	327966	1465325	12291814	301508	8220573	2223424	2.10941e+06	611742	2.32322e+06
Chile	4236677	438772	796941	329116	2.50746e+06	2008449	0	7.47616e+06	389965	153652	6635	0	344405	0	0	4.6739e+06	3339499	6.98729e+06	0	3536	0	14746.5	10730	0	40143	8917097	1.15511e+06	0	0	0	3653	519806	0	0	571506	278941	0	91735.5	0	2197591	0	460192	415637	119578	0	0	142769	1447519	2.17793e+06
China	1.32547e+07	9.99576e+07	70778238	1.6967e+07	51622329	77273539	7.47616e+06	0	824924903	4.36721e+06	5803172	715275	3.15304e+07	3478113	2.6524e+06	21673989	7.69007e+07	1.09916e+09	907838	4.82071e+06	37816.5	98611450	3.39816e+07	19896410	7.26272e+06	80431768	1.52437e+09	12984855	331229	3545917	160806	2.74869e+07	1840460	6838494	5.02128e+07	8109091	7.23774e+06	2.21697e+07	4331013	2.67281e+06	12045520	3.00607e+07	787562246	3166727	57174329	9.78877e+06	4.61174e+08	15651203	5.09302e+07
China, Hong Kong SAR	280106	1.62796e+06	6.5393e+06	1.29616e+06	2.14785e+06	1.41162e+06	389965	824924903	0	10524	121204	30674	523596	47715	0	1456860	2.71417e+06	47043448	54471	62146.5	0	5.14554e+06	758184	103431	1342354	3.22906e+06	105549204	0	419066	4337	1.05456e+06	1.32818e+06	0	0	5.35648e+06	202648	4209	818658	7740.5	26299.5	10780606	12215084	20397578	39975.5	1.13327e+06	191918	6.82158e+07	104274	2.36885e+06
Colombia	1.04964e+07	21507	524468	410722	1.83026e+06	970364	153652	4.36721e+06	10524	0	1550	0	33350	0	0	368156	1.09971e+06	2777805	57849	20972	0	272570	15	0	59349	3233979	521572	0	0	0	0	3.01017e+06	0	0	14958	0	0	23191	0	283424	0	329303	127604	126079	2586	0	0	355000	749052
Czechia	383865	352894	1.93293e+07	4521788	750526	2307621	6635	5803172	121204	1550	0	0	3358030	37515.5	0	2139291	7.19484e+06	1.521e+08	240517	2.48886e+06	13028.5	151354	42939.5	222130	176542	1.24796e+07	6.9707e+06	350252	0	80383.5	6	1293750	11353	0	1.44261e+07	804994	4072	1.14404e+06	0	0	1652	8.93022e+06	4.66377e+07	1.23146e+06	15090016	873572	533154	265554	3.0977e+06
Dem. Rep. of the Congo	0	48427	0	4317833	0	99977	0	715275	30674	0	0	0	0	0	0	0	20220	133654	0	0	0	0	0	0	0	3118	0	0	0	0	0	0	0	0	23230	0	2890568	0	0	0	0	0	0	0	0	0	0	4239245	0
Denmark	390848	1754517	5.15128e+06	6734405	1782521	3159975	344405	3.15304e+07	523596	33350	3358030	0	0	0	6422	8826300	1.77989e+07	53352512	269224	3.66288e+07	223937	1.42847e+06	169354	140225	349126	8817427	2316743	2187	0	551693	33478	1.91308e+06	4259	0	19688747	391042	0	1.40799e+07	779975	2870	503537	7857820	1.51997e+06	545140	5776952	377266	938488	511226	4.34436e+06
Egypt	214	10978.5	664825	107622	7220.5	73819	0	3478113	47715	0	37515.5	0	0	0	0	2291413	899375	6153998	2267	93175	0	420130	1190	22750	4000	6.20143e+06	593599	0	0	0	0	0	0	0	785110	0	49083	99656.5	0	0	0	20510.5	1067999	188870	36509	118550	13652.5	2158	995954
Ethiopia	0	0	0	132772	38993	792929	0	2.6524e+06	0	0	0	0	6422	0	0	117	106131	249619	5565	27000	0	377066	0	0	94171	261948	42972.5	0	0	0	0	0	0	0	97130	0	0	0	0	0	0	20392	17	0	0	2131	0	286454	9597
Finland	849609	1.26829e+07	9.02001e+06	8328908	2891341	3982971	4.6739e+06	21673989	1456860	368156	2139291	0	8826300	2291413	117	0	19126832	60265915	982118	1.0228e+07	1710424	7876700	1.33723e+06	2.2085e+06	1467029	7154631	2308934	331749	0	1.86611e+06	0	1188017	425475	0	20490419	15395.5	4175	13755192	59015	678238	307276	1.02055e+07	3.83472e+06	844203	3.14143e+07	5599937	2.08646e+06	2489177	8343345
France	9351022	1.48296e+07	37224160	143361551	3.3739e+07	1.15136e+07	3339499	7.69007e+07	2.71417e+06	1.09971e+06	7.19484e+06	20220	1.77989e+07	899375	106131	19126832	0	379951224	1.70831e+06	3133975	10465.5	9.39166e+06	786048	1.16975e+06	9831663	106448095	5.24068e+07	457956	0	389946	68241.5	8834188	0	16744	4.85288e+07	5.29829e+06	1.17009e+06	5.60017e+06	296680	807708	43439.5	2.13338e+07	9398035	16653817	94760335	1991650	1.0542e+07	2.87535e+06	4.47579e+07
Germany	2.58215e+07	43610027	302096895	126458056	233598739	74099804	6.98729e+06	1.09916e+09	47043448	2777805	1.521e+08	133654	53352512	6153998	249619	60265915	379951224	0	13892736	63407739	616815	85703348	7.49853e+06	2.06446e+07	23082788	220418831	237973911	6178743	0	4.12142e+06	961413	8.75904e+07	313604	0	253674911	8.97033e+06	3.16229e+06	26420656	1331300	1482409	7.31908e+06	142358899	142933459	6.14625e+07	361986652	1.79502e+07	5.49849e+07	4.26846e+07	1.00082e+08
Greece	0	22718.5	2015626	420218	267151	122858	0	907838	54471	57849	240517	0	269224	2267	5565	982118	1.70831e+06	13892736	0	20621	0	38402.5	0	7739	347670	5303122	165164	0	0	0	0	763993	0	0	947462	0	49761	7103	0	0	0	419326	117875	173232	1830426	292640	91109.5	138260	135467
Hungary	9438	1782284	5.91868e+07	1.7979e+06	1716862	96966.5	3536	4.82071e+06	62146.5	20972	2.48886e+06	0	3.66288e+07	93175	27000	1.0228e+07	3133975	63407739	20621	0	66489	108875	6503.5	0	188000	6.28346e+06	5.10396e+06	38756	0	0	3000	855136	0	0	11274413	60590	0	219340	1000	26478	331000	1.15356e+06	1312861	4.07788e+06	3306628	20000	1149349	351568	1261764
Iceland	0	31291.5	175784	86973.5	0	56117	0	37816.5	0	0	13028.5	0	223937	0	0	1710424	10465.5	616815	0	66489	0	0	0	0	0	69658.5	188364	0	0	0	0	172	0	0	353646	0	0	704046	0	0	589	4505.5	25006	0	0	0	0	0	77039
India	917543	849414	6878294	3890724	621730	1072874	14746.5	98611450	5.14554e+06	272570	151354	0	1.42847e+06	420130	377066	7876700	9.39166e+06	85703348	38402.5	108875	0	0	1095971	672810	285666	17224057	85067894	105874	0	3017	0	1.03872e+06	0	1726393	7.6853e+06	27347	523170	2.72452e+06	105042	21953.5	209917	507048	24675891	46687	3.07858e+06	1303815	7.97374e+06	4.10113e+06	2.75105e+06
Indonesia	183162	3278214	462459	657474	52794.5	228432	10730	3.39816e+07	758184	15	42939.5	0	169354	1190	0	1.33723e+06	786048	7.49853e+06	0	6503.5	0	1095971	0	15091	0	2.57224e+06	8.10781e+07	0	0	0	0	177653	0	0	1148795	86577.5	0	15055.5	0	0	74495.5	130490	7.34036e+06	13234	0	0	25606751	157781	10871.5
Iran	5094	46387.5	1.82746e+06	494000	0	551719	0	19896410	103431	0	222130	0	140225	22750	0	2.2085e+06	1.16975e+06	2.06446e+07	7739	0	0	672810	15091	0	0	14320057	1110318	4600	0	0	0	0	0	0	194061	0	0	86103.5	71032	0	0	42646	11832602	0	1574495	2185	8812	12498	180532
Israel	83146	900840	4.60647e+06	3.45881e+06	1153220	2.18229e+06	40143	7.26272e+06	1342354	59349	176542	0	349126	4000	94171	1467029	9831663	23082788	347670	188000	0	285666	0	0	0	8898409	1.42976e+07	6897	0	172698	0	714726	0	0	7.30193e+06	46435.5	90773	46629.5	0	23702	15000	102500	2255561	60881	4.25207e+06	0	1.13966e+07	855770	9397781
Italy	22828989	2.13331e+07	34117964	31263449	5.4159e+07	9.32508e+06	8917097	80431768	3.22906e+06	3233979	1.24796e+07	3118	8817427	6.20143e+06	261948	7154631	106448095	220418831	5303122	6.28346e+06	69658.5	17224057	2.57224e+06	14320057	8898409	0	30705430	9.65179e+06	0	2112403	246807	3.13799e+07	0	4580	57708364	3.81276e+06	1.2744e+06	5876131	415979	1938991	286020	6.4729e+07	11507234	1.8741e+07	1.21439e+08	7.45733e+06	1.07054e+07	7.35293e+06	46669333
Japan	7314979	24281235	1.62236e+07	1.01757e+07	60026136	65926883	1.15511e+06	1.52437e+09	105549204	521572	6.9707e+06	0	2316743	593599	42972.5	2308934	5.24068e+07	237973911	165164	5.10396e+06	188364	85067894	8.10781e+07	1110318	1.42976e+07	30705430	0	344954	23271	85462	1699705	66678374	46066	662716	1.83042e+08	4.54905e+06	380670	2.10395e+06	542490	124487	2.98855e+07	5.13267e+06	7.19392e+08	663948	12183476	1982843	199111379	5.07339e+06	1.67805e+07
Kazakhstan	646850	194324	136716	150221	0	221450	0	12984855	0	0	350252	0	2187	0	0	331749	457956	6178743	0	38756	0	105874	0	4600	6897	9.65179e+06	344954	0	0	87778	0	0	22112	0	1.56424e+06	2082	0	9609	0	0	0	291199	556508	0	17725000	3189	1092	21672	5358
Lao People's Dem. Rep.	0	10044	27810	0	0	0	0	331229	419066	0	0	0	0	0	0	0	0	0	0	0	0	0	0	0	0	0	23271	0	0	0	0	0	0	0	0	5831	0	0	0	0	0	0	109500	0	0	0	0	0	0
Latvia	0	498	306961	117669	0	7058.5	0	3545917	4337	0	80383.5	0	551693	0	0	1.86611e+06	389946	4.12142e+06	0	0	0	3017	0	0	172698	2112403	85462	87778	0	0	0	0	0	0	199188	0	0	311216	0	0	0	1.02992e+06	1012007	21427	2.46648e+06	0	0	0	14463
Malta	0	61525	2618000	169678	0	10934	3653	160806	1.05456e+06	0	6	0	33478	0	0	0	68241.5	961413	0	3000	0	0	0	0	0	246807	1699705	0	0	0	0	0	0	0	1121912	25672	0	0	0	0	0	848	2834615	0	0	0	4.23934e+06	3204	515012
Mexico	2443030	5.35015e+06	5446231	4970035	1.38726e+06	37573715	519806	2.74869e+07	1.32818e+06	3.01017e+06	1293750	0	1.91308e+06	0	0	1188017	8834188	8.75904e+07	763993	855136	172	1.03872e+06	177653	0	714726	3.13799e+07	66678374	0	0	0	0	0	0	0	7.01553e+06	1188188	0	446452	0	1.04403e+06	146169	1023184	9.65077e+06	838510	16969.5	0	1.2878e+06	287506	9.0169e+06
Mongolia	0	99769	0	0	0	0	0	1840460	0	0	11353	0	4259	0	0	425475	0	313604	0	0	0	0	0	0	0	0	46066	22112	0	0	0	0	0	0	0	0	0	3507	0	0	0	20487	94342	73266	471066	0	0	0	0
Myanmar	0	0	0	0	0	0	0	6838494	0	0	0	0	0	0	0	0	16744	0	0	0	0	1726393	0	0	0	4580	662716	0	0	0	0	0	0	0	55	0	0	0	0	0	0	0	47	0	5220	0	383750	77	0
Netherlands	751480	5936780	20858072	1.25109e+08	5.93912e+06	29325400	571506	5.02128e+07	5.35648e+06	14958	1.44261e+07	23230	19688747	785110	97130	20490419	4.85288e+07	253674911	947462	11274413	353646	7.6853e+06	1148795	194061	7.30193e+06	57708364	1.83042e+08	1.56424e+06	0	199188	1121912	7.01553e+06	0	55	0	840430	1.07426e+06	4.63182e+06	139904	137436	220522	2.98808e+07	2.67302e+07	10339800	45415754	2.39427e+06	15930989	5167420	2.58107e+07
New Zealand	36883	26668074	599570	125438	1968.5	1.9296e+06	278941	8109091	202648	0	804994	0	391042	0	0	15395.5	5.29829e+06	8.97033e+06	0	60590	0	27347	86577.5	0	46435.5	3.81276e+06	4.54905e+06	2082	5831	0	25672	1188188	0	0	840430	0	1315	157425	0	0	77229	358532	2.51209e+06	1048	149458	36800	293692	323614	51774.5
Nigeria	0	13849	40686	4.09615e+06	268729	355799	0	7.23774e+06	4209	0	4072	2890568	0	49083	0	4175	1.17009e+06	3.16229e+06	49761	0	0	523170	0	0	90773	1.2744e+06	380670	0	0	0	0	0	0	0	1.07426e+06	1315	0	449484	0	0	0	30810	96072	0	0	0	747739	83109.5	135073
Norway	6633	1.99642e+06	2758991	4174875	914308	2.08557e+06	91735.5	2.21697e+07	818658	23191	1.14404e+06	0	1.40799e+07	99656.5	0	13755192	5.60017e+06	26420656	7103	219340	704046	2.72452e+06	15055.5	86103.5	46629.5	5876131	2.10395e+06	9609	0	311216	0	446452	3507	0	4.63182e+06	157425	449484	0	17411	0	1785	2972881	43634979	71415	2.31051e+06	746514	5636044	84322	3.15421e+06
Pakistan	0	5488.5	41759	44165.5	78	112655	0	4331013	7740.5	0	0	0	779975	0	0	59015	296680	1331300	0	1000	0	105042	0	71032	0	415979	542490	0	0	0	0	0	0	0	139904	0	0	17411	0	0	0	14199.5	164424	0	0	129522	315478	8105	48514
Peru	2168515	374296	145068	204504	954504	152577	2197591	2.67281e+06	26299.5	283424	0	0	2870	0	0	678238	807708	1482409	0	26478	0	21953.5	0	0	23702	1938991	124487	0	0	0	0	1.04403e+06	0	0	137436	0	0	0	0	0	0	127404	688283	150140	0	0	110	26769	1.22549e+06
Philippines	203791	290278	20135	248112	663	327966	0	12045520	10780606	0	1652	0	503537	0	0	307276	43439.5	7.31908e+06	0	331000	589	209917	74495.5	0	15000	286020	2.98855e+07	0	0	0	0	146169	0	0	220522	77229	0	1785	0	0	0	42386	1.38867e+07	0	2518	610244	18665165	35919	11870.5
Poland	717870	2390991	1.37516e+07	17514728	8885170	1465325	460192	3.00607e+07	12215084	329303	8.93022e+06	0	7857820	20510.5	20392	1.02055e+07	2.13338e+07	142358899	419326	1.15356e+06	4505.5	507048	130490	42646	102500	6.4729e+07	5.13267e+06	291199	0	1.02992e+06	848	1023184	20487	0	2.98808e+07	358532	30810	2972881	14199.5	127404	42386	0	7.30615e+06	2084114	21086880	314330	372360	465984	4750525
Rep. of Korea	1000946	7.80765e+06	2.14818e+07	2.18205e+06	24886539	12291814	415637	787562246	20397578	127604	4.66377e+07	0	1.51997e+06	1067999	17	3.83472e+06	9398035	142933459	117875	1312861	25006	24675891	7.34036e+06	11832602	2255561	11507234	7.19392e+08	556508	109500	1012007	2834615	9.65077e+06	94342	47	2.67302e+07	2.51209e+06	96072	43634979	164424	688283	1.38867e+07	7.30615e+06	0	432512	35383651	2119893	2.71255e+08	1.59039e+06	1692899
Romania	992077	2.60866e+06	12815921	5.26669e+06	804738	301508	119578	3166727	39975.5	126079	1.23146e+06	0	545140	188870	0	844203	16653817	6.14625e+07	173232	4.07788e+06	0	46687	13234	0	60881	1.8741e+07	663948	0	0	21427	0	838510	73266	0	10339800	1048	0	71415	0	150140	0	2084114	432512	0	894512	22129	570140	436706	3976632
Russian Federation	219064	3904668	43914996	4523577	39137	8220573	0	57174329	1.13327e+06	2586	15090016	0	5776952	36509	0	3.14143e+07	94760335	361986652	1830426	3306628	0	3.07858e+06	0	1574495	4.25207e+06	1.21439e+08	12183476	17725000	0	2.46648e+06	0	16969.5	471066	5220	45415754	149458	0	2.31051e+06	0	0	2518	21086880	35383651	894512	0	0	1360328	279	5508951
Saudi Arabia	0	752283	3068902	4.93226e+06	4815	2223424	0	9.78877e+06	191918	0	873572	0	377266	118550	2131	5599937	1991650	1.79502e+07	292640	20000	0	1303815	0	2185	0	7.45733e+06	1982843	3189	0	0	0	0	0	0	2.39427e+06	36800	0	746514	129522	0	610244	314330	2119893	22129	0	0	3161103	6383	5479547
Singapore	4.51641e+06	5007685	13918313	1.40861e+06	1.25482e+06	2.10941e+06	142769	4.61174e+08	6.82158e+07	0	533154	0	938488	13652.5	0	2.08646e+06	1.0542e+07	5.49849e+07	91109.5	1149349	0	7.97374e+06	25606751	8812	1.13966e+07	1.07054e+07	199111379	1092	0	0	4.23934e+06	1.2878e+06	0	383750	15930989	293692	747739	5636044	315478	110	18665165	372360	2.71255e+08	570140	1360328	3161103	0	115808	1.71753e+06
South Africa	124228	2239955	2718375	5899704	901685	611742	1447519	15651203	104274	355000	265554	4239245	511226	2158	286454	2489177	2.87535e+06	4.26846e+07	138260	351568	0	4.10113e+06	157781	12498	855770	7.35293e+06	5.07339e+06	21672	0	0	3204	287506	0	77	5167420	323614	83109.5	84322	8105	26769	35919	465984	1.59039e+06	436706	279	6383	115808	0	1189283
Spain	4849693	1770594	7803776	9.07676e+06	9068571	2.32322e+06	2.17793e+06	5.09302e+07	2.36885e+06	749052	3.0977e+06	0	4.34436e+06	995954	9597	8343345	4.47579e+07	1.00082e+08	135467	1261764	77039	2.75105e+06	10871.5	180532	9397781	46669333	1.67805e+07	5358	0	14463	515012	9.0169e+06	0	0	2.58107e+07	51774.5	135073	3.15421e+06	48514	1.22549e+06	11870.5	4750525	1692899	3976632	5508951	5479547	1.71753e+06	1189283	0
Sweden	3.02993e+06	1.3816e+07	18427254	35560991	10467467	24521386	270404	8.16717e+07	2085232	189366	18969540	0	4.66796e+07	1.99162e+06	443	56187241	61116271	226733108	150481	1781586	413735	8631827	1556192	72317	1.22856e+06	5.90653e+07	2.75651e+07	203912	0	889461	7246	4579649	0	0	2.42786e+07	2842238	646098	5.63896e+07	82611	57654	263636	22322845	18361504	3.4149e+06	19939558	1270325	1.36536e+07	5315860	3.06314e+07
Switzerland	2863701	4.791e+06	4.90972e+07	5592159	14611120	11412059	2664189	1.02732e+08	7.46797e+06	642618	7579643	0	10812160	1636833	566833	6.47949e+06	53092265	352508289	760011	7.11101e+06	18166.5	1.23092e+07	817091	1340296	1.43597e+07	5.67818e+07	15507529	457283	0	386066	1.21233e+06	5.82173e+06	316	0	2.22037e+07	604573	1731101	10175766	95241.5	946266	849112	1.15701e+07	21869949	2949189	11176033	3440821	9641806	7.05176e+06	1.0641e+07
Thailand	249149	7.82546e+06	1.27792e+06	180550	213798	1.39666e+06	21140	52219070	8.64339e+06	4845	23851.5	0	970646	238482	1477	3074431	2226222	4.32808e+07	0	157000	12	5470176	5.39314e+06	9897	152906	7162019	2.34425e+08	21214.5	229028	0	0	1781028	2120	154100	814326	274859	0	5974.5	150272	476	2.20116e+06	132214	1.59491e+07	236724	872380	2.74573e+06	28039009	293252	639936
Turkey	100531	188081	5917682	4238820	104542	1.02206e+06	426515	25125933	167036	30471.5	716607	147	1217845	1287017	27106	1761065	20657909	9.11508e+07	608849	858640	3293	2.15389e+06	29893	10536098	640801	3.89658e+07	12852445	3480184	0	11720.5	76066.5	2.52938e+06	60639	0	8.31354e+06	69899	273046	99468.5	92681.5	0	14694.5	7.01001e+06	8107812	2986429	15442081	839977	164538	1.64111e+06	15277815
Ukraine	495360	356	7016529	743901	7254	209322	11500	1.01754e+07	113530	184557	8.04356e+06	0	1273061	0	0	2.85787e+06	1208684	69878439	98513	362078	0	108222	0	6788260	82121.5	17289562	614864	7.39868e+06	0	136270	0	4515	0	0	8.26917e+06	370866	982333	40174.5	3298	52	7522	5.23104e+06	1659368	525689	56171205	232000	92037.5	59012	639281
Venezuela	1.02768e+06	0	966834	204100	698124	604993	7739.5	9782450	160763	880462	2067	0	80953	0	0	850060	21641.5	4.84678e+06	0	1000	0	27	0	58562	0	6.47492e+06	3229.5	0	0	0	0	3.05839e+06	0	0	193906	0	0	0	0	11381	0	0	727772	0	125153	0	0	131148	2022546
Viet Nam	0	1.72573e+06	1685	325410	0	483444	110	30088968	1402096	0	5155	0	374956	0	0	238412	412403	1.14765e+07	0	307000	0	1694573	274233	365540	1000	1.27665e+06	63554559	413	39298.5	0	0	19116	0	25553	4.6024e+06	179594	0	184921	0	69924	1524	856070	20486908	0	247856	0	5627336	646	45666
United Kingdom	929712	15456485	10635550	27339925	4739981	2.92628e+07	1.64031e+06	6.86297e+07	6.3011e+06	285733	6.07542e+06	0	1.64392e+07	3.23439e+06	56841	13327698	5.30718e+07	1.39813e+08	409300	5648371	318884	7928576	709676	503358	4941279	42399820	3.88254e+07	1004140	0	124670	124570	3482593	0	0	8.92772e+07	2.29711e+06	25349749	13313425	1.14732e+06	1931207	488672	2.40998e+07	8.59053e+06	5304791	1.17798e+07	1142936	1.00581e+07	4680721	11101483
USA	2.2984e+07	1.14779e+08	36665365	8.70198e+07	1.11851e+08	6.88808e+08	23105647	5.6905e+08	38416463	1.43625e+07	2.34933e+07	6000	1.56286e+07	4.2108e+06	502096	3.26669e+07	7.51666e+07	5.56098e+08	2.92049e+06	9262342	254540	3.58311e+07	8942201	0	38100358	1.06012e+08	889955846	3049468	9003	10780179	423780	710343867	0	0	2.17709e+08	24616155	8463276	9062137	1782889	14358981	7.03227e+06	8.94903e+06	223496315	1.84196e+06	5.66872e+07	18437623	2.09578e+08	24980080	22322494
[truncated: 9 more columns]
