# Supplementary material for: Spatial-temporal variation characteristics and evolution of the global industrial robot trade: A complex network analysis
Source: PLoS One. 2019 Sep 26;14(9):e0222785. doi: 10.1371/journal.pone.0222785 (PMC6762107; doi:10.1371/journal.pone.0222785)
Supplement: S1 File — (ZIP) [file pone.0222785.s002.zip › S1 File . Dataset matrix for 58 economies from1998 to 2017/2012.xlsx]

## Sheet: directed
	ARG	AUS	AUT	BEL	BRA	CAN	CHL	CHN	CHN-HK	COL	CZE	COG	DNK	EGY	ETH	FIN	FRA	DEU	GRC	HUN	ISL	IND	IDN	IRN	ISR	ITA	JPN	KAZ	LAO	LVA	MLT	MEX	MNG	MMR	NLD	NZL	NGA	NOR	PAK	PER	PHL	POL	KOR	ROU	RUS	SAU	SGP	RSA	ESP
ARG	0	16306.5	1025	0	8.89908e+06	377458	3.97721e+06	438720	0	9.97638e+06	0	0	556426	0	3917	0	41460.5	1839998	0	0	0	41967	206473	0	0	10476	526	1125400	0	0	0	1500895	0	0	45750	0	6556	0	0	2.90853e+06	0	0	0	0	483768	630577	0	37000	24020
AUS	44725	0	69484	118530	475330	4132083	795106	2639183	162160	11734.5	6974	0	129769	0	0	883194	79723.5	801022	2670	903765	12913.5	1.51504e+06	3932643	0	20941.5	246920	482245	3100	69208	0	78613	297238	73708	0	77678	7.95726e+06	23928	77000.5	39708	85683	47374	91219	969096	0	2315566	135608	1.43818e+06	2.06192e+06	119203
AUT	1.55445e+06	6247643	0	4.24655e+06	21105645	3102597	1996271	4.11465e+07	4549394	1129413	2.05257e+07	8514	2485656	748944	4353	4.77888e+06	17259685	1.63025e+08	550003	8.77617e+06	80736	6.90389e+06	1269712	483306	3114578	1.86373e+07	3.08763e+06	426728	0	226517	50420	7.75088e+06	39207	0	12629078	888560	1112973	2502785	11959.5	16084.5	1032623	7777196	18454024	5.71835e+06	24349190	6984211	2.01643e+07	814202	5385112
BEL	499172	3544819	3.79673e+06	0	3.04932e+06	1598556	1973819	5914817	1.04635e+06	1242957	2771237	456159	4370015	901160	73946.5	1812571	5.32283e+07	4.42535e+07	190701	3.01605e+06	37523.5	2.93112e+06	30825	207605	3.14394e+06	10596836	413268	295190	0	404524	20134.5	2240308	9296	0	8.24928e+07	101901	4.0645e+06	3305463	129408	841172	2	6.30876e+06	554424	3.755e+06	5708104	5.4624e+06	1580631	5.68107e+06	7.42179e+06
BRA	1.54539e+07	14991.5	285038	37397.5	0	54712	636572	585222	20038	1712553	1535	0	159	11391.5	3186	52862	131102	243281	0	19479.5	0	121490	41435.5	0	0	70410	6812.5	0	0	0	0	1641781	0	0	785513	14	15133	0	0	470397	808	0	710	709	1009627	2832	0	95125.5	13236
CAN	2.48082e+06	8919280	336006	1.171e+07	7889532	0	1.62183e+06	17554604	1.24464e+06	1430233	2874365	1601	851327	773518	43120.5	314558	6663319	5637381	543	165	107843	1995941	453807	15810	2.2659e+06	963944	3472525	677607	0	163518	67311	22838220	67197	6962	14916416	1313769	3794891	3.42019e+06	519666	923439	268208	726646	34365331	206821	21126095	4.18983e+06	6.62607e+06	209527	648010
CHL	658378	76605	857	0	645913	30228.5	0	0	334090	131414	0	0	0	0	0	0	1297	20841	0	0	0	223712	0	0	0	2420.5	0	0	266666	0	0	106642	0	0	0	0	0	65279	16284	493819	0	0	0	0	0	0	0	0	1177
CHN	1.31673e+07	126592193	6.06391e+06	18466180	5.90745e+07	49771541	7604163	0	2.02753e+08	6.73533e+06	4420742	579299	12730706	6734909	9.40292e+06	7.50647e+06	1.8511e+07	72202441	1011189	2536712	66705.5	7.16891e+07	5.22638e+07	36394833	4108995	1.46101e+07	9.37889e+07	19992712	365930	1108521	263829	3.74235e+07	5457214	4.82915e+06	2.5917e+07	10834258	8532130	3736853	3523344	3.72025e+06	12830548	1.4595e+07	84603010	1579648	65990867	20138373	139712429	1.51177e+07	1.35641e+07
CHN-HK	100882	1384898	90911.5	19684	2.30234e+06	620640	119480	2.96514e+08	0	32793	147190	0	227028	14437	22721	197545	1025886	2.73386e+06	187515	26794	59	857466	1041059	28970	277870	870320	1.07602e+07	188248	0	0	1546593	1.62352e+06	0	7533	1.84261e+06	100796	11709.5	15037.5	403804	7751	5.55841e+06	3.20653e+06	4.32561e+06	82417.5	852322	33243	5597628	130142	235092
COL	27331	134103	0	0	198468	0	29302.5	0	0	0	0	0	470	0	0	0	4672	64157	36929	0	0	0	0	0	0	0	0	0	0	0	0	218860	0	0	13464	0	0	0	0	361604	0	0	0	0	0	0	0	0	9241
CZE	450229	240875	2505289	1149951	1123310	189565	50203.5	2.81626e+06	226048	1556	0	0	1.00014e+06	79788	614	169006	2595298	46771797	47886	1.20979e+06	25708	234416	65302	3086	105169	1.30607e+06	8201	251836	0	202356	150	725041	2738	0	5.2837e+06	33247	29069	859662	20209	3309.5	162480	1.07523e+07	1189185	638689	22766740	44783.5	12564	244773	708208
COG	0	0	0	55503	0	0	0	0	0	0	0	0	0	0	0	0	0	0	0	0	0	0	0	0	0	0	0	0	0	0	0	0	0	0	0	0	0	0	0	0	0	0	0	0	0	0	0	23697	0
DNK	506838	1.58503e+06	1.84039e+06	4.0949e+06	3230023	1.22553e+06	383574	13120803	267180	20786	3254209	0	0	53897.5	2870	3.49989e+06	1.8563e+07	21475869	133696	1.42096e+06	278362	1769193	319688	69963	366648	2.87463e+06	1.15434e+06	604816	0	509446	64164	2780075	17611	0	5.32996e+06	768230	0	15648285	52603	200451	106509	5.23754e+06	773370	683391	8593059	1223313	2518614	846608	2.7949e+06
EGY	0	1083191	0	0	0	0	0	0	0	0	0	0	0	0	0	0	440113	44385	0	0	0	887	0	0	0	107254	67422	0	0	0	0	0	0	0	0	0	0	0	0	0	0	12	0	83491	0	52155	0	0	0
ETH	0	0	0	0	0	0	0	0	0	0	0	0	0	0	0	0	0	729	0	0	0	0	0	0	0	0	0	0	0	0	0	0	0	0	0	0	0	0	0	0	0	0	0	0	0	0	0	411447	0
FIN	630054	15322069	6.07205e+06	4.88412e+06	10980181	1921064	5.90545e+06	10166855	436021	271058	2327649	0	4363224	486126	0	0	1.41978e+07	38758259	490214	10712556	755320	9493302	2551279	0	655893	2675556	1002912	345610	0	1.93333e+06	0	1.49958e+06	0	0	11124799	46609	6352	1.30019e+07	159945	1.1208e+06	149004	7558695	2274927	1.44388e+06	3.47535e+07	3.64061e+06	1.85038e+06	2609139	5.99555e+06
FRA	9473136	2.20977e+07	9.43133e+06	3.25552e+07	26224223	7.31633e+06	5.58145e+06	80828264	2286641	2662766	5209087	79490	3.17019e+06	869554	64405	1936306	0	1.56595e+08	537429	1917140	137636	1.15201e+07	857923	1641433	3622840	3.05623e+07	4974490	1.92628e+06	0	722751	11907.5	9.2517e+06	0	25742	1.67214e+07	8.21845e+06	1260154	6306133	345759	2349219	286557	1.57167e+07	10688209	8125985	5.57185e+07	4327586	6.28298e+06	2873265	1.52889e+07
DEU	38982879	6.12508e+07	1.50173e+08	8.6169e+07	1.71399e+08	4.76111e+07	8.6088e+06	1006185719	1.63179e+07	3.64395e+06	117320237	350679	3.10959e+07	5946708	263464	17981462	2.24107e+08	0	5207133	69021941	500630	6.32161e+07	23627746	14091212	1.73039e+07	1.43611e+08	65091745	6.1499e+06	6994	8317174	508904	86187703	751390	23110	149554505	7880930	4.3264e+06	29283795	1.50044e+06	5072097	15268316	1.0434e+08	1.07132e+08	3.53757e+07	2.60092e+08	3.874e+07	1.84948e+07	5.66548e+07	88080621
GRC	0	25459	198530	2072	356021	138769	0	25227	2965	0	41257.5	0	62629	25065	0	56226	6	1023143	0	114742	0	0	0	0	50535.5	259140	0	1027	0	4355	66597	365514	0	0	2276	0	695396	0	48984	0	0	251803	0	392308	123432	49275	8921	69139	3121
HUN	903758	1018670	4.41933e+07	421810	100394	46689	32890	3.08872e+06	1450	0	1.74409e+06	0	20069207	17614	0	462394	1.14797e+06	2.46456e+07	984	0	3541	429969	91	0	100467	102685	62631.5	44371.5	0	80274	0	1.01658e+06	0	0	328756	47074.5	6323	1313684	3960	2528	1684	527647	746986	3303916	4841045	35093	202644	492840	903948
ISL	0	0	0	117	0	42041	0	359233	0	0	0	0	330	0	0	0	0	2586	0	0	0	0	0	0	0	0	0	0	0	0	0	0	0	0	0	0	0	189534	0	0	0	0	0	0	141359	0	0	0	11678
IND	328028	353502	11541	53677	2242996	261648	9657.5	565489	813172	247564	22707.5	18658	3129	55950	399594	191307	758398	1386668	6232	66805	0	0	452556	1581466	25239.5	387174	243616	308599	0	0	3246	1.16896e+06	0	64725	52302	11603	354391	3028	114732	314	76972	325808	31689	4975	3613580	1863415	525838	287880	169024
IDN	16309	395878	79528	0	0	3713	0	989811	31212.5	0	0	0	0	34906	0	0	643	43155.5	0	0	0	43398	0	0	37000	0	688126	0	0	0	0	17622	0	21904	28055	7328	0	0	0	0	41660.5	0	136121	0	0	0	1.96023e+06	89209	0
IRN	0	205561	0	0	0	0	0	0	0	0	0	0	0	0	0	0	567	14655	0	0	0	206141	0	0	0	0	0	0	0	0	0	0	0	0	0	0	0	0	0	0	0	0	0	0	5186	0	0	0	0
ISR	26609.5	1295211	17138.5	2462738	678607	117438	48894	4.76145e+06	6.80519e+06	32931.5	50329.5	0	157981	7379	17767	25992.5	3.03966e+06	1327887	191456	68369.5	256	543987	0	0	0	798714	792546	4000	0	35000	128010	1246986	0	0	1509412	18703.5	59324	4989	0	119297	0	58855	8.6442e+06	74481	916138	0	449384	334316	8147710
ITA	23513149	3.80574e+07	15320019	15128186	6.83613e+07	10035104	11558665	6.55125e+07	2618442	5.15873e+06	7.71678e+06	428007	4.74692e+06	5.57219e+06	1.76728e+06	3541441	64818696	7.07569e+07	4.36964e+06	3611790	56956	1.63037e+07	3892198	7091361	7.32093e+06	0	5.047e+06	3.80607e+06	0	3581731	765733	2.41603e+07	4191	6839	19777342	2.73235e+06	219860	5.29428e+06	1141776	2.0263e+06	262033	3.40062e+07	6.6996e+06	1.53732e+07	1.17648e+08	11011996	5.38951e+06	7223078	39351912
JPN	8357691	2.16171e+07	5621157	7360100	8.10978e+07	8.13175e+07	698518	1126416675	86326212	529576	5.9274e+06	0	1660080	749910	23918	3.88184e+06	38157322	1.67242e+08	51188	6369853	222507	1.04528e+08	125542854	1342209	10787283	12886653	0	298194	32510	0	398084	8.4117e+07	103104	195464	167961807	3.79518e+06	666550	2040973	473419	210450	3.26833e+07	7579994	5.40303e+08	398858	21450450	3.59527e+06	9.79419e+07	6200864	1.50526e+07
KAZ	0	0	0	397	0	0	0	267538	0	0	0	0	0	0	0	0	0	257	0	0	0	0	0	0	12000	132519	0	0	0	1121	0	0	600	0	545	0	0	0	0	0	0	0	0	0	16981225	0	0	0	2700
LAO	0	0	13553	0	0	0	0	0	0	0	0	0	0	0	0	0	0	0	0	0	0	0	0	0	0	0	0	0	0	0	0	0	0	0	0	0	0	0	0	0	0	0	0	0	0	0	0	0	0
LVA	0	0	0	126707	0	0	0	618	9088	0	786	0	127323	0	0	576176	20103	70408.5	126	0	0	0	0	0	14308	5139	0	1423485	0	0	0	0	0	0	67133.5	1708	0	13164	0	0	0	0	1665	1095	4.27994e+06	0	23365	0	612
MLT	0	0	0	0	0	1444	0	0	0	0	0	0	0	18942	0	0	2170	0	0	0	0	0	0	0	0	20979	0	0	0	0	0	0	0	0	0	0	0	0	0	0	0	0	0	0	0	0	0	2786	101196
MEX	2319042	3.83878e+06	67765	218358	1.80582e+06	16463917	557341	4.13576e+06	1696567	2.24518e+06	3.2642e+06	0	284079	8665	0	30747.5	763835	1.09593e+06	0	1000238	862	221899	124324	0	184407	1362465	3.23717e+06	0	0	0	0	0	0	0	2273287	550742	0	96476	0	2.05009e+06	26722	25265.5	374994	130180	775801	151126	1.29213e+06	1.15697e+06	215164
MNG	0	0	0	0	0	0	0	0	0	0	0	0	0	0	0	0	0	0	0	0	0	0	0	0	0	0	0	0	0	0	0	0	0	0	0	0	0	0	0	0	0	0	0	0	0	0	0	0	0
MMR	0	0	0	0	0	0	254	0	0	0	0	0	0	0	0	0	0	0	0	0	0	80193	0	0	0	0	0	0	0	0	0	0	0	0	0	0	0	0	0	0	0	0	0	0	0	0	21770	0	0
NLD	1484858	11183016	1.97334e+07	5.23504e+07	7.88981e+06	7168559	248563	33799686	1597133	356280	1.35997e+07	10450	7.78941e+06	425996	116868	8015288	37864063	1.25497e+08	1010288	9594381	189512	5.36721e+06	610946	6246811	2887418	36104813	6.00445e+06	1334897	0	2493292	14357	4.22588e+06	117857	0	0	637982	2.20582e+06	9105324	48133.5	11066	195333	15912910	1.54734e+07	1.14478e+07	30126180	3.97326e+06	7046083	2432579	9230839
NZL	332825	2.62776e+07	0	0	61602	398008	286050	2411358	0	0	157050	0	7624	0	0	12.5	51464	41031	114898	0	0	57017	2964	0	0	130114	233861	3700	0	0	0	0	0	0	84517	0	105089	0	0	0	12154	0	58607.5	0	103121	60946	132472	598452	54668
NGA	0	0	0	0	0	0	0	0	0	0	0	0	0	0	0	0	5147.5	0	0	0	0	241978	0	0	0	1402	0	0	0	0	0	0	0	0	0	0	0	0	0	0	0	0	0	0	0	0	0	102309	0
NOR	12604	124661	174406	229374	1304371	568336	16884	1.08241e+07	660241	0	160234	0	2954416	61654	0	567480	383178	1.2301e+06	40447	116936	71552.5	1.20272e+06	12744.5	9865	0	404662	1.98576e+06	241700	0	18389.5	4741	110444	0	0	477182	620023	5205227	0	0	0	6466	786166	60056686	136051	2349129	38760.5	11450234	12212.5	337350
PAK	1037	0	0	0	0	0	0	0	21118	0	0	0	0	0	0	0	0	2399	0	56	0	58247	1190	0	0	20450	0	0	0	0	0	0	0	0	1683	13580	0	0	0	0	0	0	0	0	0	0	0	0	0
PER	0	0	1166	13124	0	0	56912	0	0	65194	0	0	0	0	0	0	5459	858	0	0	0	0	0	0	0	2825.5	0	0	0	0	0	6176	0	0	2597	0	0	0	0	0	0	0	125941	0	0	0	1348	0	0
PHL	85914	96590	45	1590628	0	454875	0	3.56944e+06	317294	0	5052.5	0	0	0	0	0	73817	779144	0	0	0	1365621	443113	0	0	3473	171116	0	0	0	0	1899721	0	0	106980	207	0	0	0	0	0	3836	1203301	0	0	0	59848.5	27664	0
POL	323350	1223913	681048	11915682	3.94952e+06	315467	191287	4495176	66577.5	413766	2.13274e+06	33864	279355	68493	27821.5	2279296	6.61639e+06	2.35382e+07	223924	862498	10927	285672	320863	0	57520	5677600	133008	701419	0	1.14986e+06	582	2.67086e+06	0	0	5787404	407633	0	44448333	61562	215445	32918	0	4950301	1502553	2.24922e+07	1.12315e+06	776892	447486	2874409
KOR	1.04208e+06	12780172	250790	349460	76923335	6509088	356114	501082149	2.16311e+07	2458457	3.856e+06	0	1.38789e+06	111774	288333	227698	1.58012e+06	6.41968e+06	58014.5	674392	88	42444634	1.06052e+07	5955239	2245042	1.15581e+06	3.4703e+07	485116	2290	474918	2.9086e+06	9453266	122447	34284.5	6785454	803938	160246	158504	64039.5	274511	10376633	2239780	0	1173663	19115073	5.80101e+06	16789903	639455	521410
ROU	981792	2.43023e+06	677110	2.13416e+06	2721311	5532.5	494732	24683.5	46824.5	88	1868766	0	347936	71023	0	1473675	9.03085e+06	14964475	11499	477250	0	0	0	0	595627	2.70659e+06	0	23251.5	0	1798	0	469786	0	0	9.96395e+06	47472	0	97389.5	0	195782	0	1.16166e+06	1389546	0	2709751	42933	833480	757472	311044
RUS	0	158325	189336	3730	0	10019	0	1288886	393692	59913	131634	0	67058	140514	0	254029	892233	631300	0	406501	0	2255078	50213	0	16822	362195	5000	9768014	0	47261	0	0	349033	365250	393698	0	0	7000	0	32893	0	34548	8991	2102	0	0	3011.5	5458	0
SAU	0	129333	35002.5	0	0	195467	0	0	65333	0	0	0	0	239354	0	0	391912	3036	0	7909	0	87074	0	0	0	91183	0	0	0	0	0	0	0	0	38590.5	0	0	43000	360126	0	145600	0	0	0	0	0	52116	0	2568
SGP	3.6284e+06	3795223	887074	27964	779783	366350	0	382617032	5.45929e+07	13263	17979	268555	438574	40074	0	190658	2413253	1.47179e+07	0	1515257	0	3699205	20836801	709	4978038	487610	2.19918e+07	69655	0	0	5125831	429482	0	931678	8.41994e+06	95243	685778	49957	49670.5	0	1.94764e+07	451290	256075322	1277832	1.47361e+06	379314	0	97675.5	64641.5
RSA	553639	949479	2481	32310.5	156468	3585	4545741	187822	0	360115	1031	5104618	4179.5	54354	151977	0	287443	473211	0	0	0	4752	369007	0	1.92601e+06	16678	0	628300	2047	0	0	82059	0	0	23329.5	319574	398576	0	5451	14559	0	34675	0	0	23323.5	1277	25965.5	0	28
ESP	7605444	1440944	1633283	1.69458e+06	8673218	451690	3229553	14852564	2.51699e+06	1029686	4.13881e+06	0	340318	233976	118088	837232	12249865	9373957	734564	214282	24674.5	2.79824e+06	114351	232932	2178614	1.04653e+07	750630	1.5086e+06	0	40768.5	6596.5	11169426	0	0	12512323	121734	530460	1.02708e+06	15908	760328	30080	1314948	307338	3312782	8751154	2133352	1.47259e+06	536892	0
SWE	2788530	8.09994e+06	1.6659e+07	2.80781e+07	10970062	14508117	214567	63919183	886612	115594	1.16641e+07	0	23040321	122562	0	28023589	49072596	157392182	58012.5	1.31454e+06	391950	6.94874e+06	879324	295	945598	34514856	6901058	153148	0	1142864	15670	4.29282e+06	0	0	14146594	1.9581e+06	90985	44168575	155214	250310	276626	7889554	7940185	1533761	16922784	515950	2.46086e+06	5.15534e+06	28958638
CHE	3603187	5100073	17621353	6565937	12259546	5487909	1.11427e+06	9.746e+07	5.89942e+06	1134635	5.57558e+06	160	7.06266e+06	1472483	67875.5	2697986	2.95756e+07	183216544	162410	4521844	57913	7.91492e+06	3.36833e+06	1580435	10194122	27377284	1.37014e+07	1971447	43477	667672	393648	11734486	102845	0	12650821	622746	1.38659e+06	6675058	461096	689912	705805	8687342	10425578	1.96092e+06	13406879	1529294	7672098	4349351	6.62855e+06
THA	328449	3084525	204612	20024.5	1061962	102806	53766.5	3.16771e+06	1753204	720.5	272.5	0	9755.5	318772	1005	2342	111146	2148036	0	0	102	3.82277e+06	3.98311e+06	2311	473	252062	7271860	2400	535294	0	0	231574	0	3694742	13447.5	104120	0	72	190619	10286.5	3509274	0	1.43983e+06	0	401081	892448	4.97167e+06	42221	208150
TUR	299824	218798	493480	44770.5	311764	12213	452640	276756	60049.5	20863.5	14348.5	327	19955	1.79759e+06	117322	1820	651495	3009200	71628	135497	3625	900753	45872.5	4185291	433568	838612	155304	1.72176e+06	2705	39203.5	35689.5	2.27908e+06	40404	0	915710	5032	134326	21122	368171	49566.5	117445	577694	3808.5	1.82815e+06	16165483	2677537	4653	93106.5	2441095
UKR	0	0	379511	38	10911	51933.5	81890	2.80714e+06	266490	0	22917	168	64751	0	107165	14500	22959	608718	6228	173559	0	87807	0	1700	0	59596	47636	8.72406e+06	0	14478	0	132093	0	0	60691.5	8612.5	1916	0	5052	0	0	165114	3000	15711	2.08062e+07	29600	16904.5	31014.5	14205
VEN	0	0	370	0	11680	0	10197.5	1762	0	0	0	0	0	0	0	0	0	0	0	0	0	0	0	0	0	0	0	0	0	0	0	49309	0	0	0	0	0	0	0	0	0	0	18516	0	0	0	0	0	0
VNM	0	402734	16176	159261	62559	492168	2556	133388	417392	1294	0	0	185160	0	0	0	40643	115993	0	0	0	259893	315544	0	0	13504.5	7394397	0	352859	0	0	751023	0	65665	9839	2464	0	3605	0	75775	118892	81	1.83731e+06	0	1140	285	217984	3557	5610
GBR	475556	1.59341e+07	2.89174e+06	1.03516e+07	8028766	8372071	1292036	42924374	4898897	405324	2619212	3822	5849272	2836315	9246	4.11098e+06	20087418	38407700	547478	1.08077e+06	114602	7077374	840040	5645	5.67335e+06	1.06879e+07	9514628	1.26644e+06	2378	195766	95870	2.02647e+06	0	0	62579250	2.0771e+06	5.44466e+06	9.62101e+06	227971	347262	594779	19578941	5.26787e+06	3140490	12829692	6.77324e+06	9.45843e+06	4703332	6.15007e+06
USA	25272662	132224270	11760271	7.36114e+07	6.80952e+07	355072030	1.78745e+07	2.14479e+08	27534887	19929302	2279192	7431	2422783	4914333	4587226	6811274	34509195	76217677	605594	3020173	197646	24360799	7.04924e+06	0	27442075	1.91322e+07	5.88975e+07	2.88168e+06	285265	174360	290499	292354175	649211	287877	1.46528e+08	1.45995e+07	6.12838e+06	7.99731e+06	512580	9222701	3477976	5.23131e+06	1.26178e+08	1183140	4.69149e+07	25060805	8.2082e+07	2.21622e+07	7022343
[truncated: 9 more columns]

## Sheet: undirected
	ARG	AUS	AUT	BEL	BRA	CAN	CHL	CHN	CHN-HK	COL	CZE	COG	DNK	EGY	ETH	FIN	FRA	DEU	GRC	HUN	ISL	IND	IDN	IRN	ISR	ITA	JPN	KAZ	LAO	LVA	MLT	MEX	MNG	MMR	NLD	NZL	NGA	NOR	PAK	PER	PHL	POL	KOR	ROU	RUS	SAU	SGP	RSA	ESP
ARG	0	61031.5	1.55548e+06	499172	24352955	2858276	4635587	13606003	100882	1.00037e+07	450229	0	1.06326e+06	0	3917	630054	9.5146e+06	40822877	0	903758	0	369995	222782	0	26609.5	23523625	8358217	1125400	0	0	0	3819937	0	0	1530608	332825	6556	12604	1037	2.90853e+06	85914	323350	1.04208e+06	981792	483768	630577	3.6284e+06	590639	7629464
AUS	61031.5	0	6317127	3663349	490321	13051363	871711	129231376	1547058	145838	247849	0	1.7148e+06	1083191	0	16205263	22177465	62051799	28129	1922435	12913.5	1.86855e+06	4.32852e+06	205561	1.31615e+06	38304284	2.20994e+07	3100	69208	0	78613	4136019	73708	0	11260694	34234840	23928	201662	39708	85683	143964	1315132	1.37493e+07	2.43023e+06	2473891	264941	5.2334e+06	3.0114e+06	1560147
AUT	1.55548e+06	6317127	0	8043286	2.13907e+07	3.4386e+06	1997128	47210390	4.64031e+06	1129413	2.3031e+07	8514	4.32605e+06	748944	4353	10850932	2.6691e+07	313198146	748534	52969424	80736	6.91543e+06	1349240	483306	3.13172e+06	3.39573e+07	8.70879e+06	426728	13553	226517	50420	7.81864e+06	39207	0	3.23625e+07	888560	1112973	2.67719e+06	11959.5	17250.5	1032668	8.45824e+06	1.87048e+07	6.39546e+06	24538526	7.01921e+06	2.10514e+07	816683	7018395
BEL	499172	3663349	8043286	0	3086717	1.33085e+07	1973819	24380997	1.06603e+06	1242957	3921188	511662	8.46492e+06	901160	73946.5	6.69669e+06	85783436	130422556	192773	3437863	37640.5	2.9848e+06	30825	207605	5.60668e+06	25725022	7.77337e+06	295587	0	531232	20134.5	2.45867e+06	9296	0	134843187	101901	4.0645e+06	3534837	129408	854296	1590630	1.82244e+07	903884	5889159	5711834	5.4624e+06	1608595	5713383	9116366
BRA	24352955	490321	2.13907e+07	3086717	0	7944244	1.28248e+06	5.96597e+07	2.32238e+06	1911021	1124845	0	3230182	11391.5	3186	11033043	2.63553e+07	1.71642e+08	356021	119874	0	2364486	41435.5	0	678607	6.84317e+07	81104564	0	0	0	0	3.4476e+06	0	0	8.67532e+06	61616	15133	1304371	0	470397	808	3.94952e+06	76924045	2722020	1009627	2832	779783	251594	8686454
CAN	2858276	13051363	3.4386e+06	1.33085e+07	7944244	0	1652062	67326145	1865277	1430233	3063930	1601	2.07685e+06	773518	43120.5	2235622	1.39796e+07	5.32485e+07	139312	46854	149884	2.25759e+06	457520	15810	2.38334e+06	1.0999e+07	8.479e+07	677607	0	163518	68755	39302137	67197	6962	22084975	1.71178e+06	3794891	3988525	519666	923439	723084	1.04211e+06	40874419	212354	21136114	4.3853e+06	6992419	213112	1.0997e+06
CHL	4635587	871711	1997128	1973819	1.28248e+06	1652062	0	7604163	453570	160717	50203.5	0	383574	0	0	5.90545e+06	5.58275e+06	8.62964e+06	0	32890	0	233370	0	0	48894	1.15611e+07	698518	0	266666	0	0	663983	0	254	248563	286050	0	82163	16284	550731	0	191287	356114	494732	0	0	0	4545741	3230730
CHN	13606003	129231376	47210390	24380997	5.96597e+07	67326145	7604163	0	499267606	6.73533e+06	7.23701e+06	579299	25851509	6734909	9.40292e+06	1.76733e+07	9.93392e+07	1078388160	1036416	5.62543e+06	425938	7.22546e+07	5.32536e+07	36394833	8.87045e+06	80122679	1.22021e+09	20260250	365930	1109139	263829	41559296	5457214	4.82915e+06	5.97167e+07	13245616	8532130	1.45609e+07	3523344	3.72025e+06	1.64e+07	1.90901e+07	585685159	1.60433e+06	67279753	20138373	522329461	1.53055e+07	2.84167e+07
CHN-HK	100882	1547058	4.64031e+06	1.06603e+06	2.32238e+06	1865277	453570	499267606	0	32793	373238	0	494208	14437	22721	633566	3312527	19051775	190480	28244	59	1.67064e+06	1.07227e+06	28970	7083058	3488762	9.70864e+07	188248	0	9088	1546593	3.32009e+06	0	7533	3.43974e+06	100796	11709.5	675278	424922	7751	5.8757e+06	3273106	25956683	129242	1246013	98576	6.01905e+07	130142	2.75209e+06
COL	1.00037e+07	145838	1129413	1242957	1911021	1430233	160717	6.73533e+06	32793	0	1556	0	21256	0	0	271058	2667438	3.70811e+06	36929	0	0	247564	0	0	32931.5	5.15873e+06	529576	0	0	0	0	2464036	0	0	369744	0	0	0	0	426798	0	413766	2458457	88	59913	0	13263	360115	1038927
CZE	450229	247849	2.3031e+07	3921188	1124845	3063930	50203.5	7.23701e+06	373238	1556	0	0	4.25435e+06	79788	614	2496655	7804385	164092034	89143.5	2953875	25708	257124	65302	3086	155498	9022845	5.9356e+06	251836	0	203142	150	3.98924e+06	2738	0	18883402	190297	29069	1019896	20209	3309.5	167532	12885006	5.04519e+06	2507455	2.28984e+07	44783.5	30543	245804	4847018
COG	0	0	8514	511662	0	1601	0	579299	0	0	0	0	0	0	0	0	79490	350679	0	0	0	18658	0	0	0	428007	0	0	0	0	0	0	0	0	10450	0	0	0	0	0	0	33864	0	0	0	0	268555	5128315	0
DNK	1.06326e+06	1.7148e+06	4.32605e+06	8.46492e+06	3230182	2.07685e+06	383574	25851509	494208	21256	4.25435e+06	0	0	53897.5	2870	7.86311e+06	21733185	5.25718e+07	196326	2.14902e+07	278692	1772322	319688	69963	524630	7621555	2.81442e+06	604816	0	636768	64164	3064154	17611	0	13119366	775854	0	18602701	52603	200451	106509	5.5169e+06	2161261	1.03133e+06	8660117	1223313	2.95719e+06	850788	3135220
EGY	0	1083191	748944	901160	11391.5	773518	0	6734909	14437	0	79788	0	53897.5	0	0	486126	1.30967e+06	5991093	25065	17614	0	56837	34906	0	7379	5679447	817332	0	0	0	18942	8665	0	0	425996	0	0	61654	0	0	0	68505	111774	154514	140514	291509	40074	54354	233976
ETH	3917	0	4353	73946.5	3186	43120.5	0	9.40292e+06	22721	0	614	0	2870	0	0	0	64405	264192	0	0	0	399594	0	0	17767	1.76728e+06	23918	0	0	0	0	0	0	0	116868	0	0	0	0	0	0	27821.5	288333	0	0	0	0	563424	118088
FIN	630054	16205263	10850932	6.69669e+06	11033043	2235622	5.90545e+06	1.76733e+07	633566	271058	2496655	0	7.86311e+06	486126	0	0	1.61341e+07	56739721	546440	11174950	755320	9684609	2551279	0	681886	6216997	4.88475e+06	345610	0	2.5095e+06	0	1530330	0	0	19140087	46621.5	6352	1.35694e+07	159945	1.1208e+06	149004	9837991	2502625	2.91755e+06	3.50075e+07	3.64061e+06	2.04104e+06	2609139	6832783
FRA	9.5146e+06	22177465	2.6691e+07	85783436	2.63553e+07	1.39796e+07	5.58275e+06	9.93392e+07	3312527	2667438	7804385	79490	21733185	1.30967e+06	64405	1.61341e+07	0	380701982	537435	3.06511e+06	137636	12278541	858566	1642000	6.6625e+06	9.5381e+07	43131812	1.92628e+06	0	742854	14077.5	1.00155e+07	0	25742	5.45854e+07	8.26991e+06	1.2653e+06	6.68931e+06	345759	2354678	360374	22333108	1.22683e+07	1.71568e+07	5.66107e+07	4719498	8.69623e+06	3160708	2.75387e+07
DEU	40822877	62051799	313198146	130422556	1.71642e+08	5.32485e+07	8.62964e+06	1078388160	19051775	3.70811e+06	164092034	350679	5.25718e+07	5991093	264192	56739721	380701982	0	6230276	9.36675e+07	503216	6.46028e+07	2.36709e+07	14105867	1.86318e+07	214368192	2.32334e+08	6.15015e+06	6994	8.38758e+06	508904	8.72836e+07	751390	23110	2.75052e+08	7921961	4.3264e+06	3.05139e+07	1.50284e+06	5072955	1.60475e+07	127878639	113551310	5.03402e+07	260722989	3.87431e+07	33212622	5.7128e+07	97454578
GRC	0	28129	748534	192773	356021	139312	0	1036416	190480	36929	89143.5	0	196326	25065	0	546440	537435	6230276	0	115726	0	6232	0	0	241992	4628781	51188	1027	0	4481	66597	365514	0	0	1012564	114898	695396	40447	48984	0	0	475728	58014.5	403807	123432	49275	8921	69139	737685
HUN	903758	1922435	52969424	3437863	119874	46854	32890	5.62543e+06	28244	0	2953875	0	2.14902e+07	17614	0	11174950	3.06511e+06	9.36675e+07	115726	0	3541	496774	91	0	168836	3714475	6.43248e+06	44371.5	0	80274	0	2.01682e+06	0	0	9923137	47074.5	6323	1.43062e+06	4016	2528	1684	1390145	1.42138e+06	3.78117e+06	5247546	43002	1.7179e+06	492840	1.11823e+06
ISL	0	12913.5	80736	37640.5	0	149884	0	425938	59	0	25708	0	278692	0	0	755320	137636	503216	0	3541	0	0	0	0	256	56956	222507	0	0	0	0	862	0	0	189512	0	0	261087	0	0	0	10927	88	0	141359	0	0	0	36352.5
IND	369995	1.86855e+06	6.91543e+06	2.9848e+06	2364486	2.25759e+06	233370	7.22546e+07	1.67064e+06	247564	257124	18658	1772322	56837	399594	9684609	12278541	6.46028e+07	6232	496774	0	0	495954	1787607	569226	16690826	104771543	308599	0	0	3246	1.39086e+06	0	144918	5.41951e+06	68620	596369	1.20574e+06	172978	314	1442593	611480	42476323	4975	5868658	1950489	4225043	292632	2967267
IDN	222782	4.32852e+06	1349240	30825	41435.5	457520	0	5.32536e+07	1.07227e+06	0	65302	0	319688	34906	0	2551279	858566	2.36709e+07	0	91	0	495954	0	0	37000	3892198	1.26231e+08	0	0	0	0	141946	0	21904	639001	10292	0	12744.5	1190	0	484774	320863	1.07413e+07	0	50213	0	2.2797e+07	458216	114351
IRN	0	205561	483306	207605	0	15810	0	36394833	28970	0	3086	0	69963	0	0	0	1642000	14105867	0	0	0	1787607	0	0	0	7091361	1342209	0	0	0	0	0	0	0	6246811	0	0	9865	0	0	0	0	5955239	0	5186	0	709	0	232932
ISR	26609.5	1.31615e+06	3.13172e+06	5.60668e+06	678607	2.38334e+06	48894	8.87045e+06	7083058	32931.5	155498	0	524630	7379	17767	681886	6.6625e+06	1.86318e+07	241992	168836	256	569226	37000	0	0	8119643	11579829	16000	0	49308	128010	1431393	0	0	4396830	18703.5	59324	4989	0	119297	0	116375	1.08892e+07	670108	932960	0	5427422	2260328	10326324
ITA	23523625	38304284	3.39573e+07	25725022	6.84317e+07	1.0999e+07	1.15611e+07	80122679	3488762	5.15873e+06	9022845	428007	7621555	5679447	1.76728e+06	6216997	9.5381e+07	214368192	4628781	3714475	56956	16690826	3892198	7091361	8119643	0	1.79337e+07	3.93859e+06	0	3586870	786712	2.55228e+07	4191	6839	55882155	2862462	221262	5.69894e+06	1162226	2029125	265506	3.96838e+07	7855407	18079792	1.1801e+08	11103179	5877125	7239756	4.98172e+07
JPN	8358217	2.20994e+07	8.70879e+06	7.77337e+06	81104564	8.479e+07	698518	1.22021e+09	9.70864e+07	529576	5.9356e+06	0	2.81442e+06	817332	23918	4.88475e+06	43131812	2.32334e+08	51188	6.43248e+06	222507	104771543	1.26231e+08	1342209	11579829	1.79337e+07	0	298194	32510	0	398084	87354193	103104	195464	1.73966e+08	4.02904e+06	666550	4.02673e+06	473419	210450	3.28545e+07	7.713e+06	575006141	398858	21455450	3.59527e+06	119933667	6200864	15803243
KAZ	1125400	3100	426728	295587	0	677607	0	20260250	188248	0	251836	0	604816	0	0	345610	1.92628e+06	6.15015e+06	1027	44371.5	0	308599	0	0	16000	3.93859e+06	298194	0	0	1424606	0	0	600	0	1335442	3700	0	241700	0	0	0	701419	485116	23251.5	26749239	0	69655	628300	1.5113e+06
LAO	0	69208	13553	0	0	0	266666	365930	0	0	0	0	0	0	0	0	0	6994	0	0	0	0	0	0	0	0	32510	0	0	0	0	0	0	0	0	0	0	0	0	0	0	0	2290	0	0	0	0	2047	0
LVA	0	0	226517	531232	0	163518	0	1109139	9088	0	203142	0	636768	0	0	2.5095e+06	742854	8.38758e+06	4481	80274	0	0	0	0	49308	3586870	0	1424606	0	0	0	0	0	0	2.56043e+06	1708	0	31553.5	0	0	0	1.14986e+06	476584	2893	4.3272e+06	0	23365	0	41380.5
MLT	0	78613	50420	20134.5	0	68755	0	263829	1546593	0	150	0	64164	18942	0	0	14077.5	508904	66597	0	0	3246	0	0	128010	786712	398084	0	0	0	0	0	0	0	14357	0	0	4741	0	0	0	582	2.9086e+06	0	0	0	5125831	2786	107792
MEX	3819937	4136019	7.81864e+06	2.45867e+06	3.4476e+06	39302137	663983	41559296	3.32009e+06	2464036	3.98924e+06	0	3064154	8665	0	1530330	1.00155e+07	8.72836e+07	365514	2.01682e+06	862	1.39086e+06	141946	0	1431393	2.55228e+07	87354193	0	0	0	0	0	0	0	6.49917e+06	550742	0	206920	0	2.05627e+06	1926443	2696130	9.82826e+06	599966	775801	151126	1.72161e+06	1.23903e+06	1.13846e+07
MNG	0	73708	39207	9296	0	67197	0	5457214	0	0	2738	0	17611	0	0	0	0	751390	0	0	0	0	0	0	0	4191	103104	600	0	0	0	0	0	0	117857	0	0	0	0	0	0	0	122447	0	349033	0	0	0	0
MMR	0	0	0	0	0	6962	254	4.82915e+06	7533	0	0	0	0	0	0	0	25742	23110	0	0	0	144918	21904	0	0	6839	195464	0	0	0	0	0	0	0	0	0	0	0	0	0	0	0	34284.5	0	365250	0	953448	0	0
NLD	1530608	11260694	3.23625e+07	134843187	8.67532e+06	22084975	248563	5.97167e+07	3.43974e+06	369744	18883402	10450	13119366	425996	116868	19140087	5.45854e+07	2.75052e+08	1012564	9923137	189512	5.41951e+06	639001	6246811	4396830	55882155	1.73966e+08	1335442	0	2.56043e+06	14357	6.49917e+06	117857	0	0	722499	2.20582e+06	9.58251e+06	49816.5	13663	302313	21700314	2.22588e+07	21411736	3.05199e+07	4011847	1.5466e+07	2.45591e+06	21743162
NZL	332825	34234840	888560	101901	61616	1.71178e+06	286050	13245616	100796	0	190297	0	775854	0	0	46621.5	8.26991e+06	7921961	114898	47074.5	0	68620	10292	0	18703.5	2862462	4.02904e+06	3700	0	1708	0	550742	0	0	722499	0	105089	620023	13580	0	12361	407633	862546	47472	103121	60946	227715	918026	176402
NGA	6556	23928	1112973	4.0645e+06	15133	3794891	0	8532130	11709.5	0	29069	0	0	0	0	6352	1.2653e+06	4.3264e+06	695396	6323	0	596369	0	0	59324	221262	666550	0	0	0	0	0	0	0	2.20582e+06	105089	0	5205227	0	0	0	0	160246	0	0	0	685778	500884	530460
NOR	12604	201662	2.67719e+06	3534837	1304371	3988525	82163	1.45609e+07	675278	0	1019896	0	18602701	61654	0	1.35694e+07	6.68931e+06	3.05139e+07	40447	1.43062e+06	261087	1.20574e+06	12744.5	9865	4989	5.69894e+06	4.02673e+06	241700	0	31553.5	4741	206920	0	0	9.58251e+06	620023	5205227	0	0	0	6466	45234499	60215190	233440	2356129	81760.5	11500191	12212.5	1364427
PAK	1037	39708	11959.5	129408	0	519666	16284	3523344	424922	0	20209	0	52603	0	0	159945	345759	1.50284e+06	48984	4016	0	172978	1190	0	0	1162226	473419	0	0	0	0	0	0	0	49816.5	13580	0	0	0	0	0	61562	64039.5	0	0	360126	49670.5	5451	15908
PER	2.90853e+06	85683	17250.5	854296	470397	923439	550731	3.72025e+06	7751	426798	3309.5	0	200451	0	0	1.1208e+06	2354678	5072955	0	2528	0	314	0	0	119297	2029125	210450	0	0	0	0	2.05627e+06	0	0	13663	0	0	0	0	0	0	215445	400452	195782	32893	0	1348	14559	760328
PHL	85914	143964	1032668	1590630	808	723084	0	1.64e+07	5.8757e+06	0	167532	0	106509	0	0	149004	360374	1.60475e+07	0	1684	0	1442593	484774	0	0	265506	3.28545e+07	0	0	0	0	1926443	0	0	302313	12361	0	6466	0	0	0	36754	11579934	0	0	145600	19536276	27664	30080
POL	323350	1315132	8.45824e+06	1.82244e+07	3.94952e+06	1.04211e+06	191287	1.90901e+07	3273106	413766	12885006	33864	5.5169e+06	68505	27821.5	9837991	22333108	127878639	475728	1390145	10927	611480	320863	0	116375	3.96838e+07	7.713e+06	701419	0	1.14986e+06	582	2696130	0	0	21700314	407633	0	45234499	61562	215445	36754	0	7190081	2.66421e+06	2.25268e+07	1.12315e+06	1228182	482161	4189357
KOR	1.04208e+06	1.37493e+07	1.87048e+07	903884	76924045	40874419	356114	585685159	25956683	2458457	5.04519e+06	0	2161261	111774	288333	2502625	1.22683e+07	113551310	58014.5	1.42138e+06	88	42476323	1.07413e+07	5955239	1.08892e+07	7855407	575006141	485116	2290	476584	2.9086e+06	9.82826e+06	122447	34284.5	2.22588e+07	862546	160246	60215190	64039.5	400452	11579934	7190081	0	2563209	19124064	5.80101e+06	272865225	639455	828748
ROU	981792	2.43023e+06	6.39546e+06	5889159	2722020	212354	494732	1.60433e+06	129242	88	2507455	0	1.03133e+06	154514	0	2.91755e+06	1.71568e+07	5.03402e+07	403807	3.78117e+06	0	4975	0	0	670108	18079792	398858	23251.5	0	2893	0	599966	0	0	21411736	47472	0	233440	0	195782	0	2.66421e+06	2563209	0	2711853	42933	2111312	757472	3.62383e+06
RUS	483768	2473891	24538526	5711834	1009627	21136114	0	67279753	1246013	59913	2.28984e+07	0	8660117	140514	0	3.50075e+07	5.66107e+07	260722989	123432	5247546	141359	5868658	50213	5186	932960	1.1801e+08	21455450	26749239	0	4.3272e+06	0	775801	349033	365250	3.05199e+07	103121	0	2356129	0	32893	0	2.25268e+07	19124064	2711853	0	0	1476625	28781.5	8751154
SAU	630577	264941	7.01921e+06	5.4624e+06	2832	4.3853e+06	0	20138373	98576	0	44783.5	0	1223313	291509	0	3.64061e+06	4719498	3.87431e+07	49275	43002	0	1950489	0	0	0	11103179	3.59527e+06	0	0	0	0	151126	0	0	4011847	60946	0	81760.5	360126	0	145600	1.12315e+06	5.80101e+06	42933	0	0	431430	1277	2135920
SGP	3.6284e+06	5.2334e+06	2.10514e+07	1608595	779783	6992419	0	522329461	6.01905e+07	13263	30543	268555	2.95719e+06	40074	0	2.04104e+06	8.69623e+06	33212622	8921	1.7179e+06	0	4225043	2.2797e+07	709	5427422	5877125	119933667	69655	0	23365	5125831	1.72161e+06	0	953448	1.5466e+07	227715	685778	11500191	49670.5	1348	19536276	1228182	272865225	2111312	1476625	431430	0	123641	1537232
RSA	590639	3.0114e+06	816683	5713383	251594	213112	4545741	1.53055e+07	130142	360115	245804	5128315	850788	54354	563424	2609139	3160708	5.7128e+07	69139	492840	0	292632	458216	0	2260328	7239756	6200864	628300	2047	0	2786	1.23903e+06	0	0	2.45591e+06	918026	500884	12212.5	5451	14559	27664	482161	639455	757472	28781.5	1277	123641	0	536920
ESP	7629464	1560147	7018395	9116366	8686454	1.0997e+06	3230730	2.84167e+07	2.75209e+06	1038927	4847018	0	3135220	233976	118088	6832783	2.75387e+07	97454578	737685	1.11823e+06	36352.5	2967267	114351	232932	10326324	4.98172e+07	15803243	1.5113e+06	0	41380.5	107792	1.13846e+07	0	0	21743162	176402	530460	1364427	15908	760328	30080	4189357	828748	3.62383e+06	8751154	2135920	1537232	536920	0
SWE	2788530	8489021	22884231	39613170	10974935	16104396	214567	7.94187e+07	1.17804e+06	115594	12677968	0	42028712	246904	0	5.5671e+07	5.52327e+07	2.43892e+08	58012.5	1579750	413838	7075852	958766	2067	1023545	45704299	1.94336e+07	153148	0	1.65383e+06	15670	4.33515e+06	0	0	25727501	1.96109e+06	90985	50398187	155214	250310	276626	1.78316e+07	8.24498e+06	3.60089e+06	16923250	516393	2786674	5490332	2.97438e+07
CHE	3604031	5137406	4.00402e+07	8933506	12279881	7112680	1.20486e+06	103491174	6.29642e+06	1134635	8893374	160	9159111	1534150	67875.5	5842982	47610164	3.21483e+08	174666	6649946	63667	8068615	3.36833e+06	1580435	10608190	52321169	1.73851e+07	1971447	43477	668778	393648	1.18216e+07	104486	0	2.11286e+07	622746	1.48885e+06	6.7607e+06	461096	690118	750092	9602401	10963931	2411895	1.41077e+07	2671607	9.38578e+06	4361473	7259596
THA	363332	5698838	3087632	344152	1749741	1.06149e+06	53766.5	71663977	10363711	720.5	604369	0	1.29791e+06	556184	1005	3174930	2615597	3.37973e+07	0	50441	2602	4997384	4591183	2311	83084.5	9106161	377897071	2400	857134	110536	0	570218	0	3694742	1801796	411737	0	22911	190619	10286.5	4.29888e+06	142562	20658061	352105	410571	892448	3.46353e+07	238906	597166
TUR	312824	395206	6600779	2656534	311764	590264	452640	30419415	120449	20863.5	549862	327	1.08587e+06	1.79759e+06	117322	4388394	19743446	128914061	226778	1096307	3625	1.21389e+06	45872.5	4213440	569241	46178113	1.31119e+07	1.72186e+06	2705	39203.5	37551.5	2311523	40404	0	9.8135e+06	108314	134326	420384	370940	49566.5	151141	2066056	1.26608e+07	3720110	16349880	2677537	687628	93106.5	7831949
UKR	256036	0	3.99286e+06	1491680	10911	928487	81890	1.03048e+07	299942	0	1114859	168	952770	0	107165	3991358	3.71744e+06	2.60655e+07	75331	572999	0	106057	200	3626	263000	8818212	430360	8.72406e+06	0	16178	0	188893	0	0	1.5239e+06	8612.5	1917	48332	5052	0	0	3.43464e+06	377452	330819	2.46137e+07	29600	16904.5	484754	571901
VEN	1.64552e+06	41396	8467867	2305256	561246	588274	16810	9591028	55599.5	472630	5981	0	24068	0	579235	1236212	515678	3907460	0	0	0	92350	0	21	498000	4596206	16463	0	0	0	0	888209	0	0	55079.5	0	0	0	0	25592	0	0	21017.5	0	460806	0	1218	169320	1.56668e+06
VNM	30965	1.19729e+06	75946	637988	62559	1.42795e+06	2556	4.65437e+07	4.12777e+06	1294	2393	0	591397	0	0	658613	2266956	7.81302e+06	0	23305.5	0	1.43056e+06	426532	0	18837	510408	7.18752e+07	0	352859	0	0	1168746	0	65665	1192985	8133	0	34764.5	0	75775	931924	78289	25432398	0	2396	285	10537112	56534	46432.5
GBR	475556	1.70637e+07	10150827	3.21399e+07	8126500	33632969	1588108	81999027	6.90294e+06	412222	5889077	3822	11278941	2896602	9246	14504479	5.20332e+07	1.63432e+08	554021	1.61737e+06	122488	9320398	855408	5645	6497650	45522679	5.71533e+07	1.61728e+06	2378	277400	95870	2.71203e+06	0	0	135307051	2562511	5.44795e+06	1.54547e+07	424336	347262	594779	24473966	9.28779e+06	6978290	12882230	6854605	1.19552e+07	5.17059e+06	12461363
USA	2.66173e+07	1.37261e+08	53793322	8.28027e+07	68906273	775074827	1.81159e+07	5.5105e+08	46825045	20059129	40958130	7431	12471116	4914333	4587226	23415131	80704671	530890174	3439247	1.21235e+07	197646	3.46881e+07	7.41608e+06	0	4.55278e+07	1.1547e+08	1.01147e+09	2.96798e+06	285265	174360	290499	745436780	649211	287877	190684294	2.29764e+07	6.12997e+06	1.3587e+07	531452	9.36475e+06	5493429	11542678	201660415	1.23984e+06	47892356	25409339	165204006	2.63726e+07	22416217
[truncated: 9 more columns]
