# Supplementary material for: Spatial-temporal variation characteristics and evolution of the global industrial robot trade: A complex network analysis
Source: PLoS One. 2019 Sep 26;14(9):e0222785. doi: 10.1371/journal.pone.0222785 (PMC6762107; doi:10.1371/journal.pone.0222785)
Supplement: S1 File — (ZIP) [file pone.0222785.s002.zip › S1 File . Dataset matrix for 58 economies from1998 to 2017/2013.xlsx]

## Sheet: directed
	ARG	AUS	AUT	BEL	BRA	CAN	CHL	CHN	CHN-HK	COL	CZE	COG	DNK	EGY	ETH	FIN	FRA	DEU	GRC	HUN	ISL	IND	IDN	IRN	ISR	ITA	JPN	KAZ	LAO	LVA	MLT	MEX	MNG	MMR	NLD	NZL	NGA	NOR	PAK	PER	PHL	POL	KOR	ROU	RUS	SAU	SGP	RSA	ESP
ARG	0	18088.5	0	0	7126659	0	1908397	410718	0	8.42383e+06	0	0	606972	0	0	0	6880	718094	0	0	0	24228	0	2691	0	219757	0	0	0	0	0	907140	0	0	0	0	1399	374120	0	1.84491e+06	0	0	0	0	1.0114e+06	80632	0	58	11145.5
AUS	15494.5	0	40864	23610.5	361904	897515	1.56444e+06	2375634	226894	189442	182	71737	9971	23060.5	0	6534	333066	606976	4980	630811	0	612043	1684525	0	61671	1211595	532309	1023	203252	0	0	76316	176841	0	207558	10089006	969	101972	267756	213768	114948	1023	692686	263	664646	378175	2.70707e+06	1480172	112048
AUT	343658	8.09507e+06	0	1019708	1.26263e+07	4.06218e+06	3.10037e+06	46735376	6893513	1698979	1.56951e+07	0	4438362	755810	0	1.48486e+06	1.52957e+07	1.54167e+08	855881	1.24319e+07	101372	6871417	1743403	529819	3126166	1.95432e+07	2.80829e+06	146822	0	224154	2512558	8.38059e+06	276	40633	15101189	2728148	1824815	2703819	0	2351746	267827	7.74906e+06	6472414	7.89969e+06	5.95208e+07	2963869	1.96632e+07	1230706	5.73201e+06
BEL	1.49257e+06	2571399	7958857	0	8.11372e+06	1908584	3626712	9950188	1.31538e+06	1233197	2.09999e+06	508944	4.50427e+06	202242	97893	1956440	114946848	38985765	302458	3.67083e+06	7027.5	4422586	983144	55431	3.45613e+06	14803258	794413	172897	0	151666	9629	4.63894e+06	377197	0	74437230	267020	2.42379e+06	2891009	3302	673992	565747	6.27945e+06	1.63125e+06	1355908	11462653	5.82659e+06	2.89e+06	7.46287e+06	5215403
BRA	12151192	40712.5	68	41016	0	141038	1.1721e+06	1049847	73392	1.71799e+06	392	0	0	1270488	2276	29637.5	19749	875240	0	130.5	0	137659	3711	0	11000	460629	14500.5	0	0	0	0	568637	0	0	33816.5	10	0	0	0	162270	264	409309	281049	0	12340	0	5358	135200	9626.5
CAN	6.10442e+06	8.03156e+06	227154	11036406	6.18609e+06	0	3581137	2.09616e+07	883351	1.76436e+06	213402	6798	690668	156468	0	150574	7.11332e+06	4958356	35770	469302	430	2471184	1.37053e+06	8665	357650	1710669	4.06345e+06	200	4070	41324	21589	18648320	815	0	1.16702e+07	2.85665e+06	228127	6.23771e+06	67779	943778	217026	780161	29459445	1.73907e+06	3889118	2827387	2.13554e+06	401259	635806
CHL	1.2822e+06	403951	4271	0	691878	554154	0	36670	0	25647	0	0	8016	0	0	0	11970	26048	0	0	0	0	0	0	0	170775	119951	0	19374	0	0	95865	0	0	3364	0	0	50381	0	746778	0	0	0	0	0	3023470	0	0	2238.5
CHN	1.14612e+07	1.82037e+08	5.55422e+06	24059731	68421386	75545642	13702385	0	339053308	8040206	3967648	835174	1.1654e+07	5.31226e+06	9.0778e+06	6371031	17661730	76641360	1187842	1115864	72966	64797243	73201206	21527541	4336805	16390277	110720458	1.67148e+07	2.32489e+06	1545071	962068	7.1485e+07	1002904	985555	2.43785e+07	12357500	7312242	6.16132e+06	5.93178e+06	4.48882e+06	2.16015e+07	25002092	1.17482e+08	4.0213e+06	110778584	20854539	125706495	1.94381e+07	21570243
CHN-HK	19948	767870	174541	308528	3557463	804813	74480.5	5.16869e+08	0	55507.5	436729	0	224296	30130	54	156462	14808956	3443962	50232.5	64796	276	319738	412766	187635	69045	1182796	5.65185e+06	3009	0	0	4349	1.58685e+06	742	34585	2124006	70322.5	114000	23404.5	1609	46731	7827909	1065534	10963049	130089	241773	586916	2839863	99099.5	1104764
COL	385684	15640	0	101236	120764	0	0	0	0	0	0	0	0	0	0	0	10915	73966	1050	0	0	0	0	0	0	20152	0	0	0	0	0	254548	0	0	0	0	0	12312	0	314732	0	0	1154	0	0	0	0	3608.5	1130
CZE	359410	1131584	2648641	1.31938e+06	2456978	328202	13692	5.07832e+06	38048	4524.5	0	0	1406460	1174	6622	313510	2.11426e+06	4.52566e+07	110975	1356003	337363	650015	8926	0	87417	1.456e+06	63386	564734	0	369956	2751	1933830	8296.5	0	8.18672e+06	64401	99037	1.77489e+06	8613	78793	0	7.76119e+06	573654	909716	19125938	118548	289154	788996	841422
COG	0	0	0	0	0	1876	0	0	0	0	0	0	0	0	0	0	0	0	0	0	0	0	0	0	0	0	0	0	0	0	0	0	0	0	0	0	0	0	0	0	0	0	0	0	0	0	0	241365	0
DNK	54771.5	2050331	1599531	4.93289e+06	3.79581e+06	1.67345e+06	1654168	15129535	713220	27278.5	9.23021e+06	0	0	619424	15084.5	2.85955e+06	18361013	21770240	133517	4.10713e+06	2.39877e+06	1.72971e+06	451766	31694	213072	3711594	1399124	33815	0	623888	43377	3654921	0	0	6191313	408711	6801.5	12026133	4343	352530	279428	1.04212e+07	927518	661856	6581979	1.02649e+06	1.0121e+06	654630	2.60954e+06
EGY	0	0	388	0	0	689	0	9879	0	0	0	0	0	0	2262	0	502592	40439	0	0	0	0	0	0	0	82330	0	0	0	0	0	0	0	0	534	0	1477466	1062	0	0	0	30	5329	0	9451	73236.5	0	0	0
ETH	0	0	0	0	0	0	0	0	0	0	0	0	0	0	0	0	0	0	0	0	0	0	0	0	0	0	0	0	0	0	0	0	0	0	0	0	0	0	0	0	0	0	0	0	0	125	0	0	0
FIN	769322	12328513	3.85361e+06	5277609	4.74776e+06	4.45765e+06	4.97119e+06	11738319	813763	673291	2114228	0	4.11324e+06	485028	0	0	13818650	3.59508e+07	915691	9.95136e+06	845420	6.9939e+06	1555328	0	688624	3451153	419558	407273	0	1.71363e+06	1614	2940312	346690	0	9234266	109444	5213	1.54417e+07	268810	1.21524e+06	213957	8.27581e+06	2.77503e+06	1379313	3.86822e+07	3902113	1.28689e+06	2.45521e+06	3.75252e+06
FRA	2.66598e+06	1.55698e+07	9931144	69805625	31620675	6516450	5.04263e+06	7.6312e+07	1.03785e+06	1259783	5.1997e+06	106704	3271096	279412	236674	3.11358e+06	0	1.66885e+08	1042790	2199771	374602	9.86324e+06	1.88323e+06	2624732	2152945	3.36848e+07	1.21349e+07	1.17942e+06	151578	207328	29570	24000488	704	47337	15720577	8.95138e+06	1205959	7.78455e+06	194473	3.36323e+06	211736	1.24755e+07	2.81881e+07	8.31436e+06	54561258	6.80132e+06	5951575	2.88718e+06	17659287
DEU	2.24597e+07	5.48009e+07	166688776	8.25456e+07	136097863	36865309	9.58107e+06	824153932	1.75891e+07	2.82995e+06	1.19714e+08	1833750	3.33829e+07	8129004	1484731	24736399	2.08725e+08	0	3961059	58038622	2224297	6.13751e+07	21259312	6945523	1.69714e+07	125445954	9.05831e+07	22979792	6479	9.07235e+06	1115745	1.12426e+08	5705075	0	144600118	1.14629e+07	4223130	45200867	1.7562e+06	1.57628e+06	11226836	1.09531e+08	74382902	30776772	358491619	48838824	29987455	112951228	107987315
GRC	0	141026	248	6170	639383	50	0	22799	0	4138	14615	0	22283	55663	5694	48228	5843	552142	0	1405	3870	392611	0	0	810000	13262.5	0	0	0	0	60205	731046	0	0	37239.5	0	443284	580270	0	0	0	170423	218	529346	2.18982e+06	952102	110799	230863	13678.5
HUN	2883	702626	3.6666e+07	278550	257325	12044.5	92651	2710171	596254	4453	1.86689e+06	0	22652664	2098	0	1.32001e+06	876554	21798892	7342	0	7462	129298	0	0	155424	443014	235911	4352	0	1244	0	1583327	0	0	234710	59039.5	0	267278	1009	9914	2945	1348754	29740.5	2354240	4692473	643746	410365	244010	750296
ISL	0	0	0	110	0	13250	0	585000	0	0	0	0	176.5	0	0	22963	0	1878	0	0	0	0	0	0	0	0	0	0	0	0	0	2042	0	0	7550	0	0	169240	0	0	0	0	0	0	0	0	0	0	0
IND	345074	950870	1356	435351	1434783	99630.5	98672	1445462	1214440	180109	10798	65376	24636.5	225352	1.14578e+06	1002219	481924	1583858	49074	6019.5	494	0	1.88909e+06	35872	70437	563520	532050	13818	0	0	14625	2.04559e+06	0	118765	166821	45118.5	1047817	4565	75617	11567	203719	187722	213705	123400	127255	2624820	567325	880528	302896
IDN	0	553872	16093	1558	883	0	10121	213122	37220	21546.5	0	0	3595.5	31868	0	0	436	65787	0	0	0	83487	0	0	8000	20683	454240	0	3100	0	0	423	108245	105468	0	691	21056	236	23371	0	188726	305	428226	0	0	0	4911690	38382.5	0
IRN	0	37300	0	0	0	3685	0	1003	0	0	0	0	202	0	1	0	0	8984	0	0	0	4568	0	0	0	0	0	71988	0	0	0	1500	0	0	0	0	0	0	0	0	0	0	13191	0	19470	30933	0	0	0
ISR	13396.5	1.59145e+06	140558	1.13532e+06	437201	584221	59055	1.2412e+06	220110	9000	309388	0	11000	8000	27432	8318	1754346	1.8714e+06	174439	4213	0	287831	161386	0	0	422914	378368	412750	0	0	1702.5	216958	865	162000	1829093	16940.5	111764	31674.5	0	38661	17173.5	38517	872656	9425.5	2.06578e+06	0	113528	287572	9.13335e+06
ITA	19354927	2.68139e+07	18341300	9195025	1.18786e+08	12949788	1.1954e+07	8.14784e+07	3331183	4991200	1.12997e+07	41549	13118507	5.46907e+06	917160	4134301	78392306	96291459	4.57537e+06	8.14718e+06	482635	16510470	7.58942e+06	5923556	9.01252e+06	0	8.86868e+06	3.34026e+06	0	1711081	1060899	33572473	14049	1138532	2.70125e+07	4718193	2366235	4130864	686866	2.81624e+06	414402	34543591	4227530	1.72369e+07	113940419	11719630	3.64829e+06	14531834	3.49059e+07
JPN	8.04481e+06	10941481	5.72235e+06	5.97253e+06	5.24663e+07	68864731	1468401	9.55792e+08	5.44853e+07	1.11586e+06	16252256	0	678213	267792	506430	3.4024e+06	16691787	143247536	9155.5	4.35118e+06	326026	106700766	1.25197e+08	111384	7.03518e+06	6.78287e+06	0	1283827	633908	474129	1.4354e+06	1.95873e+08	54538.5	26095	1.06274e+08	5268699	250828	797191	1.39881e+06	486166	2.70318e+07	11076346	4.49878e+08	747374	1.63418e+07	1.88528e+06	9.6289e+07	9829441	3.98583e+07
KAZ	0	0	814	0	0	0	0	15399373	0	0	0	0	0	0	0	0	0	1736	0	0	0	1297	0	0	0	541112	0	0	0	0	0	0	0	0	413	0	0	0	0	0	0	0	0	0	132603	1200	0	0	0
LAO	0	0	0	0	0	53538	0	0	0	0	0	0	0	0	0	0	0	16251	0	0	0	0	0	0	0	0	0	0	0	0	0	0	0	0	0	0	0	0	0	0	0	0	0	0	0	0	0	0	0
LVA	0	1046	2782.5	0	0	0	0	0	0	0	622	0	147728	0	0	35949.5	0	18490.5	0	0	0	0	0	0	0	0	0	400516	0	0	0	0	0	0	4515	0	0	4084	0	0	0	3182	0	1265	2381911	0	24452	0	0
MLT	0	0	0	0	0	0	0	0	0	0	0	0	0	0	0	0	3251	0	0	0	0	0	0	0	0	1479	0	0	0	0	0	0	0	0	10646	0	0	0	0	0	0	0	0	6761	0	0	0	2493	0
MEX	2.04891e+06	2107007	116935	314696	8357356	26624221	680161	4.30411e+06	530329	3285768	520250	0	519390	240601	2904	41647	164756	2.02944e+06	4744	473973	619.5	467009	639924	0	360911	1539646	3.20313e+06	0	0	0	0	0	0	0	4643152	512026	0	289025	12200	1445611	6440	2429609	633091	3085	90226	448815	2.28847e+06	841056	156459
MNG	0	0	0	0	0	0	0	0	2194	0	0	0	0	0	0	0	0	0	0	0	0	0	0	0	0	0	0	0	0	0	0	0	0	0	0	0	0	0	0	0	0	0	0	0	0	0	0	0	0
MMR	0	0	0	0	0	0	0	777844	0	0	0	0	0	0	0	0	0	0	0	0	0	0	0	0	0	0	0	0	0	0	0	0	0	0	0	0	0	0	0	0	0	0	0	0	0	0	30325	0	0
NLD	603016	7.21406e+06	1.46658e+07	52773748	6046124	7252188	890688	3.06843e+07	704716	169880	1.10649e+07	0	8082659	460613	281602	8.40481e+06	4.15583e+07	1.29707e+08	1309906	5482287	731440	3931654	1.72132e+06	22785	3968263	3.04493e+07	6.32969e+06	429122	0	750899	100348	1.65418e+07	81855	0	0	417452	1.67572e+06	16947714	121642	145066	164286	33385260	14579974	3068347	48455128	8.01218e+06	1.06111e+07	5.9882e+06	8.88103e+06
NZL	0	1.86862e+07	0	128643	209168	882824	161510	720821	1527	0	77779.5	0	15436	0	0	0	17239	89078.5	0	3005	0	52375	223548	0	0	1742	742639	0	0	0	0	0	1880	0	2886	0	0	48921.5	0	11192	32857.5	120005	191956	0	14196	0	102100	296452	178723
NGA	0	0	0	0	0	0	0	0	0	0	0	0	0	0	0	0	6605	2940	0	0	0	0	0	0	0	0	0	0	0	0	0	0	0	0	81642	0	0	0	0	0	0	0	0	0	0	0	40464	0	0
NOR	20937	813722	306742	65070.5	3.80286e+06	426567	4656	1.31156e+07	592312	71101	37252	0	2714864	0	0	307222	260236	2.7401e+06	15018	166310	23973	969128	231596	0	20535	619662	1.38871e+06	1459	0	35448	185662	48210	0	3508	1125588	230408	0	0	0	0	5267	423797	1.07861e+08	220150	2295940	383986	7.75215e+06	289864	113604
PAK	0	0	0	0	0	0	0	0	127559	0	0	0	8368	0	4189	0	2021	416	0	0	0	0	0	0	0	0	0	240	0	0	0	0	0	0	193	0	0	0	0	0	0	0	0	0	0	579	0	1378	0
PER	0	0	0	0	0	71	1.01653e+06	0	0	30278.5	0	0	0	0	0	0	0	37985	0	0	0	0	0	0	0	0	0	0	0	0	0	17779	0	0	0	0	0	0	0	0	0	0	0	0	0	0	0	2618	912
PHL	0	164906	9890	367	21241	689460	151	143320	1437210	0	129870	0	2385	3469	0	27662	58414	391141	0	0	245	91739.5	195311	0	0	0	128480	0	0	0	0	111539	0	0	0	16499	0	2087	0	4601	0	10176	263924	0	0	648001	396203	0	0
POL	666738	618272	1.29483e+06	10247736	1.90923e+06	122553	317482	8153586	181494	100678	4.14129e+06	1370	1128181	54451	11140	2245706	8.2622e+06	2.3398e+07	189276	1129267	11758	993637	110768	0	260960	5687929	1.66276e+06	782768	0	998337	876	1246488	7864	0	6580698	196097	33821	3922148	14653	131549	61521.5	0	3.45599e+06	2174140	3.49353e+07	743328	601832	1.3996e+06	2844858
KOR	1346797	5.73852e+06	1.31113e+06	533889	25049573	4.37083e+06	289732	7.19953e+08	2.02004e+07	1.68294e+06	3.23059e+06	0	837884	1072449	55965	179890	2.32806e+06	6054227	343997	1440562	7457.5	66085724	15753458	2983030	1.72637e+06	1535143	3.66065e+07	1.99398e+07	46654.5	524051	1285981	1.45445e+07	1054225	45128	6190555	580704	686522	297216	60284.5	70749.5	1.13862e+07	5987730	0	221530	16256951	5.17948e+06	22754841	3343818	2295872
ROU	633614	3.4659e+06	911790	2998675	3.95888e+06	34625	214328	768036	195245	561252	4095685	0	264953	206340	0	2.01759e+06	2.68382e+07	28236935	10003.5	641970	0	103124	0	0	456471	3.58949e+06	0	0	689696	115356	0	2880859	0	0	4948187	61986	0	163112	0	0	0	1659707	183732	0	9010452	252267	582474	1.63438e+06	770006
RUS	10300	2553	644576	0	0	21109	5140	709290	706660	495699	907884	0	23454.5	0	959	141405	616722	1378772	36263	50200.5	0	6.75138e+06	22410	400815	443135	535107	28582	13665817	0	277283	0	139445	131110	116758	123634	70900	0	220	0	0	0	33010	489035	56941	0	0	0	418774	2077.5
SAU	0	0	167332	0	0	0	0	0	0	0	0	0	0	36884	58391	20590	40060	235857	0	1551	0	12622	0	0	0	174404	0	0	0	0	0	37	0	0	33143.5	0	27467	0	1696535	0	62667	0	0	0	0	0	569867	0	0
SGP	1.74994e+06	2.79219e+06	1522707	112462	493434	273370	4571	328546397	5.5201e+07	82430	114803	0	5502.5	1246	0	931423	858526	23811811	0	489368	0	4.40767e+06	25119645	8463	8.90233e+06	670454	3.36092e+07	641471	45596	310777	8890770	2564976	10306	4679156	8780640	58084	3788	46914	39228	0	14102702	135202	130332357	1252861	1349564	213868	0	676130	61377
RSA	637612	423256	20	190011	1500	2070	3019838	315672	0	40933.5	0	3850243	4879.5	1403	3476	720	225666	1.35123e+06	0	658	0	637060	228	0	3823	20777	3105	432.5	0	0	0	183918	0	0	142979	37075	1.09547e+06	2185	2322	583480	0	7	142289	0	1.28706e+06	510750	65707.5	0	27253.5
ESP	4512658	2188054	1.55862e+06	2219377	12461079	1.91486e+06	8350554	2.50757e+07	3081974	1.35703e+06	5542883	98556	328152	519330	4559	583155	14279558	8409091	200791	821116	42700	2028932	161924	1925360	3.24987e+06	9803321	284240	205340	2716	311744	222518	1.89658e+07	3214	0	5.33956e+06	419266	1.53813e+06	1.72832e+06	68453	3.47232e+06	9860	1282272	371282	4.80245e+06	1.10958e+07	9.29696e+06	3226279	3954060	0
SWE	2756123	10887633	1.8299e+07	15885761	15038921	10290553	461256	65998183	843616	224926	9021753	526077	28217903	644253	54513	3.74824e+07	5.10959e+07	175976091	412474	1.84318e+06	334168	3.20135e+06	703302	0	1.23838e+06	3.82487e+07	7.02685e+06	168558	0	1842758	2457	4105995	8622.5	0	17073646	2.44399e+06	111675	46625247	38074.5	135327	73245	7.87787e+06	1.07533e+07	1.41622e+06	1.96586e+07	457487	2461315	4.74384e+06	2.80955e+07
CHE	3535138	6.32134e+06	19155740	4086632	8.8618e+06	6142303	1.14637e+06	9.19057e+07	5.13128e+06	2.1321e+06	4.47425e+06	71300	3.91476e+06	646305	17285.5	3.00007e+06	32751484	185383111	162911	5776059	182098	7.85253e+06	1014731	1319861	4.2788e+06	31682750	1.24199e+07	765054	0	575075	46754	7345321	11285.5	0	12175002	1647111	1048965	8.42796e+06	652462	944390	226517	4887274	1.027e+07	1.59253e+06	26884963	3.62954e+06	8.08143e+06	7234664	8.01887e+06
THA	366079	3.75164e+06	92503	519	622062	81523.5	167998	2231066	1.92191e+06	405	6750	0	9836.5	704272	936	0	26280	1.03591e+06	0	0	67	3.78365e+06	4959898	48	24731.5	690107	3901205	0	650590	0	8600	1.18752e+06	109883	275624	327796	210684	181006	0	87575	211	2.32968e+06	42664	692127	598	59086.5	631218	3283035	839048	13886.5
TUR	68501	89893.5	554634	365906	115881	3938	592400	644598	16597	46645	2301.5	0	15945.5	1.82213e+06	190846	13975.5	1.2131e+06	1730808	182358	726106	0	802826	7761.5	3188651	824395	319236	0	2.14331e+06	0	29339	5124	75722	45803	1550	600748	916	90267	223345	270998	111398	7183	315864	183252	2324949	11935084	2.50181e+06	42992	281096	618497
UKR	0	0	969047	19866	629289	11265	4222	4.06033e+06	13900	35001	35645	149	198921	0	0	248	25312.5	620882	0	143735	7510	47098	1390	9361	0	227620	0	5924773	0	46671	81583	1133822	10847	0	11661	7542.5	0	118680	0	0	56803	296192	107450	38988	43971573	0	0	171	8590
VEN	0	0	0	0	0	0	1124	0	0	76575	0	0	0	0	321	0	0	0	0	0	0	0	0	0	0	0	0	0	0	0	0	12775	0	0	0	0	0	0	0	0	0	0	0	0	0	0	0	62064	0
VNM	0	359478	0	276948	65879	629360	1776	129567	20488	0	0	0	364058	3168	0	0	103846	49551	0	0	42	15832	1157567	0	0	0	6672886	0	182240	0	0	3139716	0	30371.5	49042	14442	0	27472	1185	0	256896	879	637440	0	19362	97333	398372	35100	26851
GBR	641885	1.55675e+07	2815748	11065791	3.65382e+06	7.62875e+06	1560092	3.82837e+07	2713910	305806	3.05501e+06	0	4.1106e+06	1.17939e+06	66744.5	2.48069e+06	30559029	4.09848e+07	397031	890542	357639	7.91775e+06	1581060	0	3119022	1.02856e+07	6.10864e+06	668878	0	872538	62839.5	5977783	9737	0	99939409	2580739	4726797	13937660	633004	779632	163660	16156060	6.17155e+06	1510561	1.93579e+07	2458403	10999618	5.88684e+06	8.59348e+06
USA	15378713	7.20428e+07	1.06136e+07	6.80788e+07	9.04576e+07	4.34909e+08	3.62526e+07	2.55562e+08	2.3599e+07	2.33224e+07	6.05431e+06	245564	4626442	4685051	264526	4.70898e+06	30485457	69974654	349467	2888489	76875	2.71758e+07	10261579	0	29922333	2.13224e+07	52082355	2265692	6883	394784	312559	3.63531e+08	274198	0	1.56304e+08	1.4384e+07	8812734	9.39475e+06	1.6228e+06	16223311	6227823	7.17844e+06	1.04526e+08	1678971	3.49583e+07	29635503	77816114	18811929	7.99091e+06
[truncated: 9 more columns]

## Sheet: undirected
	Argentina	Australia	Austria	Belgium	Brazil	Canada	Chile	China	China, Hong Kong SAR	Colombia	Czechia	Dem. Rep. of the Congo	Denmark	Egypt	Ethiopia	Finland	France	Germany	Greece	Hungary	Iceland	India	Indonesia	Iran	Israel	Italy	Japan	Kazakhstan	Lao People's Dem. Rep.	Latvia	Malta	Mexico	Mongolia	Myanmar	Netherlands	New Zealand	Nigeria	Norway	Pakistan	Peru	Philippines	Poland	Rep. of Korea	Romania	Russian Federation	Saudi Arabia	Singapore	South Africa	Spain
Argentina	0	33583	343658	1.49257e+06	19277851	6.10442e+06	3.19059e+06	11871922	19948	8809514	359410	0	661744	0	0	769322	2.67286e+06	2.31778e+07	0	2883	0	369302	0	2691	13396.5	19574684	8.04481e+06	0	0	0	0	2.95605e+06	0	0	603016	0	1399	395057	0	1.84491e+06	0	666738	1346797	633614	1.0217e+06	80632	1.74994e+06	637670	4.5238e+06
Australia	33583	0	8.13594e+06	2.59501e+06	402616	8.92907e+06	1.96839e+06	1.84412e+08	994765	205082	1131766	71737	2060302	23060.5	0	12335047	15902874	55407827	146006	1333437	0	1562913	2.2384e+06	37300	1.65312e+06	2.80255e+07	11473790	1023	203252	1046	0	2183323	176841	0	7421616	2.87752e+07	969	915695	267756	213768	279854	619294	6431205	3.46616e+06	667199	378175	5499263	1.90343e+06	2.3001e+06
Austria	343658	8.13594e+06	0	8978565	1.26264e+07	4289331	3.10464e+06	5.22896e+07	7068054	1698979	1.83438e+07	0	6037893	756198	0	5338475	2.52268e+07	3.20856e+08	856129	49097841	101372	6872773	1759496	529819	3266724	3.78845e+07	8530639	147636	0	226936	2512558	8.49753e+06	276	40633	2.9767e+07	2728148	1824815	3.01056e+06	0	2351746	277717	9043889	7.78354e+06	8811481	6.01654e+07	3131201	2.11859e+07	1230726	7290629
Belgium	1.49257e+06	2.59501e+06	8978565	0	8.15474e+06	12944990	3626712	34009919	1623905	1334433	3419373	508944	9437155	202242	97893	7234049	184752473	1.21531e+08	308628	3949377	7137.5	4857937	984702	55431	4591449	23998283	6.76695e+06	172897	0	151666	9629	4953640	377197	0	127210978	395662	2.42379e+06	2.95608e+06	3302	673992	566114	1.65272e+07	2.16514e+06	4354583	11462653	5.82659e+06	3.00246e+06	7.65288e+06	7434780
Brazil	19277851	402616	1.26264e+07	8.15474e+06	0	6327128	1863983	69471233	3630855	1838751	2457370	0	3.79581e+06	1270488	2276	4777399	31640424	1.36973e+08	639383	257456	0	1572442	4594	0	448201	1.19246e+08	52480764	0	0	0	0	8925993	0	0	6.07994e+06	209178	0	3.80286e+06	0	162270	21505	2.31854e+06	25330622	3.95888e+06	12340	0	498792	136700	1.24707e+07
Canada	6.10442e+06	8.92907e+06	4289331	12944990	6327128	0	4135291	9.65073e+07	1688164	1.76436e+06	541604	8674	2364119	157157	0	4608227	1.36298e+07	41823665	35820	481347	13680	2.57081e+06	1.37053e+06	12350	941872	14660457	7.29282e+07	200	57608	41324	21589	45272541	815	0	1.89224e+07	3.73947e+06	228127	6.66428e+06	67779	943850	906486	902714	3.38303e+07	1.7737e+06	3910227	2827387	2408906	403329	2550671
Chile	3.19059e+06	1.96839e+06	3.10464e+06	3626712	1863983	4135291	0	13739055	74480.5	25647	13692	0	1662184	0	0	4.97119e+06	5.0546e+06	9.60711e+06	0	92651	0	98672	10121	0	59055	1.21247e+07	1588352	0	19374	0	0	776026	0	0	894052	161510	0	55037	0	1763308	151	317482	289732	214328	5140	3023470	4571	3019838	8.35279e+06
China	11871922	1.84412e+08	5.22896e+07	34009919	69471233	9.65073e+07	13739055	0	8.55922e+08	8040206	9.04597e+06	835174	2.67835e+07	5.32213e+06	9.0778e+06	18109350	9.39738e+07	900795292	1210641	3826035	657966	66242705	7.34143e+07	21528544	5.57801e+06	9.78686e+07	1.06651e+09	3.21142e+07	2.32489e+06	1545071	962068	75789068	1002904	1763399	55062793	13078321	7312242	19276946	5.93178e+06	4.48882e+06	21744835	33155678	837435252	4.78934e+06	1.11488e+08	20854539	454252892	19753783	4.6646e+07
China, Hong Kong SAR	19948	994765	7068054	1623905	3630855	1688164	74480.5	8.55922e+08	0	55507.5	474777	0	937517	30130	54	970225	1.58468e+07	2.10331e+07	50232.5	661050	276	1.53418e+06	449986	187635	289156	4513979	60137196	3009	0	0	4349	2.11718e+06	2936	34585	2.82872e+06	71849.5	114000	615717	129168	46731	9265119	1247028	3.11634e+07	325334	948434	586916	5.80409e+07	99099.5	4186738
Colombia	8809514	205082	1698979	1334433	1838751	1.76436e+06	25647	8040206	55507.5	0	4524.5	0	27278.5	0	0	673291	1270698	2.90392e+06	5188	4453	0	180109	21546.5	0	9000	5011352	1.11586e+06	0	0	0	0	3.54032e+06	0	0	169880	0	0	83413	0	345011	0	100678	1.6841e+06	561252	495699	0	82430	44542	1.35816e+06
Czechia	359410	1131766	1.83438e+07	3419373	2457370	541604	13692	9.04597e+06	474777	4524.5	0	0	1.06367e+07	1174	6622	2.42774e+06	7313963	164970841	125590	3.22289e+06	337363	660813	8926	0	396805	12755716	16315642	564734	0	370578	2751	2.45408e+06	8296.5	0	19251619	142180	99037	1.81215e+06	8613	78793	129870	11902480	3.80425e+06	5005401	20033822	118548	403956	788996	6.38431e+06
Dem. Rep. of the Congo	0	71737	0	508944	0	8674	0	835174	0	0	0	0	0	0	0	0	106704	1833750	0	0	0	65376	0	0	0	41549	0	0	0	0	0	0	0	0	0	0	0	0	0	0	0	1370	0	0	0	0	0	4091608	98556
Denmark	661744	2060302	6037893	9437155	3.79581e+06	2364119	1662184	2.67835e+07	937517	27278.5	1.06367e+07	0	0	619424	15084.5	6972796	21632109	5.51531e+07	155800	2.67598e+07	2398951	1754344	455362	31896	224072	16830101	2077337	33815	0	771616	43377	4.17431e+06	0	0	14273972	424147	6801.5	14740997	12711	352530	281813	1.15494e+07	1765402	926810	6.60543e+06	1.02649e+06	1017603	659510	2.9377e+06
Egypt	0	23060.5	756198	202242	1270488	157157	0	5.32213e+06	30130	0	1174	0	619424	0	2262	485028	782004	8169443	55663	2098	0	225352	31868	0	8000	5.5514e+06	267792	0	0	0	0	240601	0	0	461147	0	1477466	1062	0	0	3469	54481	1077778	206340	9451	110120	1246	1403	519330
Ethiopia	0	0	0	97893	2276	0	0	9.0778e+06	54	0	6622	0	15084.5	2262	0	0	236674	1484731	5694	0	0	1.14578e+06	0	1	27432	917160	506430	0	0	0	0	2904	0	0	281602	0	0	0	4189	0	0	11140	55965	0	959	58516	0	3476	4559
Finland	769322	12335047	5338475	7234049	4777399	4608227	4.97119e+06	18109350	970225	673291	2.42774e+06	0	6972796	485028	0	0	1.69322e+07	6.06872e+07	963919	11271372	868384	7.99611e+06	1555328	0	696942	7585454	3821955	407273	0	1749579	1614	2981959	346690	0	1.76391e+07	109444	5213	15748909	268810	1.21524e+06	241619	1.05215e+07	2.95492e+06	3.3969e+06	3.88236e+07	3922703	2.21831e+06	2.45593e+06	4.33567e+06
France	2.67286e+06	15902874	2.52268e+07	184752473	31640424	1.36298e+07	5.0546e+06	9.39738e+07	1.58468e+07	1270698	7313963	106704	21632109	782004	236674	1.69322e+07	0	375610021	1048633	3076325	374602	10345166	1.88366e+06	2624732	3907291	1.12077e+08	2.88267e+07	1.17942e+06	151578	207328	32821	24165244	704	47337	5.72789e+07	8.96862e+06	1212564	8.04479e+06	196494	3.36323e+06	270150	20737693	30516204	35152583	55177980	6.84138e+06	6.8101e+06	3.11285e+06	31938845
Germany	2.31778e+07	55407827	3.20856e+08	1.21531e+08	1.36973e+08	41823665	9.60711e+06	900795292	2.10331e+07	2.90392e+06	164970841	1833750	5.51531e+07	8169443	1484731	6.06872e+07	375610021	0	4.5132e+06	79837514	2226175	6.2959e+07	21325099	6954507	18842813	221737413	2.33831e+08	22981528	22730	9090843	1115745	114455118	5705075	0	2.74308e+08	11551971	4226070	4.7941e+07	1.75662e+06	1.61427e+06	11617977	132928480	80437129	59013707	359870391	49074681	53799266	1.14302e+08	116396406
Greece	0	146006	856129	308628	639383	35820	0	1210641	50232.5	5188	125590	0	155800	55663	5694	963919	1048633	4.5132e+06	0	8747	3870	441685	0	0	984439	4588630	9155.5	0	0	0	60205	735790	0	0	1.34715e+06	0	443284	595288	0	0	0	359700	344215	539350	2.22608e+06	952102	110799	230863	214470
Hungary	2883	1333437	49097841	3949377	257456	481347	92651	3826035	661050	4453	3.22289e+06	0	2.67598e+07	2098	0	11271372	3076325	79837514	8747	0	7462	135317	0	0	159636	8590196	4.58709e+06	4352	0	1244	0	2057300	0	0	5.717e+06	62044.5	0	433588	1009	9914	2945	2478021	1.4703e+06	2.99621e+06	4.74267e+06	645296	899732	244668	1.57141e+06
Iceland	0	0	101372	7137.5	0	13680	0	657966	276	0	337363	0	2398951	0	0	868384	374602	2226175	3870	7462	0	494	0	0	0	482635	326026	0	0	0	0	2661.5	0	0	738990	0	0	193213	0	0	245	11758	7457.5	0	0	0	0	0	42700
India	369302	1562913	6872773	4857937	1572442	2.57081e+06	98672	66242705	1.53418e+06	180109	660813	65376	1754344	225352	1.14578e+06	7.99611e+06	10345166	6.2959e+07	441685	135317	494	0	1.97257e+06	40440	358268	1.7074e+07	1.07233e+08	15115	0	0	14625	2.5126e+06	0	118765	4098475	97493.5	1047817	973693	75617	11567	295458	1181359	66299429	226524	6.87864e+06	2637442	4.975e+06	1517587	2.33183e+06
Indonesia	0	2.2384e+06	1759496	984702	4594	1.37053e+06	10121	7.34143e+07	449986	21546.5	8926	0	455362	31868	0	1555328	1.88366e+06	21325099	0	0	0	1.97257e+06	418	0	169386	7.6101e+06	1.25652e+08	0	3100	0	0	640347	108245	105468	1.72132e+06	224239	21056	231832	23371	0	384038	111072	1.61817e+07	0	22410	0	30031335	38610.5	161924
Iran	2691	37300	529819	55431	0	12350	0	21528544	187635	0	0	0	31896	0	1	0	2624732	6954507	0	0	0	40440	0	0	0	5923556	111384	71988	0	0	0	1500	0	0	22785	0	0	0	0	0	0	0	2996221	0	420285	30933	8463	0	1925360
Israel	13396.5	1.65312e+06	3266724	4591449	448201	941872	59055	5.57801e+06	289156	9000	396805	0	224072	8000	27432	696942	3907291	18842813	984439	159636	0	358268	169386	0	0	9435436	7413548	412750	0	0	1702.5	577868	865	162000	5797356	16940.5	111764	52209.5	0	38661	17173.5	299477	2599021	465896	2.50891e+06	0	9015854	291394	12383229
Italy	19574684	2.80255e+07	3.78845e+07	23998283	1.19246e+08	14660457	1.21247e+07	9.78686e+07	4513979	5011352	12755716	41549	16830101	5.5514e+06	917160	7585454	1.12077e+08	221737413	4588630	8590196	482635	1.7074e+07	7.6101e+06	5923556	9435436	0	15651549	3.88138e+06	0	1711081	1062378	35112119	14049	1138532	57461808	4719935	2366235	4.75053e+06	686866	2.81624e+06	414402	40231520	5762673	20826349	114475526	11894034	4318747	14552611	4.47092e+07
Japan	8.04481e+06	11473790	8530639	6.76695e+06	52480764	7.29282e+07	1588352	1.06651e+09	60137196	1.11586e+06	16315642	0	2077337	267792	506430	3821955	2.88267e+07	2.33831e+08	9155.5	4.58709e+06	326026	1.07233e+08	1.25652e+08	111384	7413548	15651549	0	1283827	633908	474129	1.4354e+06	199075657	54538.5	26095	112603428	6011338	250828	2.1859e+06	1.39881e+06	486166	27160232	1.27391e+07	486484714	747374	1.63704e+07	1.88528e+06	129898263	9832546	4.01425e+07
Kazakhstan	0	1023	147636	172897	0	200	0	3.21142e+07	3009	0	564734	0	33815	0	0	407273	1.17942e+06	22981528	0	4352	0	15115	0	71988	412750	3.88138e+06	1283827	0	0	400516	0	0	0	0	429536	0	0	1459	240	0	0	782768	1.99398e+07	0	13798420	1200	641471	432.5	205340
Lao People's Dem. Rep.	0	203252	0	0	0	57608	19374	2.32489e+06	0	0	0	0	0	0	0	0	151578	22730	0	0	0	0	3100	0	0	0	633908	0	0	0	0	0	0	0	0	0	0	0	0	0	0	0	46654.5	689696	0	0	45596	0	2716
Latvia	0	1046	226936	151666	0	41324	0	1545071	0	0	370578	0	771616	0	0	1749579	207328	9090843	0	1244	0	0	0	0	0	1711081	474129	400516	0	0	0	0	0	0	755414	0	0	39532	0	0	0	1001519	524051	116621	2659194	0	335229	0	311744
Malta	0	0	2512558	9629	0	21589	0	962068	4349	0	2751	0	43377	0	0	1614	32821	1115745	60205	0	0	14625	0	0	1702.5	1062378	1.4354e+06	0	0	0	0	0	0	0	110994	0	0	185662	0	0	0	876	1285981	6761	0	0	8890770	2493	222518
Mexico	2.95605e+06	2183323	8.49753e+06	4953640	8925993	45272541	776026	75789068	2.11718e+06	3.54032e+06	2.45408e+06	0	4.17431e+06	240601	2904	2981959	24165244	114455118	735790	2057300	2661.5	2.5126e+06	640347	1500	577868	35112119	199075657	0	0	0	0	0	0	0	2.1185e+07	512026	0	337235	12200	1463390	117979	3676097	1.51776e+07	2883944	229671	448852	4.85344e+06	1024973	1.91223e+07
Mongolia	0	176841	276	377197	0	815	0	1002904	2936	0	8296.5	0	0	0	0	346690	704	5705075	0	0	0	0	108245	0	865	14049	54538.5	0	0	0	0	0	0	0	81855	1880	0	0	0	0	0	7864	1054225	0	131110	0	10306	0	3214
Myanmar	0	0	40633	0	0	0	0	1763399	34585	0	0	0	0	0	0	0	47337	0	0	0	0	118765	105468	0	162000	1138532	26095	0	0	0	0	0	0	0	0	0	0	3508	0	0	0	0	45128	0	116758	0	4709481	0	0
Netherlands	603016	7421616	2.9767e+07	127210978	6.07994e+06	1.89224e+07	894052	55062793	2.82872e+06	169880	19251619	0	14273972	461147	281602	1.76391e+07	5.72789e+07	2.74308e+08	1.34715e+06	5.717e+06	738990	4098475	1.72132e+06	22785	5797356	57461808	112603428	429536	0	755414	110994	2.1185e+07	81855	0	0	420338	1.75736e+06	18073302	121835	145066	164286	39965958	20770529	8016534	48578762	8045321	1.93918e+07	6.13118e+06	14220584
New Zealand	0	2.87752e+07	2728148	395662	209178	3.73947e+06	161510	13078321	71849.5	0	142180	0	424147	0	0	109444	8.96862e+06	11551971	0	62044.5	0	97493.5	224239	0	16940.5	4719935	6011338	0	0	0	0	512026	1880	0	420338	773174	0	279329	0	11192	49356.5	316102	772660	61986	85096	0	160184	333528	597990
Nigeria	1399	969	1824815	2.42379e+06	0	228127	0	7312242	114000	0	99037	0	6801.5	1477466	0	5213	1212564	4226070	443284	0	0	1047817	21056	0	111764	2366235	250828	0	0	0	0	0	0	0	1.75736e+06	0	0	0	0	0	0	33821	686522	0	0	27467	44252	1.09547e+06	1.53813e+06
Norway	395057	915695	3.01056e+06	2.95608e+06	3.80286e+06	6.66428e+06	55037	19276946	615717	83413	1.81215e+06	0	14740997	1062	0	15748909	8.04479e+06	4.7941e+07	595288	433588	193213	973693	231832	0	52209.5	4.75053e+06	2.1859e+06	1459	0	39532	185662	337235	0	3508	18073302	279329	0	0	0	0	7354	4345945	108158582	383263	2296160	383986	7.79907e+06	292050	1841921
Pakistan	0	267756	0	3302	0	67779	0	5.93178e+06	129168	0	8613	0	12711	0	4189	268810	196494	1.75662e+06	0	1009	0	75617	23371	0	0	686866	1.39881e+06	240	0	0	0	12200	0	0	121835	0	0	0	0	0	0	14653	60284.5	0	0	1697114	39228	3700	68453
Peru	1.84491e+06	213768	2351746	673992	162270	943850	1763308	4.48882e+06	46731	345011	78793	0	352530	0	0	1.21524e+06	3.36323e+06	1.61427e+06	0	9914	0	11567	0	0	38661	2.81624e+06	486166	0	0	0	0	1463390	0	0	145066	11192	0	0	0	0	4601	131549	70749.5	0	0	0	0	586098	3.47323e+06
Philippines	0	279854	277717	566114	21505	906486	151	21744835	9265119	0	129870	0	281813	3469	0	241619	270150	11617977	0	2945	245	295458	384038	0	17173.5	414402	27160232	0	0	0	0	117979	0	0	164286	49356.5	0	7354	0	4601	0	71697.5	1.16501e+07	0	0	710668	14498905	0	9860
Poland	666738	619294	9043889	1.65272e+07	2.31854e+06	902714	317482	33155678	1247028	100678	11902480	1370	1.15494e+07	54481	11140	1.05215e+07	20737693	132928480	359700	2478021	11758	1181359	111072	0	299477	40231520	1.27391e+07	782768	0	1001519	876	3676097	7864	0	39965958	316102	33821	4345945	14653	131549	71697.5	0	9.44372e+06	3833847	3.49684e+07	743328	737034	1.39961e+06	4127130
Rep. of Korea	1346797	6431205	7.78354e+06	2.16514e+06	25330622	3.38303e+07	289732	837435252	3.11634e+07	1.6841e+06	3.80425e+06	0	1765402	1077778	55965	2.95492e+06	30516204	80437129	344215	1.4703e+06	7457.5	66299429	1.61817e+07	2996221	2599021	5762673	486484714	1.99398e+07	46654.5	524051	1285981	1.51776e+07	1054225	45128	20770529	772660	686522	108158582	60284.5	70749.5	1.16501e+07	9.44372e+06	0	405261	16745986	5.17948e+06	153087198	3486107	2.66715e+06
Romania	633614	3.46616e+06	8811481	4354583	3.95888e+06	1.7737e+06	214328	4.78934e+06	325334	561252	5005401	0	926810	206340	0	3.3969e+06	35152583	59013707	539350	2.99621e+06	0	226524	0	0	465896	20826349	747374	0	689696	116621	6761	2883944	0	0	8016534	61986	0	383263	0	0	0	3833847	405261	0	9067393	252267	1.83534e+06	1.63438e+06	5.57246e+06
Russian Federation	1.0217e+06	667199	6.01654e+07	11462653	12340	3910227	5140	1.11488e+08	948434	495699	20033822	0	6.60543e+06	9451	959	3.88236e+07	55177980	359870391	2.22608e+06	4.74267e+06	0	6.87864e+06	22410	420285	2.50891e+06	114475526	1.63704e+07	13798420	0	2659194	0	229671	131110	116758	48578762	85096	0	2296160	0	0	0	3.49684e+07	16745986	9067393	0	0	1349564	1705835	11097855
Saudi Arabia	80632	378175	3131201	5.82659e+06	0	2827387	3023470	20854539	586916	0	118548	0	1.02649e+06	110120	58516	3922703	6.84138e+06	49074681	952102	645296	0	2637442	0	30933	0	11894034	1.88528e+06	1200	0	0	0	448852	0	0	8045321	0	27467	383986	1697114	0	710668	743328	5.17948e+06	252267	0	0	783735	510750	9.29696e+06
Singapore	1.74994e+06	5499263	2.11859e+07	3.00246e+06	498792	2408906	4571	454252892	5.80409e+07	82430	403956	0	1017603	1246	0	2.21831e+06	6.8101e+06	53799266	110799	899732	0	4.975e+06	30031335	8463	9015854	4318747	129898263	641471	45596	335229	8890770	4.85344e+06	10306	4709481	1.93918e+07	160184	44252	7.79907e+06	39228	0	14498905	737034	153087198	1.83534e+06	1349564	783735	0	741837	3287656
South Africa	637670	1.90343e+06	1230726	7.65288e+06	136700	403329	3019838	19753783	99099.5	44542	788996	4091608	659510	1403	3476	2.45593e+06	3.11285e+06	1.14302e+08	230863	244668	0	1517587	38610.5	0	291394	14552611	9832546	432.5	0	0	2493	1024973	0	0	6.13118e+06	333528	1.09547e+06	292050	3700	586098	0	1.39961e+06	3486107	1.63438e+06	1705835	510750	741837	0	3.98131e+06
Spain	4.5238e+06	2.3001e+06	7290629	7434780	1.24707e+07	2550671	8.35279e+06	4.6646e+07	4186738	1.35816e+06	6.38431e+06	98556	2.9377e+06	519330	4559	4.33567e+06	31938845	116396406	214470	1.57141e+06	42700	2.33183e+06	161924	1925360	12383229	4.47092e+07	4.01425e+07	205340	2716	311744	222518	1.91223e+07	3214	0	14220584	597990	1.53813e+06	1841921	68453	3.47323e+06	9860	4127130	2.66715e+06	5.57246e+06	11097855	9.29696e+06	3287656	3.98131e+06	0
Sweden	2756127	10890465	2.44107e+07	2.88679e+07	15038921	1.30145e+07	461256	77329807	1.31904e+06	224926	9.89331e+06	526077	4.44519e+07	793229	54513	60879025	5.7499e+07	2.26692e+08	412474	2015286	334168	3.2808e+06	703302	0	1.38918e+06	5.42967e+07	2.07201e+07	168558	0	1.89794e+06	2457	4105995	8622.5	0	27096613	2.44768e+06	111675	52249365	38074.5	135327	74473	12407828	11232656	3.54321e+06	19737819	459790	2.78035e+06	4.74384e+06	3.08688e+07
Switzerland	3583664	6499964	4.37872e+07	7017474	8.88928e+06	1.33725e+07	1.14637e+06	9.61711e+07	5784416	2.1321e+06	9777668	71300	6.51301e+06	646305	17285.5	7580138	52231513	333142453	197814	8377051	185952	7967683	1014731	1319861	4420567	7.16645e+07	1.66393e+07	785114	0	575648	46754	7.42767e+06	11285.5	0	2.08883e+07	1.75625e+06	1048965	8481272	652722	944390	229629	5.74954e+06	10629183	1.80517e+06	2.69589e+07	4.15892e+06	1.11672e+07	7.23536e+06	8.68789e+06
Thailand	400115	4.52797e+06	4945526	1.1828e+06	642240	496092	167998	66469168	8680279	405	98215.5	0	1673859	704272	936	1.15554e+06	1.34333e+06	38973889	0	5129	67	5206791	5105349	10903	198980	1.05878e+07	2.68694e+08	0	763107	0	8600	1.4872e+06	109883	275624	3.12653e+06	383107	181006	257749	87575	211	2.53545e+06	385698	22980990	90815	74161.5	631218	2.71776e+07	859900	878400
Turkey	68501	712044	7.32076e+06	3463791	116746	420214	592400	4.6235e+07	23274	46645	1947604	0	1.98149e+06	1.82433e+06	197336	3.89078e+06	26990969	1.43235e+08	936598	882095	0	1142619	7761.5	3263436	946804	4.42414e+07	9.3176e+06	2.27931e+06	0	37923	5124	75722	45803	1550	1.2875e+07	916	90267	344820	270998	111398	9722	1101765	3.26037e+07	8760819	1.19545e+07	2.50181e+06	374084	318068	4142555
Ukraine	254122	699175	3055880	1.13179e+06	631452	527834	4222	12634658	140518	35001	2277213	46699	2.45449e+06	91	0	3.78356e+06	1791371	18646094	2431	731634	7510	52837	1390	9361	123038	8697800	525440	5924773	0	285128	81583	1167804	10847	0	2023554	118726	0	125454	0	0	56803	5379469	1046998	402130	4.79121e+07	0	0	171	1638957
Venezuela	1.89892e+06	2285	362957	139354	490590	101442	1124	25511141	31324	197740	0	0	43752	0	321	723217	681899	5.50506e+06	0	61166	0	1736	0	0	253000	4.5891e+06	18015.5	0	0	0	0	1204483	0	0	0	0	0	0	0	0	0	0	113535	0	664138	0	0	751805	7.17425e+06
Viet Nam	0	652803	567635	347448	118456	732734	1776	5.56887e+07	8016739	0	349206	0	495330	3168	0	1497624	1.90196e+06	7241894	0	8543	42	528746	1492467	0	10500	5.26488e+06	48680664	0	182240	0	0	3139716	0	30371.5	3.08884e+06	81631	0	39108	1185	0	635604	149916	5.41728e+07	0	555894	97333	7283675	36440.5	750258
United Kingdom	641885	16426502	1.174e+07	46589608	3.70928e+06	30938604	1560092	7.40183e+07	8.02191e+06	305806	6.04113e+06	0	1.50284e+07	1.32772e+06	66744.5	1.63486e+07	68277342	1.80512e+08	397522	1127762	390710	9171041	1593209	0	3.54998e+06	5.33625e+07	33290352	668878	0	890876	62839.5	6479044	9737	0	156299824	2.87697e+06	5035263	2.17023e+07	641242	779632	173968	22651786	14258700	9.2075e+06	1.93666e+07	2891737	1.29135e+07	6471414	14145849
USA	1.56219e+07	74086828	48126717	75710086	91247956	931096024	36307323	592381380	5.57196e+07	23544916	25906751	245564	31434773	4685051	284614	30547984	104444330	6.27978e+08	1116892	1.12138e+07	94841.5	3.61745e+07	10261731	0	38566787	1.22441e+08	895828938	2314883	6883	1.07922e+07	312559	851968893	274198	0	231376361	2.62568e+07	9207316	1.65673e+07	1.62651e+06	16303832	8.51075e+06	13689541	2.10377e+08	5.92293e+06	36448169	29635503	186488987	23488436	2.29723e+07
[truncated: 9 more columns]
