# Supplementary material for: Spatial-temporal variation characteristics and evolution of the global industrial robot trade: A complex network analysis
Source: PLoS One. 2019 Sep 26;14(9):e0222785. doi: 10.1371/journal.pone.0222785 (PMC6762107; doi:10.1371/journal.pone.0222785)
Supplement: S1 File — (ZIP) [file pone.0222785.s002.zip › S1 File . Dataset matrix for 58 economies from1998 to 2017/2014.xlsx]

## Sheet: directed
	ARG	AUS	AUT	BEL	BRA	CAN	CHL	CHN	CHN-HK	COL	CZE	COG	DNK	EGY	ETH	FIN	FRA	DEU	GRC	HUN	ISL	IND	IDN	IRN	ISR	ITA	JPN	KAZ	LAO	LVA	MLT	MEX	MNG	MMR	NLD	NZL	NGA	NOR	PAK	PER	PHL	POL	KOR	ROU	RUS	SAU	SGP	RSA	ESP
ARG	0	163336	0	223	4057547	22800	2249922	5589530	6176	6.05457e+06	0	0	0	0	0	15614.5	75118	787984	0	0	0	2896	79	0	0	38106	0	0	0	0	0	1031095	0	0	0	200	5661	0	0	1.20024e+06	320000	0	8434	0	288125	220055	0	205891	8840
AUS	58803	0	11349	221770	464214	2872273	358586	2.64577e+06	623651	12943	9631	14806	4113.5	122932	177	25986.5	977234	518662	5559	0	0	404856	1.2529e+06	0	0	54769	296568	1.61133e+06	87847	2724	255	791686	29107.5	0	324768	1.4479e+07	140956	135621	40596	53628.5	380038	1264	1727453	0	40032	393947	4020517	834994	82662.5
AUT	1.00077e+06	8.14171e+06	0	7441089	1.85988e+07	14867819	1.48259e+06	4.4058e+07	9.5651e+06	1667060	19996338	0	5.13283e+06	533356	1901	2.2198e+06	2.06044e+07	158161150	3165199	8481300	185841	7889712	1.28397e+06	2082051	1.99044e+06	21922191	3.44873e+06	145731	29469	290966	10652326	8.55517e+06	3263	0	19449248	3884505	101794	3.71475e+06	0	93982	329062	1.31051e+07	13746201	4454420	52245175	8.46415e+06	19173734	652442	5795285
BEL	358136	4.45504e+06	3153094	0	1.06181e+07	2.13704e+06	978288	7346323	684208	142582	2781796	508820	5.45898e+06	1.31831e+06	541270	1.83616e+06	62216031	5.9035e+07	322618	4.09098e+06	87343.5	1413027	127075	126654	3.63289e+06	1.86027e+07	759576	2514.5	0	261066	31906	3123027	0	0	8.31013e+07	356284	274956	1938622	42907	131858	1826710	7003448	3.1928e+06	2214450	7749653	19853063	800364	5481361	7.76878e+06
BRA	8771037	63103.5	109	895	0	372590	694918	353654	14010	2.44579e+06	2038	0	979777	181997	3391	18625.5	24913	1066607	0	33291.5	0	707676	3303	0	0	151998	2921.5	1555	0	0	0	560780	0	0	6828	0	234552	792	819	189264	9519	16024	206016	1160	15013	211308	1365444	76516	68496
CAN	1.7212e+07	1.30783e+07	249220	4.84558e+06	3638185	0	2371836	28640633	765121	1328416	501596	0	256732	319526	119132	228452	9469332	6.70873e+06	310	641778	210674	1158610	1.19637e+06	0	507038	1395548	3.63217e+06	384090	6890	344	697	1.28298e+07	0	0	16941352	2.05762e+06	249210	4678425	301463	335008	304696	2102091	20421685	63806	6.79133e+06	2017602	3217409	2530490	1866745
CHL	524810	248370	16973	5112	57747	1710495	0	0	0	610376	0	0	0	0	0	0	22680	60400	0	0	0	0	0	0	0	1631	0	0	0	0	0	25809	0	0	0	2042	0	158307	0	1.56019e+06	0	582	0	0	0	0	0	0	166910
CHN	8819294	179493660	7841447	2.7408e+07	59523731	37824580	14004796	0	3.126e+08	8577268	4.98919e+06	742600	13568389	7377643	4.59025e+06	5.28896e+06	2.39911e+07	85250230	1495348	2156425	112141	76179922	8.14541e+07	68886145	5.31077e+06	19327061	127818337	14525139	2.33032e+06	1303543	520044	6.36566e+07	2.76913e+06	902867	54516192	23090618	13944768	3.00307e+06	5068854	4.91807e+06	21424854	2.36727e+07	131020288	4517754	96389356	34512522	1.25366e+08	19656392	2.10408e+07
CHN-HK	67383	2047892	264496	186116	2488919	1936457	149826	3.52824e+08	0	146214	488044	35652	360882	11284.5	385169	195291	11118544	5.38313e+06	214524	176072	10336	918432	914262	54300	70856	513882	2.64006e+07	14730	2002	41765.5	63310	1723873	7576	4248	2580448	181009	56740	254059	200694	122675	13759691	1.1464e+06	1.71859e+07	153392	1291171	123897	4512163	183703	841670
COL	155920	154315	0	0	121186	0	73966	0	41265	0	0	0	0	0	0	0	55216	21221.5	0	0	0	0	41615	0	0	212107	0	0	0	0	0	420236	0	0	0	0	0	0	0	339403	681248	0	274	0	0	0	0	0	1983
CZE	266244	1.19549e+06	3814810	722984	2541009	85335	97574	2.91297e+06	14335.5	11866	0	0	2.14869e+06	116704	37165	159484	7.00241e+06	4.79175e+07	222920	1794316	61812.5	244064	394878	126157	829304	1544167	167016	3215189	0	321964	18993	5307618	10080	0	7.77252e+06	142651	154790	2146331	8610	57247.5	19589	7.49167e+06	955982	768226	3.15234e+07	1.08081e+06	2867475	605618	1229185
COG	0	0	0	0	0	0	0	0	0	0	0	0	0	0	0	0	0	0	0	0	0	0	0	0	0	0	0	0	0	0	0	0	0	0	251	0	0	0	0	0	0	0	0	0	0	0	0	6447	0
DNK	497634	3.87573e+06	920308	2956029	3.23003e+06	3.52418e+06	1.17974e+06	18893559	281496	61674.5	5023063	0	0	36314	13943	3018870	1.03401e+07	23427888	1071127	4.86838e+06	345164	1.78751e+06	510353	0	494091	4491147	2.17591e+06	18074.5	0	492935	405	2.60041e+06	0	0	7.19137e+06	682426	11044	2.02919e+07	641	59588.5	160389	3068824	1713070	284649	11229847	1071793	4.60647e+06	947863	1.99329e+06
EGY	0	107051	0	48579	0	44718	0	0	0	0	0	0	0	0	0	0	770204	140895	0	0	0	0	0	0	1000	85192	0	0	0	0	0	0	0	0	3322	0	19876	0	0	0	0	0	278	362761	0	0	0	0	0
ETH	0	0	0	0	0	111316	0	28	0	0	0	0	0	0	0	0	68294	0	0	0	0	0	0	0	0	0	759446	0	0	0	0	0	0	0	0	0	0	0	107598	0	0	0	0	0	0	408	0	0	12588
FIN	585895	7950993	5432267	13296550	6249418	2.75698e+06	2358426	2.13012e+07	1.09857e+06	482211	2167653	0	5.2433e+06	325708	237128	0	14275689	37364326	872915	9.76697e+06	248933	7.03127e+06	510218	0	2686614	4889588	807184	7945649	29811	1.18782e+06	964	2367705	0	0	1.17724e+07	85803	36756.5	14289957	166457	1409573	343174	9416706	1296443	1599261	24187366	9424256	1303896	2.76482e+06	3.7392e+06
FRA	2518008	17790871	8592100	55714849	19741161	11283896	3089963	1.03887e+08	889067	1.77927e+06	7233405	1015380	3.89882e+06	890278	145080	3308108	0	189391988	1118969	7795608	45887.5	10975831	699498	694552	1468033	33702270	8062649	1.1802e+06	5587	158392	8835	1.72872e+07	1631.5	0	25025127	11502132	846122	9.68095e+06	12678.5	1750621	13272.5	1.88823e+07	38178709	5884036	58749132	1.66113e+07	4019336	1.8514e+06	20009403
DEU	17285539	78557999	187563966	97403576	117148345	42072869	7011648	9.52631e+08	40468004	3887795	128091958	613572	41869493	11007900	1612866	2.08224e+07	2.17056e+08	0	7998927	67472947	722381	71526386	13890827	8623896	2.00597e+07	144684243	69343680	9554147	16996	4799282	969009	2.46555e+08	106417	3499196	2.4094e+08	15854708	10990240	2.3767e+07	1899276	3.40836e+06	11727716	125328880	85816296	30377971	324538881	39180840	4.10676e+07	2.52636e+07	1.18373e+08
GRC	0	55974	165	4852.5	1014304	16	0	2846264	0	4541	7103	0	30444	10497	188	52306	65691	1383801	0	377358	0	22178	8107	0	817609	131517	0	1135	0	19258	110574	580061	0	0	18618	0	0	1401891	0	0	0	236086	4040	247967	2763628	66846	1519	257700	31154
HUN	36034	748232	35190527	264661	267135	13440	513976	4421257	74498	3380	1.68086e+06	0	2.2686e+07	6671	0	1.19343e+06	7525561	30096773	7681	0	208	48405	106300	24995	158066	2410845	582442	11413.5	0	6315	0	616128	0	0	214891	42479.5	0	799072	3905	4356.5	0	1356935	75453	3.08829e+06	1.33707e+06	145076	163472	302074	1.09245e+06
ISL	137548	0	0	0	0	7226	0	0	0	0	0	0	2438	0	0	0	0	7574	0	0	0	0	0	0	0	0	0	0	0	0	0	0	0	0	16773.5	0	0	245177	0	0	0	4158	0	0	0	0	0	0	10674
IND	95549	1067305	4664.5	514582	412502	391721	372691	1.22164e+06	1.10984e+06	98501	39183.5	83987	267075	119324	291213	937268	1285981	841737	11214	4922	2338	0	574202	498751	101378	1.21539e+06	114528	184381	0	6287.5	0	702692	25824	325014	192306	52763.5	6270883	31285	554376	16271.5	200146	300154	572816	268340	85657	2.76089e+06	872408	275356	635858
IDN	1164	125230	0	103988	23028.5	1062	0	27594	169762	0	0	0	0	61937	0	0	28	44489	0	0	0	42689.5	0	0	0	737807	413968	0	0	0	0	1402	0	32604	648332	12000.5	128153	0	64044	0	41410	240000	61636.5	0	0	0	3.0053e+06	10983	725
IRN	0	1634	0	0	0	0	0	0	0	0	0	0	0	0	0	166569	586	0	0	0	0	0	0	0	0	0	0	170	0	0	0	0	0	0	1483	0	0	0	0	0	0	0	23	0	0	0	0	0	0
ISR	432842	1907391	53964	491540	1084493	226647	119886	2849792	938548	82000	289704	1000	216402	40572.5	36625.5	11996	2.2087e+06	2.52037e+06	142420	276140	0	135704	0	0	0	2486860	938788	4755	0	98000	11752.5	262143	0	0	3.54265e+06	195032	156390	3744	0	23963.5	29378	46023.5	555248	47521.5	387769	0	255842	155623	7261310
ITA	32789966	2.18427e+07	1.91603e+07	2.33691e+07	1.65618e+08	1.4892e+07	1.17174e+07	94935366	4240161	7497498	17201606	280279	4.80594e+06	7.53624e+06	441156	2225150	7.84174e+07	8.27966e+07	5620057	3.82683e+06	436833	15326766	3311969	13276982	11060462	0	6.167e+06	2111142	62674	1.93879e+06	3028866	57709228	10019	107391	53780410	3375228	6.1379e+06	4.92811e+06	456828	1.37432e+06	1.19974e+07	4.01387e+07	1.0235e+07	1.95108e+07	1.74256e+08	1.48516e+07	3950912	9.3521e+06	35689483
JPN	23810441	9.62707e+06	4.53791e+06	7.87882e+06	47277032	8.49263e+07	614767	1.16984e+09	6.10999e+07	2.20713e+06	8.56916e+06	63722	1.72148e+06	318752	761912	3029847	28234336	2.11988e+08	37992.5	7447694	133978	7.27819e+07	106916329	151390	2.31683e+06	7.56119e+06	0	418497	12190	78489	115834	198358759	103484	178206	212744455	8.64189e+06	7894944	1157599	853856	244935	19094651	7942579	412546138	443028	20082335	3492428	94417836	8.58159e+06	2.29263e+07
KAZ	0	0	0	0	0	29065	0	10657745	0	0	0	0	0	0	0	0	0	15116	0	0	0	0	0	0	0	15801.5	0	0	0	0	0	0	227	0	1264440	0	0	0	0	0	0	0	4229	0	151328	0	5737	0	45
LAO	0	0	0	0	0	0	0	0	0	0	0	0	0	0	0	0	364668	0	0	0	0	0	0	0	0	0	0	0	0	0	0	0	0	0	0	0	0	0	0	0	0	0	0	0	0	0	0	0	0
LVA	0	0	57	0	0	10097	261	0	4840.5	0	2338.5	0	135934	0	0	133244	20377.5	119015	0	0	0	12984.5	0	0	100000	3366.5	0	22742.5	0	0	0	0	0	0	6476	0	0	10491.5	0	0	0	3579	0	0	4.03882e+06	0	0	0	8360.5
MLT	0	21468	29261	0	0	0	0	0	0	0	0	0	0	20	0	0	310764	1007293	0	0	0	0	0	0	0	414079	0	0	0	0	0	0	0	0	0	0	0	0	0	0	1025427	8235	1521	2231	0	161134	12927	0	12628.5
MEX	1615516	3132030	25561	304546	4018440	21822912	792608	2.94229e+06	98407	2.54209e+06	681622	0	1.19743e+06	55977	0	40691	75250.5	4315635	0	5574	1136	469282	53685	0	210308	1409784	2177874	0	0	135	524	0	0	0	2784619	880062	0	70539	21371	1.34308e+06	5525	101130	202897	4589.5	49164	245189	4098963	624955	218122
MNG	0	19482	0	0	0	0	0	42538	0	0	0	0	0	0	0	0	0	0	0	0	0	0	0	0	0	0	0	471	0	0	0	0	0	0	0	0	0	0	0	0	0	0	464	0	8600	0	12251	0	0
MMR	0	0	0	0	0	0	0	0	0	0	0	0	0	0	0	0	0	0	0	0	0	0	0	0	0	0	0	0	0	0	0	0	0	0	0	0	0	0	0	0	0	0	0	0	0	0	0	0	0
NLD	553080	11777282	1.4074e+07	53260287	3.70298e+06	6229264	1.19883e+06	53100419	785122	1859766	1.54347e+07	8240	11219679	1169730	30580	7.596e+06	4.53708e+07	251860789	1876612	4955275	988279	4.92021e+06	550754	103663	5315374	2.2854e+07	20090721	4941193	0	335541	26058.5	29513269	22515	0	0	1193634	1.00706e+06	1.40793e+07	90802.5	83147.5	251308	3.27519e+07	3.10741e+07	2.39548e+06	3.37289e+07	13653246	9.5855e+06	3562064	1.06335e+07
NZL	0	1.84658e+07	68945	32897	102328	1.34356e+06	792406	4872730	7943.5	0	0	0	332516	0	0	0	269856	601229	0	8478	0	19990	8025	0	0	50781	672869	0	5842	0	0	0	112.5	0	17005	0	0	0	46417	99995	7585	0	322616	0	101019	0	421586	6575	48124.5
NGA	0	0	0	0	0	0	0	0	0	0	0	0	0	0	0	0	0	47820	2659724	0	0	45352	0	0	0	0	0	0	0	0	0	0	0	0	0	0	0	380	0	0	0	0	7482	0	0	0	1207635	0	0
NOR	20597	1.14409e+06	356578	48458.5	1.84099e+07	1076742	776394	28923242	1347369	179268	39246	0	3428392	1909	2183	606499	219850	523366	54656	77769	62842	907904	45502.5	6857	272000	1.50108e+06	1.0939e+06	0	0	52649.5	0	104409	0	0	2000293	207650	1463970	0	0	83765.5	17516	815114	42403358	115889	3.5343e+06	876899	6.60464e+06	209964	720313
PAK	0	0	0	0	0	606	0	110145	4310	0	0	0	0	0	0	0	0	11304	2923	0	0	0	3593	0	0	0	3199	0	0	0	0	0	0	0	41	206	0	2539	0	0	0	0	0	0	0	16713	1579	0	58
PER	0	0	59241	0	37315	0	1027709	0	0	38014	0	0	0	0	0	0	0	926	0	0	0	0	0	0	0	24556	0	0	0	0	0	117910	0	0	0	0	0	0	0	0	0	0	0	0	0	0	0	0	8853
PHL	0	92838	32422	0	21776	570272	0	1728257	482297	102	247380	0	77	0	0	4241	43217	360544	0	0	0	14225	14746	0	8000	0	227647	0	0	0	751839	212750	0	0	220848	2814	0	207	0	0	0	5042	1402736	18393	0	0	886384	10460	653
POL	855163	1.47995e+06	1229884	989434	4381747	1.07293e+06	99744.5	1.87893e+07	144436	154957	9.20375e+06	0	2952307	193990	358295	1605749	8006967	33985076	218590	1664587	8966.5	182452	438464	0	118666	9.09233e+06	282268	642434	0	708614	1052	616346	105	0	3.50619e+06	241336	158004	41264378	3624	682464	215170	0	8557337	2.64867e+06	4.2014e+07	794443	1709318	795248	3579944
KOR	1445187	36969492	434312	1.36988e+06	22986047	1.52958e+06	950062	7.2264e+08	14374405	1.40605e+06	24436347	0	754342	1.35787e+06	72886	419984	2.506e+06	14127595	291024	10645114	2134	7.60488e+07	1.68881e+07	1387271	1449803	2.07203e+06	57973065	754862	510186	492614	3.60306e+06	2.57533e+07	503576	64786	1.17935e+07	2516382	156586	452440	72902.5	191390	1.43064e+07	4.39337e+06	0	260271	2.72948e+07	2.74963e+06	19537698	1510320	9.58222e+06
ROU	1905915	7.43081e+06	589812	2813975	4.37694e+06	38354	259810	20009	0	432824	1182634	0	407494	213156	0	1468730	23350964	15879085	91047	689942	0	544432	28428.5	276733	791604	4060376	0	5824	0	240073	95432	3.19717e+06	0	0	4.35403e+06	544688	39482	50258	48165	288266	0	2232179	200578	0	8557372	473922	1.19105e+06	751603	3888935
RUS	565	0	692438	33	475000	42170	0	847163	0	0	411482	0	45317	473	2149	145112	393606	1.71479e+06	1559	0	0	2.95133e+06	0	106	0	95677	317417	18579089	0	81860.5	0	23579.5	2350286	0	117810	1795	0	0	0	1896	2545	168963	62979	80153	0	0	39533	726675	0
SAU	0	0	750	141142	0	0	0	0	0	0	0	0	0	246946	1282	9142	30950	185474	0	0	0	0	28815	0	0	15510.5	268677	0	0	0	0	42308.5	0	0	179	0	2526	0	1.33595e+06	0	200640	0	700	0	0	0	205176	0	0
SGP	263152	3163098	3.53972e+06	226104	1.21657e+06	270858	5250	4.28262e+08	4.56511e+07	15653	98770	0	31811	59855.5	17117	224271	1.81237e+06	9.94934e+06	1507	944039	0	3.16635e+06	27029232	0	6981253	1.66201e+06	4.26548e+07	0	0	0	1421127	3283957	32810	409454	11989594	133950	692798	120810	37027	0	26393003	157892	1.58273e+08	5454	1.24807e+06	911856	0	80500.5	51995
RSA	885980	863311	5870	147037	16997	33482	65737.5	148640	7860	0	80588	3096090	257133	0	0	0	90151.5	747892	0	0	0	814810	29099	0	369	16033.5	123346	3273	0	0	0	0	0	0	45592.5	159148	811932	0	0	0	0	45	2239	269745	40647	20454	26940	0	154164
ESP	1.17476e+07	6.69349e+06	5729266	2147925	10216620	2.79122e+06	3.86381e+06	17993996	3.56069e+06	2.28452e+06	2170525	53556	370636	266214	26557.5	434198	17121744	1.00149e+07	130988	667590	47125	3349053	652012	237067	1726640	12514618	2340120	140796	0	78175.5	32087	13991618	0	0	7.77351e+06	425302	378292	849591	46215	2741262	162020	5451310	357198	1983026	6454234	8426540	1.08089e+06	1.23296e+06	0
SWE	1849256	7330562	19114107	1.71612e+07	12403469	22283718	523431	63969502	3.31177e+06	440335	1.06612e+07	0	2.73632e+07	156745	709	28642916	4.69577e+07	1.49118e+08	942095	3823889	615402	2237912	1.90254e+06	146	1469232	40172914	7.56865e+06	102643	0	2457277	112299	6.8663e+06	22	0	33720045	5900761	120020	43383157	60911.5	19909.5	158364	13726815	3.65261e+07	1136880	16943795	456562	2691437	3859183	2.0203e+07
CHE	3.65669e+06	6243353	1.89385e+07	6772748	6.18734e+06	4.77353e+06	1.71693e+06	1.23963e+08	3144871	474320	6.4567e+06	270	5994647	638966	7171	2.59433e+06	2.70535e+07	191143827	1.00076e+06	5.15256e+06	162532	1.08306e+07	1.45679e+06	281587	3553119	3.96325e+07	14668151	530678	0	345678	483142	5.01029e+06	19800.5	0	1.17676e+07	2418729	121890	7.73404e+06	202055	2278922	962122	7.53317e+06	1.7958e+07	3.20255e+06	17967012	2998250	10116076	3.53581e+06	10186838
THA	289751	4.08759e+06	36619	15870	205671	5583	9715	14990978	549926	1416	0	0	72647.5	818922	1020	2002	6895.5	473891	0	0	300	3169509	2.71471e+06	129208	8054.5	35068	800253	1337	8975715	0	0	545432	0	552844	98803	433332	152789	93	6558	42457	833596	12159	101798	0	273960	483936	3.52524e+06	37301.5	6644
TUR	115040	121010	1.16753e+06	434209	375886	30216	595138	173504	420931	88974	47772.5	17498	167082	2.21552e+06	137802	8917	1.12678e+06	3.68979e+06	403454	467093	2008.5	987668	26744	5583150	869244	663936	44968.5	2.20605e+06	0	141910	47009	1.1194e+06	500	0	397474	26522	265520	276102	469699	63255	33953	184896	18730	2.90395e+06	12146256	3.50001e+06	35530	629442	553116
UKR	0	1287207	729346	7818	30000	8084	0	393018	12104	5541	30310.5	227	141366	5342	6780	0	0	949049	0	850468	0	0	0	8705	2597	80563	0	1473087	0	551496	0	49960	0	0	108414	7683	15990	106846	0	0	0	1.26757e+06	77736	338308	12949987	116613	164722	0	4813
VEN	0	0	331120	0	0	0	0	0	0	0	0	0	0	0	0	0	0	0	0	0	0	0	0	0	0	0	0	0	0	0	0	0	0	0	530570	0	0	0	0	0	0	0	0	0	0	0	0	0	0
VNM	0	905034	13104	64282	73877	411388	0	1.66959e+07	864174	0	0	0	505886	0	127	4564	134402	171664	0	28784	0	117336	479447	0	1000	21251	6.27831e+06	0	32212.5	0	0	550127	0	72315.5	39128	31607	0	829114	0	0	183621	2462.5	1.2385e+06	0	0	33080	394650	25301	0
GBR	324478	19870540	3.23588e+06	1.32827e+07	9.75045e+06	4339468	2401541	29472173	2484737	255132	4.64781e+06	3952	5.37503e+06	1884806	92744	2.53559e+06	30789694	43815652	1.61265e+06	627933	270175	7819380	2284145	30185	2612217	15309579	6.39634e+06	901895	0	157260	243320	2.63021e+06	0	8891	98934509	3.05763e+06	3.70099e+06	1.65673e+07	693507	264426	300489	18021169	1.60303e+07	1.1181e+06	22674777	1.19249e+07	1.45611e+07	3.62195e+06	10975313
USA	5.71837e+07	76587440	1.15015e+07	8.8173e+07	49142819	5.69094e+08	22852943	2.75791e+08	2.86318e+07	21084036	7.15598e+06	9562	4.30264e+06	2483064	430574	4.85489e+06	3.34834e+07	64010640	301703	2.2124e+06	139626	2.52267e+07	7.66986e+06	0	1.81083e+07	1.05637e+07	6.03398e+07	4822045	0	263125	763028	331835655	33817.5	10411	1.31854e+08	17444143	3344957	12898162	3317566	11120093	1.08267e+07	6.05953e+06	1.68794e+08	3.6477e+06	38438410	2.93869e+07	8.5345e+07	19030401	9.57708e+06
[truncated: 9 more columns]

## Sheet: undirected
	Argentina	Australia	Austria	Belgium	Brazil	Canada	Chile	China	China, Hong Kong SAR	Colombia	Czechia	Dem. Rep. of the Congo	Denmark	Egypt	Ethiopia	Finland	France	Germany	Greece	Hungary	Iceland	India	Indonesia	Iran	Israel	Italy	Japan	Kazakhstan	Lao People's Dem. Rep.	Latvia	Malta	Mexico	Mongolia	Myanmar	Netherlands	New Zealand	Nigeria	Norway	Pakistan	Peru	Philippines	Poland	Rep. of Korea	Romania	Russian Federation	Saudi Arabia	Singapore	South Africa	Spain
Argentina	0	222138	1.00077e+06	358358	12828584	1.72348e+07	2.77473e+06	14408824	73559	6.21049e+06	266244	0	497634	0	0	601510	2593126	18073523	0	36034	137548	98445	1243	0	432842	32828072	23810441	0	0	0	0	2646611	0	0	553080	200	5661	20597	0	1.20024e+06	320000	855163	1453621	1905915	288690	220055	263152	1.09187e+06	1.17565e+07
Australia	222138	0	8.15306e+06	4.67681e+06	527318	1.59505e+07	606956	1.82139e+08	2671543	167258	1.20512e+06	14806	3879842	229983	177	7.97698e+06	1.87681e+07	7.90767e+07	61533	748232	0	1472161	1378134	1634	1907391	2.18974e+07	9923634	1.61133e+06	87847	2724	21723	3.92372e+06	48589.5	0	1.2102e+07	32944713	140956	1.27971e+06	40596	53628.5	472876	1.48122e+06	38696945	7.43081e+06	40032	393947	7183615	1.69831e+06	6776152
Austria	1.00077e+06	8.15306e+06	0	10594183	1.85989e+07	15117039	1.49957e+06	5.18994e+07	9829592	1667060	23811148	0	6053133	533356	1901	7.65206e+06	2.91965e+07	345725116	3165364	43671827	185841	7.89438e+06	1.28397e+06	2082051	2.0444e+06	4.10825e+07	7986643	145731	29469	291023	10681587	8.58073e+06	3263	0	3.35233e+07	3953450	101794	4.07133e+06	0	153223	361484	1.4335e+07	14180513	5.04423e+06	5.29376e+07	8.4649e+06	2.27134e+07	658312	11524551
Belgium	358358	4.67681e+06	10594183	0	1.0619e+07	6982618	983400	3.47544e+07	870323	142582	3504780	508820	8.41501e+06	1.36689e+06	541270	1.51327e+07	117930880	1.56439e+08	327470	4.35565e+06	87343.5	1.92761e+06	231063	126654	4124434	41971852	8638394	2514.5	0	261066	31906	3.42757e+06	0	0	1.36362e+08	389181	274956	1.98708e+06	42907	131858	1826710	7.99288e+06	4562687	5028425	7749686	19994205	1.02647e+06	5628398	9.9167e+06
Brazil	12828584	527318	1.85989e+07	1.0619e+07	1545660	4010775	752665	59877385	2502929	2566977	2543047	0	4.2098e+06	181997	3391	6.26804e+06	19766074	118214952	1014304	300426	0	1120177	26331.5	0	1084493	165769612	4.728e+07	1555	0	0	0	4.57922e+06	0	0	3.70981e+06	102328	234552	1.84106e+07	819	226580	31295	4397771	23192063	4.3781e+06	490013	211308	2.58202e+06	93513	10285116
Canada	1.72348e+07	1.59505e+07	15117039	6982618	4010775	12644194	4082331	66465213	2701578	1328416	586930	0	3.78091e+06	364244	230448	2.98544e+06	20753228	4.87816e+07	326	655218	217900	1550331	1.19743e+06	0	733686	1.62875e+07	88558497	413156	6890	10441	697	3.46528e+07	0	0	23170616	3401174	249210	5755167	302069	335008	874968	3.17503e+06	2.19513e+07	102160	6.8335e+06	2017602	3.48827e+06	2563972	4.65797e+06
Chile	2.77473e+06	606956	1.49957e+06	983400	752665	4082331	0	14004796	149826	684342	97574	0	1.17974e+06	0	0	2358426	3112643	7072048	0	513976	0	372691	0	0	119886	1.17191e+07	614767	0	0	261	0	818417	0	0	1.19883e+06	794448	0	934701	0	2.5879e+06	0	100326	950062	259810	0	0	5250	65737.5	4030718
China	14408824	1.82139e+08	5.18994e+07	3.47544e+07	59877385	66465213	14004796	168657348	665424293	8577268	7902165	742600	32461948	7377643	4.59028e+06	26590168	127878263	1.03788e+09	4341612	6577682	112141	7.74016e+07	8.14817e+07	68886145	8.16056e+06	114262427	1.29766e+09	25182884	2.33032e+06	1303543	520044	66598910	2.81166e+06	902867	107616611	27963348	13944768	3.19263e+07	5178999	4.91807e+06	23153111	42461977	8.5366e+08	4537763	97236519	34512522	553627078	1.9805e+07	3.90348e+07
China, Hong Kong SAR	73559	2671543	9829592	870323	2502929	2701578	149826	665424293	0	187479	502380	35652	642379	11284.5	385169	1.29386e+06	12007611	4.58511e+07	214524	250570	10336	2028269	1.08402e+06	54300	1.0094e+06	4.75404e+06	87500426	14730	2002	46606	63310	1822280	7576	4248	3365570	188952	56740	1601428	205004	122675	14241988	1290840	3.15603e+07	153392	1291171	123897	5.01633e+07	191563	4.40236e+06
Colombia	6.21049e+06	167258	1667060	142582	2566977	1328416	684342	8577268	187479	0	11866	0	61674.5	0	0	482211	1.83449e+06	3.90902e+06	4541	3380	0	98501	41615	0	82000	7709605	2.20713e+06	0	0	0	0	2.96233e+06	0	0	1859766	0	0	179268	0	377417	681350	154957	1.40632e+06	432824	0	0	15653	0	2.2865e+06
Czechia	266244	1.20512e+06	23811148	3504780	2543047	586930	97574	7902165	502380	11866	0	0	7.17175e+06	116704	37165	2327137	1.42358e+07	1.76009e+08	230023	3.47518e+06	61812.5	283248	394878	126157	1.11901e+06	18745773	8.73617e+06	3215189	0	324303	18993	5.98924e+06	10080	0	23207178	142651	154790	2185577	8610	57247.5	266969	16695424	25392329	1.95086e+06	3.19349e+07	1.08081e+06	2966245	686206	3399710
Dem. Rep. of the Congo	0	14806	0	508820	0	0	0	742600	35652	0	0	0	0	0	0	0	1015380	613572	0	0	0	83987	0	0	1000	280279	63722	0	0	0	0	0	0	0	8491	0	0	0	0	0	0	0	0	0	0	0	0	3102537	53556
Denmark	497634	3879842	6053133	8.41501e+06	4.2098e+06	3.78091e+06	1.17974e+06	32461948	642379	61674.5	7.17175e+06	0	0	36314	13943	8.26217e+06	14238955	65297381	1101571	27554382	347602	2.05459e+06	510353	0	710493	9.29708e+06	3897386	18074.5	0	628869	405	3797837	0	0	1.84111e+07	1.01494e+06	11044	2.37203e+07	641	59588.5	160466	6021131	2.46741e+06	692142	11275164	1071793	4.63828e+06	1204996	2363926
Egypt	0	229983	533356	1.36689e+06	181997	364244	0	7377643	11284.5	0	116704	0	36314	0	0	325708	1.66048e+06	11148795	10497	6671	0	119324	61937	0	41572.5	7.62143e+06	318752	0	0	0	20	55977	0	0	1173052	0	19876	1909	0	0	0	193990	1.35815e+06	575918	473	246946	59855.5	0	266214
Ethiopia	0	177	1901	541270	3391	230448	0	4.59028e+06	385169	0	37165	0	13943	0	0	237128	213374	1612866	188	0	0	291213	0	0	36625.5	441156	1521358	0	0	0	0	0	0	0	30580	0	0	2183	107598	0	0	358295	72886	0	2149	1690	17117	0	39145.5
Finland	601510	7.97698e+06	7.65206e+06	1.51327e+07	6.26804e+06	2.98544e+06	2358426	26590168	1.29386e+06	482211	2327137	0	8.26217e+06	325708	237128	0	17583797	5.81868e+07	925221	10960396	248933	7.96853e+06	510218	166569	2698610	7114738	3837031	7945649	29811	1.32106e+06	964	2408396	0	0	19368358	85803	36756.5	14896456	166457	1409573	347416	11022455	1.71643e+06	3067991	24332478	9433398	1528167	2.76482e+06	4173394
France	2593126	1.87681e+07	2.91965e+07	117930880	19766074	20753228	3112643	127878263	12007611	1.83449e+06	1.42358e+07	1015380	14238955	1.66048e+06	213374	17583797	33785576	4.06448e+08	1184660	15321169	45887.5	12261812	699526	695138	3.67673e+06	1.1212e+08	36296985	1.1802e+06	370255	178769	319599	17362495	1631.5	0	7.03959e+07	1.1772e+07	846122	9.9008e+06	12678.5	1750621	56489.5	2.68893e+07	4.06847e+07	29235000	59142738	1.66422e+07	5.83171e+06	1941556	37131147
Germany	18073523	7.90767e+07	345725116	1.56439e+08	118214952	4.87816e+07	7072048	1.03788e+09	4.58511e+07	3.90902e+06	1.76009e+08	613572	65297381	11148795	1612866	5.81868e+07	4.06448e+08	0	9382728	97569720	729955	72368123	13935316	8623896	22580058	2.27481e+08	2.81331e+08	9569263	16996	4918297	1976302	2.50871e+08	106417	3499196	4.928e+08	16455937	11038060	2.42904e+07	1910580	3.40928e+06	1.20883e+07	159313956	99943891	46257056	3.26254e+08	3.93663e+07	51016973	26011475	128388326
Greece	0	61533	3165364	327470	1014304	326	0	4341612	214524	4541	230023	0	1101571	10497	188	925221	1184660	9382728	0	385039	0	33392	8107	0	960030	5751574	37992.5	1135	0	19258	110574	580061	0	0	1895230	0	2659724	1456547	2923	0	0	454676	295064	339014	2765187	66846	3026	257700	162142
Hungary	36034	748232	43671827	4.35565e+06	300426	655218	513976	6577682	250570	3380	3.47518e+06	0	27554382	6671	0	10960396	15321169	97569720	385039	0	208	53327	106300	24995	434206	6.23767e+06	8030136	11413.5	0	6315	0	621702	0	0	5170166	50957.5	0	876841	3905	4356.5	0	3021522	10720567	3.77824e+06	1.33707e+06	145076	1107511	302074	1.76004e+06
Iceland	137548	0	185841	87343.5	0	217900	0	112141	10336	0	61812.5	0	347602	0	0	248933	45887.5	729955	0	208	0	2338	0	0	0	436833	133978	0	0	0	0	1136	0	0	1.00505e+06	0	0	308019	0	0	0	13124.5	2134	0	0	0	0	0	57799
India	98445	1472161	7.89438e+06	1.92761e+06	1120177	1550331	372691	7.74016e+07	2028269	98501	283248	83987	2.05459e+06	119324	291213	7.96853e+06	12261812	72368123	33392	53327	2338	0	616892	498751	237081	1.65422e+07	72896426	184381	0	19272	0	1171974	25824	325014	5112513	72753.5	6316235	939188	554376	16271.5	214372	482606	76621578	812772	3.03699e+06	2.76089e+06	4038762	1.09017e+06	3984911
Indonesia	1243	1378134	1.28397e+06	231063	26331.5	1.19743e+06	0	8.14817e+07	1.08402e+06	41615	394878	0	510353	61937	0	510218	699526	13935316	8107	106300	0	616892	887978	0	0	4049776	1.0733e+08	0	0	0	0	55087	0	32604	1199086	20025.5	128153	45502.5	67637	0	56156	678464	16949702	28428.5	0	28815	3.00345e+07	40082	652736
Iran	0	1634	2082051	126654	0	0	0	68886145	54300	0	126157	0	0	0	0	166569	695138	8623896	0	24995	0	498751	0	0	0	13276982	151390	170	0	0	0	0	0	0	105146	0	0	6857	0	0	0	0	1387294	276733	106	0	0	0	237067
Israel	432842	1907391	2.0444e+06	4124434	1084493	733686	119886	8.16056e+06	1.0094e+06	82000	1.11901e+06	1000	710493	41572.5	36625.5	2698610	3.67673e+06	22580058	960030	434206	0	237081	0	0	0	13547322	3255620	4755	0	198000	11752.5	472450	0	0	8.85803e+06	195032	156390	275744	0	23963.5	37378	164690	2.00505e+06	839126	387769	0	7.2371e+06	155992	8987950
Italy	32828072	2.18974e+07	4.10825e+07	41971852	165769612	1.62875e+07	1.17191e+07	114262427	4.75404e+06	7709605	18745773	280279	9.29708e+06	7.62143e+06	441156	7114738	1.1212e+08	2.27481e+08	5751574	6.23767e+06	436833	1.65422e+07	4049776	13276982	13547322	0	13728190	2.12694e+06	62674	1942155	3442945	59119012	10019	107391	7.66344e+07	3426009	6.1379e+06	6429194	456828	1.39887e+06	1.19974e+07	49231041	12307019	2.35712e+07	1.74352e+08	14867097	5.61292e+06	9368138	48204101
Japan	23810441	9923634	7986643	8638394	4.728e+07	88558497	614767	1.29766e+09	87500426	2.20713e+06	8.73617e+06	63722	3897386	318752	1521358	3837031	36296985	2.81331e+08	37992.5	8030136	133978	72896426	1.0733e+08	151390	3255620	13728190	0	418497	12190	78489	115834	200536633	103484	178206	232835176	9.31476e+06	7894944	2.25149e+06	857055	244935	19322298	8.22485e+06	470519203	443028	20399752	3761105	1.37073e+08	8.70494e+06	2.52664e+07
Kazakhstan	0	1.61133e+06	145731	2514.5	1555	413156	0	25182884	14730	0	3215189	0	18074.5	0	0	7945649	1.1802e+06	9569263	1135	11413.5	0	184381	0	170	4755	2.12694e+06	418497	0	0	22742.5	0	0	698	0	6205633	0	0	0	0	0	0	642434	759091	5824	18730417	0	5737	3273	140842
Lao People's Dem. Rep.	0	87847	29469	0	0	6890	0	2.33032e+06	2002	0	0	0	0	0	0	29811	370255	16996	0	0	0	0	0	0	0	62674	12190	0	0	0	0	0	0	0	0	5842	0	0	0	0	0	0	510186	0	0	0	0	0	0
Latvia	0	2724	291023	261066	0	10441	261	1303543	46606	0	324303	0	628869	0	0	1.32106e+06	178769	4918297	19258	6315	0	19272	0	0	198000	1942155	78489	22742.5	0	0	0	135	0	0	342017	0	0	63141	0	0	0	712194	492614	240073	4120684	0	0	0	86536
Malta	0	21723	10681587	31906	0	697	0	520044	63310	0	18993	0	405	20	0	964	319599	1976302	110574	0	0	0	0	0	11752.5	3442945	115834	0	0	0	0	524	0	0	26058.5	0	0	0	0	0	1777266	9287	3.60458e+06	97663	0	161134	1434054	0	44715.5
Mexico	2646611	3.92372e+06	8.58073e+06	3.42757e+06	4.57922e+06	3.46528e+07	818417	66598910	1822280	2.96233e+06	5.98924e+06	0	3797837	55977	0	2408396	17362495	2.50871e+08	580061	621702	1136	1171974	55087	0	472450	59119012	200536633	0	0	135	524	0	0	0	32297888	880062	0	174948	21371	1460991	218275	717476	2.59562e+07	3201757	72743.5	287498	7382920	624955	1.42097e+07
Mongolia	0	48589.5	3263	0	0	0	0	2.81166e+06	7576	0	10080	0	0	0	0	0	1631.5	106417	0	0	0	25824	0	0	0	10019	103484	698	0	0	0	0	0	0	22515	112.5	0	0	0	0	0	105	504040	0	2358886	0	45061	0	0
Myanmar	0	0	0	0	0	0	0	902867	4248	0	0	0	0	0	0	0	0	3499196	0	0	0	325014	32604	0	0	107391	178206	0	0	0	0	0	0	0	0	0	0	0	0	0	0	0	64786	0	0	0	409454	0	0
Netherlands	553080	1.2102e+07	3.35233e+07	1.36362e+08	3.70981e+06	23170616	1.19883e+06	107616611	3365570	1859766	23207178	8491	1.84111e+07	1173052	30580	19368358	7.03959e+07	4.928e+08	1895230	5170166	1.00505e+06	5112513	1199086	105146	8.85803e+06	7.66344e+07	232835176	6205633	0	342017	26058.5	32297888	22515	0	0	1210639	1.00706e+06	1.60796e+07	90843.5	83147.5	472156	36258044	42867545	6749508	33846727	13653425	2.15751e+07	3.60766e+06	18407020
New Zealand	200	32944713	3953450	389181	102328	3401174	794448	27963348	188952	0	142651	0	1.01494e+06	0	0	85803	1.1772e+07	16455937	0	50957.5	0	72753.5	20025.5	0	195032	3426009	9.31476e+06	0	5842	0	0	880062	112.5	0	1210639	726534	0	207650	46623	99995	10399	241336	2.839e+06	544688	102814	0	555536	165724	473426
Nigeria	5661	140956	101794	274956	234552	249210	0	13944768	56740	0	154790	0	11044	19876	0	36756.5	846122	11038060	2659724	0	0	6316235	128153	0	156390	6.1379e+06	7894944	0	0	0	0	0	0	0	1.00706e+06	0	0	1464350	0	0	0	158004	164068	39482	0	2526	1900433	811932	378292
Norway	20597	1.27971e+06	4.07133e+06	1.98708e+06	1.84106e+07	5755167	934701	3.19263e+07	1601428	179268	2185577	0	2.37203e+07	1909	2183	14896456	9.9008e+06	2.42904e+07	1456547	876841	308019	939188	45502.5	6857	275744	6429194	2.25149e+06	0	0	63141	0	174948	0	0	1.60796e+07	207650	1464350	0	2539	83765.5	17723	42079492	42855798	166147	3.5343e+06	876899	6.72545e+06	209964	1569904
Pakistan	0	40596	0	42907	819	302069	0	5178999	205004	0	8610	0	641	0	107598	166457	12678.5	1910580	2923	3905	0	554376	67637	0	0	456828	857055	0	0	0	0	21371	0	0	90843.5	46623	0	2539	0	0	0	3624	72902.5	48165	0	1.35266e+06	38606	0	46273
Peru	1.20024e+06	53628.5	153223	131858	226580	335008	2.5879e+06	4.91807e+06	122675	377417	57247.5	0	59588.5	0	0	1409573	1750621	3.40928e+06	0	4356.5	0	16271.5	0	0	23963.5	1.39887e+06	244935	0	0	0	0	1460991	0	0	83147.5	99995	0	83765.5	0	0	0	682464	191390	288266	1896	0	0	0	2750115
Philippines	320000	472876	361484	1826710	31295	874968	0	23153111	14241988	681350	266969	0	160466	0	0	347416	56489.5	1.20883e+07	0	0	0	214372	56156	0	37378	1.19974e+07	19322298	0	0	0	1777266	218275	0	0	472156	10399	0	17723	0	0	0	220212	1.57091e+07	18393	2545	200640	27279387	10460	162673
Poland	855163	1.48122e+06	1.4335e+07	7.99288e+06	4397771	3.17503e+06	100326	42461977	1290840	154957	16695424	0	6021131	193990	358295	11022455	2.68893e+07	159313956	454676	3021522	13124.5	482606	678464	0	164690	49231041	8.22485e+06	642434	0	712194	9287	717476	105	0	36258044	241336	158004	42079492	3624	682464	220212	0	1.29507e+07	4.88085e+06	4.2183e+07	794443	1867210	795294	9031254
Rep. of Korea	1453621	38696945	14180513	4562687	23192063	2.19513e+07	950062	8.5366e+08	3.15603e+07	1.40632e+06	25392329	0	2.46741e+06	1.35815e+06	72886	1.71643e+06	4.06847e+07	99943891	295064	10720567	2134	76621578	16949702	1387294	2.00505e+06	12307019	470519203	759091	510186	492614	3.60458e+06	2.59562e+07	504040	64786	42867545	2.839e+06	164068	42855798	72902.5	191390	1.57091e+07	1.29507e+07	0	460849	2.73577e+07	2.75033e+06	1.77811e+08	1512559	9939415
Romania	1905915	7.43081e+06	5.04423e+06	5028425	4.3781e+06	102160	259810	4537763	153392	432824	1.95086e+06	0	692142	575918	0	3067991	29235000	46257056	339014	3.77824e+06	0	812772	28428.5	276733	839126	2.35712e+07	443028	5824	0	240073	97663	3201757	0	0	6749508	544688	39482	166147	48165	288266	18393	4.88085e+06	460849	0	8637525	473922	1.19651e+06	1021348	5871961
Russian Federation	288690	40032	5.29376e+07	7749686	490013	6.8335e+06	0	97236519	1291171	0	3.19349e+07	0	11275164	473	2149	24332478	59142738	3.26254e+08	2765187	1.33707e+06	0	3.03699e+06	0	106	387769	1.74352e+08	20399752	18730417	0	4120684	0	72743.5	2358886	0	33846727	102814	0	3.5343e+06	0	1896	2545	4.2183e+07	2.73577e+07	8637525	0	0	1.2876e+06	767322	6454234
Saudi Arabia	220055	393947	8.4649e+06	19994205	211308	2017602	0	34512522	123897	0	1.08081e+06	0	1071793	246946	1690	9433398	1.66422e+07	3.93663e+07	66846	145076	0	2.76089e+06	28815	0	0	14867097	3761105	0	0	0	161134	287498	0	0	13653425	0	2526	876899	1.35266e+06	0	200640	794443	2.75033e+06	473922	0	0	1.11703e+06	20454	8426540
Singapore	263152	7183615	2.27134e+07	1.02647e+06	2.58202e+06	3.48827e+06	5250	553627078	5.01633e+07	15653	2966245	0	4.63828e+06	59855.5	17117	1528167	5.83171e+06	51016973	3026	1107511	0	4038762	3.00345e+07	0	7.2371e+06	5.61292e+06	1.37073e+08	5737	0	0	1434054	7382920	45061	409454	2.15751e+07	555536	1900433	6.72545e+06	38606	0	27279387	1867210	1.77811e+08	1.19651e+06	1.2876e+06	1.11703e+06	0	107440	1.13288e+06
South Africa	1.09187e+06	1.69831e+06	658312	5628398	93513	2563972	65737.5	1.9805e+07	191563	0	686206	3102537	1204996	0	0	2.76482e+06	1941556	26011475	257700	302074	0	1.09017e+06	40082	0	155992	9368138	8.70494e+06	3273	0	0	0	624955	0	0	3.60766e+06	165724	811932	209964	0	0	10460	795294	1512559	1021348	767322	20454	107440	0	1.38712e+06
Spain	1.17565e+07	6776152	11524551	9.9167e+06	10285116	4.65797e+06	4030718	3.90348e+07	4.40236e+06	2.2865e+06	3399710	53556	2363926	266214	39145.5	4173394	37131147	128388326	162142	1.76004e+06	57799	3984911	652736	237067	8987950	48204101	2.52664e+07	140842	0	86536	44715.5	1.42097e+07	0	0	18407020	473426	378292	1569904	46273	2750115	162673	9031254	9939415	5871961	6454234	8426540	1.13288e+06	1.38712e+06	0
Sweden	1849256	7375988	26264189	2.48283e+07	12403718	24431882	523431	7.5985e+07	3.88914e+06	440335	11810717	0	4.24109e+07	364011	709	50162273	5.40414e+07	217147710	942095	3836013	619346	2345316	1.92743e+06	146	1979704	4.7963e+07	2.79403e+07	102643	0	2.86982e+06	112445	6.8666e+06	22	0	59438254	5900761	120020	47902056	60911.5	19909.5	162454	17142448	37225797	5339309	1.7925e+07	468392	3256431	3.88348e+06	2.23441e+07
Switzerland	3.65669e+06	6298852	39774324	9361277	6.22333e+06	6.03509e+06	1.71693e+06	128541862	3568083	474320	14849239	270	8.42953e+06	638966	7171	6.13425e+06	51188175	343802295	1.16933e+06	7.34702e+06	162532	1.09683e+07	1.45754e+06	281587	3815674	8.03259e+07	18335494	532476	0	346091	533884	5.08117e+06	19800.5	0	25812004	2.48464e+06	121890	7.82957e+06	202055	2278922	967972	8.64613e+06	19535350	3863003	18032185	3002314	11626236	3.79335e+06	10853544
Thailand	298253	7.8808e+06	7.17204e+06	457846	243146	152412	9715	84059765	6613468	1416	109393	0	1.5382e+06	818922	1020	1.12097e+06	2261270	37117961	0	4122.5	300	4468940	3070469	129208	217412	1.05267e+07	285621020	1337	9002038	0	0	1059204	0	553098	1617891	783930	152789	20199	6558	42457	965024	118041	26416744	384282	487886	483936	2.96725e+07	68793.5	1830873
Turkey	148980	121010	8.74481e+06	2474555	377142	674341	595138	42811161	516962	88974	1176784	17498	2121953	2.21552e+06	137887	2.14106e+06	17782569	184560633	487046	2.08563e+06	2008.5	2026687	26744	5583587	1254924	59076638	1.26944e+07	2.20605e+06	0	141910	47009	1240095	500	0	12375139	30713	265520	1.18471e+06	469699	63255	45440	4.45033e+06	50884961	6.06653e+06	1.2334e+07	3.5345e+06	842482	1.9741e+06	1.32346e+07
Ukraine	0	1287207	1.56484e+06	605885	30000	1.63676e+06	0	6182666	116484	5541	3.23507e+06	227	975200	5342	6780	554012	1030849	2.11506e+07	3229	1508171	0	155541	0	8705	305000	3.23506e+06	391303	1473087	0	567722	0	70639.5	0	0	816640	7683	15990	157130	0	0	0	5.65522e+06	1035375	473524	16535413	116613	200094	2648	1357872
Venezuela	910249	37582	3229087	73018	164947	1312448	0	9380959	152025	157039	0	0	99242	0	0	1837999	1739073	1524400	0	0	0	324	0	0	122000	1778633	233875	0	0	0	0	877229	0	0	530634	0	0	0	0	0	0	0	5500	0	0	0	61562	0	1242664
Viet Nam	0	1057948	103200	115884	108984	889900	0	1.04905e+08	6.66074e+06	0	437269	0	824171	0	127	511820	1.85761e+06	15208115	0	33750	0	616861	517522	0	20526.5	2.48339e+06	64348494	0	32212.5	0	0	646379	0	72315.5	1518999	133384	0	1363044	0	0	229973	268759	5.65054e+07	0	389518	33080	12226811	25964	430216
United Kingdom	329888	20774216	17156177	47670004	10932658	54098451	2401541	6.58717e+07	6.47607e+06	258402	9663100	3952	1.53052e+07	1884806	92744	14392869	8.17441e+07	225214565	1.63176e+06	1331941	274867	8.95743e+06	2284145	30185	3.12187e+06	88001093	42420687	1032828	0	6.9818e+06	367844	4.1775e+06	0	8891	183609812	3.66412e+06	278322193	2.16919e+07	693507	264426	339138	26279289	2.28911e+07	19500771	22714528	11982463	16253597	3761851	19970750
USA	57599109	81824860	6.29337e+07	1.02586e+08	52358090	1.05363e+09	2.29923e+07	6.5549e+08	66171548	2.11384e+07	18053512	9562	2.25294e+07	2501919	430574	32802072	108545678	5.86343e+08	1.47602e+06	1.24617e+07	139770	3.70985e+07	7.89412e+06	0	35990100	131011399	958910564	4822045	0	294539	763028	8.81093e+08	33817.5	10411	215061122	2.4982e+07	3428926	1.7452e+07	3328974	1.1249e+07	1.39463e+07	1.17552e+07	336421255	8171467	3.91687e+07	3.12522e+07	233387225	25790327	29499825
[truncated: 9 more columns]
