# Supplementary material for: Spatial-temporal variation characteristics and evolution of the global industrial robot trade: A complex network analysis
Source: PLoS One. 2019 Sep 26;14(9):e0222785. doi: 10.1371/journal.pone.0222785 (PMC6762107; doi:10.1371/journal.pone.0222785)
Supplement: S1 File — (ZIP) [file pone.0222785.s002.zip › S1 File . Dataset matrix for 58 economies from1998 to 2017/2015.xlsx]

## Sheet: directed
	ARG	AUS	AUT	BEL	BRA	CAN	CHL	CHN	CHN-HK	COL	CZE	COG	DNK	EGY	ETH	FIN	FRA	DEU	GRC	HUN	ISL	IND	IDN	IRN	ISR	ITA	JPN	KAZ	LAO	LVA	MLT	MEX	MNG	MMR	NLD	NZL	NGA	NOR	PAK	PER	PHL	POL	KOR	ROU	RUS	SAU	SGP	RSA	ESP
ARG	0	192186	17858	0	2337513	17708	1.43322e+06	40912	0	2571169	694	0	0	0	0	15731.5	4940	1139477	0	0	0	2206	8757	0	0	5055	0	0	0	0	0	1657128	0	0	0	0	2477	0	0	1.45487e+06	362458	35891	1846	0	257002	197270	0	144066	60.5
AUS	19307	0	32092.5	231147	89861.5	1644607	1.84007e+06	2.16806e+06	224790	24512	10782	22207	2418	1200187	0	1469	158866	1325079	0	501	0	855886	1.18243e+06	2436	0	94226.5	321044	2382888	108017	0	0	468300	12233	0	249424	1.59238e+07	317	769139	62845	402979	512657	22262	1.96167e+06	0	14056	1.27905e+06	2273832	2389987	187934
AUT	486787	7.9563e+06	0	6487675	6048916	7.88138e+06	4.35261e+06	3.92393e+07	8607766	691528	2.31884e+07	0	4.62269e+06	366915	177204	2.86016e+06	16361520	1.30469e+08	2243198	1.15408e+07	223231	6.63598e+06	1.37574e+06	1132203	1.37662e+06	2.69463e+07	5.92043e+06	5.33878e+06	0	270088	547458	16904485	0	0	11562817	4.25969e+06	270512	4932647	72084	32436.5	248974	1.35846e+07	1.37757e+07	7.65882e+06	16848176	7461763	7.60897e+06	1.80236e+06	9.9565e+06
BEL	385818	5.3826e+06	2419794	0	857036	1748048	2650629	6.22551e+06	128091	48462	2.62046e+06	570226	3340419	730910	18226	889977	4.08416e+07	45348987	366876	2674922	410360	1138464	1.13351e+06	4724	3268348	2.11687e+07	401205	30608.5	0	111680	125106	1283533	0	0	91866313	404056	290957	3419039	87613.5	540632	2041247	5741186	3745683	3638549	2281879	1.16731e+06	684414	1.56521e+06	11222504
BRA	8.6727e+06	43114.5	138280	22828.5	0	1266890	685424	2830296	270396	1476467	233443	0	0	30636	0	198	1.40299e+06	1.05576e+06	0	68.5	0	13516	69	0	14019	438384	9349	0	0	0	0	1259478	0	0	0	0	0	8391	0	654685	6186	20140	18065	0	565556	0	117772	579359	43143
CAN	1.39574e+06	13794589	103683	5704486	7818564	0	1733134	1.39317e+07	905435	1062041	893278	3522	1399047	4.90405e+06	3915	250409	5.59843e+06	5.46961e+06	208653	353660	100641	1.25824e+06	1.29652e+06	0	423548	1.07742e+06	3.05613e+06	562190	0	119962	0	4494262	10335	129660	13672451	4.15386e+06	70992	2923493	240182	1.4576e+06	252393	996792	4.46236e+06	279556	2.63602e+06	3.5251e+06	3.89928e+06	1.1887e+06	1152938
CHL	46234	0	1484	0	167859	143492	0	16549	0	31519	0	0	0	0	0	0	0	7222	0	0	0	0	0	0	0	0	0	0	0	0	0	441988	0	0	8000	0	0	322862	0	805652	0	0	6642	0	0	0	0	0	8299.5
CHN	15101792	172121533	9.54825e+06	2.39426e+07	36204436	40471893	9.19857e+06	0	2.91569e+08	8049511	8.91869e+06	831068	12770910	12959483	4718901	4.79045e+06	25254542	91686187	1067467	2304254	54230.5	74695630	6.3332e+07	47311601	6955451	26276776	153292099	9615490	1886834	1.93776e+06	231536	32903527	3413231	14341892	37004491	2.50787e+07	4727449	4972849	15968855	12524079	23932361	21688038	1.52374e+08	2661733	5.83348e+07	22234144	102761727	1.977e+07	2.18932e+07
CHN-HK	88806	3.06877e+06	287203	232378	1429769	2949111	293714	314360984	0	179530	401562	0	300096	20046	14900	176251	3.45017e+06	6.58487e+06	252786	400376	75786.5	575476	548948	52856	198128	1446133	23898854	36485	1731	152456	31607	1570022	2071	120529	4698759	275914	92774	174498	48260	305388	1.13747e+07	1425494	9.99539e+06	314371	251602	75923.5	1.85815e+06	315136	812876
COL	5696.5	38850	3275	465786	65240.5	0	5031	0	0	0	0	0	0	0	0	0	65879	10353.5	0	0	0	0	70902	0	0	3152	0	0	0	0	0	356850	0	0	0	0	0	0	0	136673	1525906	0	123	0	0	0	0	0	933
CZE	202968	2.13998e+06	3564278	764535	2972148	188702	35130.5	2448984	177563	13352.5	0	0	1.82634e+06	25400.5	32572	216311	4049878	44589877	261582	1886809	15558	344266	465020	31327	50472.5	1.9881e+06	373433	1269358	0	292262	34637	5217979	27451	0	4957756	181310	1798	1522209	26327	53737	115306	1.62545e+07	405151	1.06761e+06	10570534	1163569	446934	623816	1.09113e+06
COG	0	0	0	0	0	0	0	0	0	0	0	0	0	0	0	0	0	0	0	0	0	0	0	0	0	0	0	0	0	0	0	0	0	0	0	0	0	0	0	0	0	0	0	0	0	0	0	23658	0
DNK	177252	2.02256e+06	962418	2189688	1.4482e+06	4511413	581928	29498283	310184	189134	5141226	0	0	80548.5	0	2269810	7.92906e+06	23139819	102405	4215579	579190	415901	260146	103337	462840	3186640	4.87326e+06	50387	0	467035	355	5722054	0	0	11259518	1.34377e+06	281590	2.06273e+07	236937	352100	503972	2.3202e+06	2554975	264482	2.05164e+06	718077	1.46721e+06	918982	1615463
EGY	0	0	2195	0	433	0	0	0	0	0	0	0	0	0	0	0	394310	21394	0	808	0	0	0	0	0	0	0	0	0	0	0	0	0	0	0	0	0	0	0	0	0	0	4277	27095	0	0	0	273	0
ETH	0	0	691	0	0	0	0	10102.5	0	0	0	0	0	0	0	0	0	0	0	0	0	0	0	0	0	0	0	0	0	0	0	0	0	0	0	0	0	0	0	0	0	0	0	0	0	0	0	4812	0
FIN	621238	10464970	3569856	2.53669e+06	4294753	3.87266e+06	2.02772e+06	1.21001e+07	1934989	126546	1657389	17028	5.63723e+06	700828	465877	0	9.79544e+06	26403447	448507	7.54279e+06	291676	3.18967e+06	5.05021e+06	0	2.99001e+06	3.7929e+06	1.71932e+06	405352	0	4080872	0	3512552	0	0	7012956	163540	119184	19742892	62626	489020	129213	5.94927e+06	2.60671e+06	696084	9531332	5642118	2.22356e+06	1.73495e+06	3.26926e+06
FRA	8854154	19784906	7978961	47663339	1.65632e+07	5383841	1576391	8.19512e+07	1.87088e+06	978532	1.01237e+07	88734	9581587	1.77446e+06	47817	2170501	0	1.57355e+08	667794	2.75257e+06	64203.5	6.79146e+06	2074678	632923	1285402	3.1778e+07	4.88894e+06	573382	1505	203563	21098	20657559	90	241686	20881635	9.8458e+06	794589	1.33222e+07	57748.5	2961937	283907	14139949	1.12391e+07	4.23124e+06	28926207	1.44506e+07	4.00612e+06	2240587	20208900
DEU	14135816	5.79226e+07	168708997	7.66357e+07	1.10435e+08	4.51768e+07	9333915	8.44438e+08	31025887	5074217	1.333e+08	468391	32196001	7.79918e+06	452740	3.05661e+07	1.91562e+08	0	4.84919e+06	4.35184e+07	773770	72147264	14672177	4374874	2.15607e+07	1.44571e+08	5.99175e+07	6116767	79470	2854214	2584276	135265302	256989	840249	163605605	1.47118e+07	2093848	2.78338e+07	1578314	1193431	8687684	137864051	9.82831e+07	4.24971e+07	1.32528e+08	3.24754e+07	24507889	25532893	1.24426e+08
GRC	0	21717	3842.5	2987	226464	3192839	13402	273588	0	116472	514623	0	33614	61259.5	7930	17531	17520	837739	0	452730	0	0	0	0	89125.5	8954.5	4003.5	39510	0	1836	40707	0	0	0	451619	6398	0	694062	0	0	408344	15022	253526	26665	847244	95494	47679.5	809608	0
HUN	55818	652750	2.97756e+07	127935	44994.5	113292	805170	2.70571e+06	203647	0	1.18018e+06	0	1.48783e+07	1.75285e+06	9508	327948	2859963	17070992	43964	0	2857	68299	11965	0	268234	151648	216941	4829	0	28171	0	160132	0	0	99065	72654.5	331	410761	1113	5886	0	863452	305576	2261474	392146	34418.5	126364	320323	1067323
ISL	644	245752	0	0	0	0	0	0	0	0	0	0	6530.5	0	0	13808	0	5991	0	0	0	0	0	0	0	0	0	0	0	0	0	0	0	0	42959	0	0	165344	0	0	0	77966	0	0	0	0	71255	0	0
IND	53164.5	499336	39591	430002	357271	3871221	67138.5	1.93473e+06	560048	101765	2176.5	142658	1.05883e+06	308902	919536	227662	1415149	1.55649e+06	581.5	59641.5	2283	0	1.77757e+06	1257838	169350	1161133	242896	178581	86197	0	0	545952	52944.5	108040	850008	42814	762688	10286	442368	134178	1.5677e+06	182838	152946	391668	855530	3.5812e+06	1.39229e+06	322615	353625
IDN	0	29570.5	133763	6793	4840	682	9104	208144	35850.5	42	0	0	0	69873	0	5702	4075.5	18771	0	163	0	176925	0	0	0	21607.5	332329	901	0	0	0	27741	0	13075	21422	41790	0	0	0	0	394534	0	364372	5	0	0	4.34206e+06	1.58767e+06	364523
IRN	0	1337	0	0	0	0	0	0	0	0	0	0	0	0	0	122030	1687	0	0	250	0	0	0	0	0	0	0	23752	0	0	0	0	0	0	26	0	0	332	0	0	0	0	0	0	0	0	0	0	0
ISR	13130	2186977	138685	604342	32305.5	394186	134438	4891072	361276	86306.5	657678	1000	12542.5	66579.5	49096.5	33099.5	1.53058e+06	11617656	165300	117066	1000	528552	35000	0	0	1.04541e+06	316154	435642	0	93380.5	1993	241198	23294	1000	2594453	272597	39000	77738	0	51737.5	1823	66517.5	415132	30526	586754	0	411880	463706	12757378
ITA	1.15176e+07	19655279	20408830	26703879	94256823	6447117	7.15878e+06	91252010	2619501	5734171	1.54413e+07	5604	5690788	9.22114e+06	458316	4.84937e+06	7.18794e+07	8.21735e+07	3839617	3.80827e+06	99941.5	2.42439e+07	4.71809e+06	9538783	15041243	0	5411836	6029792	0	1.35211e+06	3236161	8.09755e+07	23333.5	61666	35495222	5213676	681030	6196562	531971	3.78287e+06	1.48885e+06	52253359	13232759	22025690	64714090	15678739	3915645	5335919	5.41976e+07
JPN	31004494	7222661	6.67422e+06	6582004	58377631	89836861	444579	1.07876e+09	71759349	830851	11253857	3033	459480	530628	108194	2383131	3.67542e+07	189152620	72251.5	7321940	101154	7.82352e+07	65231870	13619	20630597	1.28603e+07	0	317894	38873.5	2385807	35019.5	1.40866e+08	3997	3.70957e+06	6.50131e+07	4.40515e+06	247697	1159905	1.00181e+06	299630	2.17926e+07	9882056	4.72899e+08	435246	2.06673e+07	2076758	7.6083e+07	1.1719e+07	2.90987e+07
KAZ	0	0	0	0	0	0	0	0	0	0	0	0	0	0	0	266	0	10591	0	0	0	0	0	0	0	18076.5	0	0	0	0	0	0	0	6	675	0	0	0	0	0	0	0	0	0	58714	0	0	0	0
LAO	0	0	0	0	0	0	0	0	0	0	0	0	0	0	0	0	0	0	0	0	0	0	0	0	0	0	0	0	0	0	0	0	0	0	3	0	0	0	0	0	0	0	0	0	0	0	0	0	0
LVA	0	8399.5	0	256004	0	17681	1753	0	5984	0	225612	0	196190	110	0	773408	31678	216738	0	508	4230	48247	0	0	0	9353	0	16707	0	0	0	0	0	0	78373.5	0	0	16758	0	0	0	46578.5	7302	0	703941	0	23	0	52386
MLT	0	26392	0	188756	0	52	0	0	0	0	0	0	0	0	0	0	489833	27	0	0	0	0	0	0	0	233598	0	0	0	0	0	0	0	0	13413	0	0	0	0	0	444555	54619	3031	1646	0	157600	65127	0	24477
MEX	1335768	2397772	573079	1437937	3063841	60724636	623941	4041384	17270	2231550	10728935	0	278299	983	0	102861	402046	6779963	372	2590	589	91585.5	55859	0	225613	2215579	2144506	173	0	0	213	0	0	0	1197691	512306	0	88368	0	1.32593e+06	1721	147844	120115	111490	49104	642464	2.01523e+06	119512	861474
MNG	0	0	0	0	0	0	0	0	0	0	0	0	0	0	0	0	0	0	0	0	0	0	0	0	0	0	1219	0	0	0	0	0	0	0	0	300	0	0	0	0	0	0	0	0	0	0	10107	0	0
MMR	0	0	0	0	0	0	561	0	0	0	0	0	0	0	0	0	0	0	0	0	0	0	19847	0	0	0	0	0	0	0	0	0	0	0	4	0	0	0	0	0	0	0	414	0	0	0	3213	45341	0
NLD	253955	12486176	16211048	50487610	7564252	5809223	842548	47152427	1014893	484667	9487293	0	10901322	163130	150870	4457058	24328407	105290064	862615	6595948	828597	4.88301e+06	2103319	157659	4525670	1.73204e+07	9185359	689597	0	629668	193033	6742574	1	11	0	525040	4470589	12004470	188342	179305	590720	23477010	22712300	3958151	90909088	1.01259e+07	1.08985e+07	3.15403e+06	1.21063e+07
NZL	227629	3.28444e+07	34841.5	148693	511386	1.25928e+06	256114	3085865	179095	47008	0	0	9917	0	0	10970	302813	141258	604	114	0	1317.5	178168	0	0	6527	501222	0	0	0	0	154166	2421	0	30762	0	0	63272	0	9049	27251	0	86398.5	109886	109730	115736	1.07043e+06	27188.5	48952
NGA	0	0	0	0	0	0	0	1006	0	0	0	0	0	0	0	0	0	1212	0	0	0	0	0	0	0	0	0	0	0	0	0	0	0	0	821	0	0	0	0	0	0	0	1550	0	0	0	7416	0	0
NOR	79496	375564	68342.5	2.11484e+06	2.58044e+06	3.60474e+06	18244	5.26694e+07	1095389	265537	166040	0	2.44186e+06	0	0	1.30446e+06	5.58563e+06	1.47052e+06	42348	18942	90884.5	375407	25304	1212	21337.5	183696	1565975	4480.5	0	58218	6998	1.01164e+06	0	0	10287403	44303	6887	0	0	41810	5655	2960006	4.00682e+07	68317	1.86957e+06	66627	9.69122e+06	5638.5	3161094
PAK	1094	0	0	0	0	0	0	350258	0	0	0	0	17122	0	123	0	5369	6364	0	0	0	0	0	0	0	181	0	0	0	0	0	0	0	0	763	0	0	0	0	0	0	0	395	0	0	2319	173.5	305	0
PER	0	0	0	26314	0	1600	1.75151e+06	0	0	60624	0	0	0	0	0	0	2429	1020	0	0	0	0	0	0	0	13053.5	0	0	0	0	0	20984	0	0	1674	0	0	0	0	0	0	0	0	0	0	0	0	0	552.5
PHL	0	69405	10930	12342	0	500032	12589	611876	185943	0	45611	0	53356	0	0	240	7559	363279	0	0	0	3894	75297	0	3000	925	169220	0	0	0	527136	228346	0	46680	477930	11168	0	1009	0	222	0	5	823968	0	14262	0	334128	261	2930
POL	1166170	1660966	1.63187e+06	782324	3254999	1.32933e+06	278795	25820999	86706	104062	6.95972e+06	0	4918210	518816	6745	1279469	8284871	30990225	416590	968646	29145	332293	1.72567e+06	168501	108234	6.87081e+06	2.00094e+06	868067	0	718414	1175.5	1.24826e+06	3932.5	83485	4602912	245559	355266	1.24624e+07	185514	90047	12365	0	4.67898e+06	2.64614e+06	1.94809e+07	1289342	639336	380232	3.65641e+06
KOR	5.01267e+06	5812841	1.2336e+06	1.72367e+06	9.01783e+06	2.78496e+06	472756	979680409	1.68447e+07	521656	5.11371e+07	0	1.04966e+06	837860	67903.5	183598	2.86684e+06	2.98724e+07	81633.5	1.97282e+06	5238	5.75128e+07	3.29847e+07	3074378	2.65764e+06	3548437	6.22288e+07	1.71363e+06	65388.5	404295	3303221	3.08682e+08	1293504	215402	6.47253e+06	822312	2205183	189235	204570	608868	2.2477e+07	4184643	0	1329391	3.99601e+07	7.92857e+06	7.048e+07	979170	8.5052e+06
ROU	2447451	7449866	263257	3.02482e+06	1.14137e+06	313318	1026337	1225376	0	0	1534674	96816	74995	318032	0	568360	1.25427e+07	21041116	7635.5	739844	0	373463	12	79627	1.12529e+06	4.37602e+06	203966	81368.5	647098	68515	0	4.50735e+06	0	0	6.74973e+06	385928	1364	0	0	298218	0	3237852	169729	0	1937061	344248	512868	236591	4.47335e+06
RUS	0	0	30126.5	125778	0	1823	0	1136823	225206	0	149182	436	20531.5	0	0	517757	324820	1.0413e+06	59037	1047	0	1110855	0	1020415	2000	118352	50063	16448216	0	76024	0	87251	76790.5	31949	297916	11600.5	1108	106669	0	0	0	472318	69097.5	139262	0	66350	0	0	48253
SAU	0	0	67479	147176	0	0	0	0	0	30933	0	0	1886	18187	559	7833	240534	38014.5	0	0	0	0	98667	0	0	194437	568001	0	0	0	0	0	0	0	253166	0	0	0	4279205	0	182934	0	250099	0	0	0	318667	0	40416
SGP	131550	1700675	1.31343e+06	3362	1343021	460965	38630	425828081	35161606	1613	11914	0	9499	638568	0	174074	2225497	1.26275e+07	1816	5761486	57	2454956	1.68939e+07	335390	1.18338e+07	1267119	72952531	0	1340	0	4152417	2899567	1777	2.79149e+06	10706893	390376	0	153714	93284	0	25784538	127303	1.71198e+08	220132	2186161	1688018	0	17769.5	101252
RSA	281620	700908	11967	511126	50769	129034	526318	63920.5	55678	437386	0	2011723	928	200932	183426	0	100178	275626	375	42277	0	366832	129104	226988	0	41403.5	0	0	2929.5	0	0	459457	0	0	20100	48216	499118	367028	1167	9390	63499	0	11041	0	957446	33888	18378	0	82440.5
ESP	3594639	1710596	1640592	5274213	14801502	5516435	2.49405e+06	9.34403e+06	7655457	3089554	2383028	1157	459884	1.16682e+06	22867	275110	20234790	11641269	208255	1.27089e+06	39803	1.96631e+06	449687	1786462	3.23659e+06	8.54785e+06	395170	425822	0	93907.5	18710.5	1.48707e+07	5911.5	0	3863974	630374	462650	683416	61280	3.29533e+06	134889	5839528	857240	865232	8.62764e+06	1995591	1.55231e+06	865772	0
SWE	3.16475e+06	7.40171e+06	1.66332e+07	1.46332e+07	10145172	15911848	1533097	79212899	3.72331e+06	445425	1.65615e+07	3320	2.49845e+07	201545	48516	28782038	3.66847e+07	122283203	224020	2.41563e+06	393911	3.03047e+06	2.77451e+06	4032	852654	37506829	9.2626e+06	51946.5	0	1.43065e+06	75938.5	6191624	7745	631841	1.4657e+07	2947225	143976	4.02701e+07	16250	36047	161561	1.08046e+07	2.7499e+07	1.2774e+06	8.61499e+06	1.21765e+06	2.83227e+06	7.46347e+06	29733825
CHE	1508981	4.13749e+06	18778444	5301201	5.68963e+06	17497325	1.99367e+06	1.17277e+08	1.60273e+06	1.03611e+06	8635118	157	4.74347e+06	1188495	5.45634e+06	3161222	34427232	151130943	924768	10842906	753439	5988650	1.49231e+06	289257	6.50423e+06	4.00541e+07	1.29299e+07	372036	0	657027	99406.5	1.00522e+07	1523.5	354484	8.53766e+06	573241	1846732	2632720	305395	1.50058e+06	2079413	8338086	9.38232e+06	1.12303e+06	31150060	4.19031e+06	8.59026e+06	3.58068e+06	13431227
THA	1642995	3790019	45886	1529	251160	32616.5	4248	2.58735e+07	1483145	1449	0	0	1291	769006	2163817	0	7398	1085030	0	0	107	4889765	4.54531e+06	9419	12059.5	77052	1.05737e+07	2147	940678	0	0	637579	0	558422	358659	917033	198174	1742	80105.5	396	1.10674e+06	38555	1.29957e+07	0	7306	1208452	2248193	48382.5	4708.5
TUR	567042	316250	241932	72708.5	1.3081e+06	24772.5	564946	565188	21928.5	16401.5	165811	2126	350404	1601351	486468	0	1062779	4018852	326183	63012	3119.5	1241348	7197	2564243	1.841e+06	470571	18780.5	2116532	0	15287.5	22418	991126	478.5	0	417344	22220	397939	166548	372566	43217.5	16401	604558	381643	2685707	8.71079e+06	3771033	12549	311046	1.46058e+06
UKR	0	0	64514.5	0	0	23601	0	849700	0	0	20093	0	158823	0	0	0	5885	1188327	144153	1460340	0	30425.5	0	2804	0	64369.5	0	2.34337e+06	0	315713	0	37926	192	486176	56859	11942.5	0	114596	0	2591	0	497522	223125	254221	3.88549e+06	1976	23947	0	21721.5
VEN	0	0	0	0	0	0	0	0	0	9350	0	0	0	0	0	0	0	0	0	0	0	0	0	0	0	0	0	0	0	0	0	0	0	0	349183	0	0	0	0	0	0	0	0	0	0	0	0	0	0
VNM	0	4794499	4012	15293	145467	356644	260585	18660547	1.25521e+06	0	0	0	351706	0	0	14552	110454	336786	0	0	76	43864.5	1.24012e+06	0	9000	24378.5	6553503	0	61792.5	0	0	0	0	170375	0	11454	0	10690	0	126	164612	4547	1467455	0	0	0	1.07661e+06	108190	0
GBR	827007	13546334	2.74222e+06	1.31106e+07	3246603	5253620	1295863	3.76882e+07	2036439	965716	4.58852e+06	3057	3.77237e+06	1876849	43757.5	8258404	4.37822e+07	70528271	1039677	2194504	288213	7.11582e+06	1.14326e+06	19160	3.15657e+06	1.02857e+07	6544198	1779779	52939	471710	324298	895042	2003	48152	116904229	5.52587e+06	1591117	36048518	280464	116718	793492	1.88337e+07	6477179	2322879	4.22968e+06	1.09102e+07	19414112	3.51083e+06	14435738
USA	29718583	6.09447e+07	13873257	52283459	62006555	494614653	1.99367e+07	310423939	28160562	15516370	6.76572e+06	39459	3094518	3.09702e+06	735561	9.94119e+06	3.83325e+07	96711489	424935	8.29337e+06	336216	16341004	13025639	0	25199938	1.63356e+07	7.31602e+07	2.56056e+06	0	300622	84566	412732138	16887	495613	84655453	1.83046e+07	5712204	30848455	1.89524e+06	13524635	7.64296e+06	12900753	1.08776e+08	2.50816e+06	1.5563e+07	2.8949e+07	91773213	12849465	9257745
[truncated: 9 more columns]

## Sheet: undirected
	Argentina	Australia	Austria	Belgium	Brazil	Canada	Chile	China	China, Hong Kong SAR	Colombia	Czechia	Dem. Rep. of the Congo	Denmark	Egypt	Ethiopia	Finland	France	Germany	Greece	Hungary	Iceland	India	Indonesia	Iran	Israel	Italy	Japan	Kazakhstan	Lao People's Dem. Rep.	Latvia	Malta	Mexico	Mongolia	Myanmar	Netherlands	New Zealand	Nigeria	Norway	Pakistan	Peru	Philippines	Poland	Rep. of Korea	Romania	Russian Federation	Saudi Arabia	Singapore	South Africa	Spain
Argentina	0	211494	504645	385818	1.10102e+07	1.41344e+06	1.47945e+06	15142704	88806	2.57687e+06	203662	0	177252	0	0	636969	8859094	15275293	0	55818	644	55370.5	8757	0	13130	1.15227e+07	31004494	0	0	0	0	2992896	0	0	253955	227629	2477	79496	1094	1.45487e+06	362458	1202061	5.01452e+06	2447451	257002	197270	131550	425687	3.5947e+06
Australia	211494	0	7988393	5.61375e+06	132976	15439196	1.84007e+06	1.7429e+08	3293564	63362	2.15076e+06	22207	2.02497e+06	1200187	0	10466439	1.99438e+07	5.92477e+07	21717	653250	245752	1355221	1212000	3773	2186977	1.97495e+07	7543705	2382888	108017	8399.5	26392	2866072	12233	0	12735600	48768160	317	1.1447e+06	62845	402979	582062	1683228	7.77451e+06	7449866	14056	1.27905e+06	3974507	3090895	1.89853e+06
Austria	504645	7988393	0	8907469	6.1872e+06	7.98507e+06	4.3541e+06	48787534	8894969	694802	2.67527e+07	0	5.5851e+06	369110	177895	6.43001e+06	24340481	2.99178e+08	2.24704e+06	41316406	223231	6.67557e+06	1.5095e+06	1132203	1.5153e+06	4.73551e+07	12594647	5.33878e+06	0	270088	547458	17477564	0	0	27773865	4294534	270512	5.00099e+06	72084	32436.5	259904	15216504	15009311	7.92208e+06	1.68783e+07	7529242	8922400	1.81432e+06	1.15971e+07
Belgium	385818	5.61375e+06	8907469	0	879865	7452534	2650629	30168106	360468	514248	3.385e+06	570226	5530107	730910	18226	3.42667e+06	8.8505e+07	1.21985e+08	369864	2802857	410360	1.56847e+06	1.1403e+06	4724	3.87269e+06	4.78726e+07	6983209	30608.5	0	367684	313862	2721470	0	0	142353923	552750	290957	5.53388e+06	87613.5	566946	2053589	6523510	5.46935e+06	6.66337e+06	2.40766e+06	1314483	687776	2.07633e+06	16496717
Brazil	1.10102e+07	132976	6.1872e+06	879865	0	9085454	853283	39034732	1700165	1.54171e+06	3205591	0	1.4482e+06	31069	0	4294951	17966166	111490358	226464	45063	0	370787	4909	0	46324.5	94695207	58386980	0	0	0	0	4323319	0	0	7564252	511386	0	2.58883e+06	0	654685	6186	3275139	9.0359e+06	1.14137e+06	565556	0	1.46079e+06	630128	14844645
Canada	1.41344e+06	15439196	7.98507e+06	7452534	9085454	0	1.87663e+06	5.44035e+07	3854546	1062041	1081980	3522	5910460	4.90405e+06	3915	4.12307e+06	1.09823e+07	50646417	3401492	466952	100641	5.12946e+06	1.2972e+06	0	817734	7.52454e+06	9.2893e+07	562190	0	137644	52	65218898	10335	129660	19481674	5413143	70992	6.52823e+06	240182	1.4592e+06	752426	2.32612e+06	7247321	592874	2.63784e+06	3.5251e+06	4.36024e+06	1317733	6669373
Chile	1.47945e+06	1.84007e+06	4.3541e+06	2650629	853283	1.87663e+06	0	9.21512e+06	293714	36550	35130.5	0	581928	0	0	2.02772e+06	1576391	9341137	13402	805170	0	67138.5	9104	0	134438	7.15878e+06	444579	0	0	1753	0	1065929	0	561	850548	256114	0	341106	0	2.55716e+06	12589	278795	479398	1026337	0	0	38630	526318	2502349
China	15142704	1.7429e+08	48787534	30168106	39034732	5.44035e+07	9.21512e+06	0	6.0593e+08	8049511	1.13677e+07	831068	42269193	12959483	4.729e+06	16890545	1.07206e+08	9.36124e+08	1.34106e+06	5.00997e+06	54230.5	7.66304e+07	6.35402e+07	47311601	11846523	117528786	1.23206e+09	9615490	1886834	1.93776e+06	231536	36944911	3413231	14341892	84156918	2.81646e+07	4728455	5.76422e+07	16319113	12524079	24544237	47509037	1.13205e+09	3887109	5.94716e+07	22234144	528589808	19833947	31237199
China, Hong Kong SAR	88806	3293564	8894969	360468	1700165	3854546	293714	6.0593e+08	0	179530	579124	0	610280	20046	14900	2111240	5321050	3.76108e+07	252786	604022	75786.5	1.13552e+06	584798	52856	559404	4065634	95658203	36485	1731	158440	31607	1587292	2071	120529	5713652	455008	92774	1.26989e+06	48260	305388	1.15606e+07	1512200	26840049	314371	476808	75923.5	3.70198e+07	370814	8.46833e+06
Colombia	2.57687e+06	63362	694802	514248	1.54171e+06	1062041	36550	8049511	179530	0	13352.5	0	189134	0	0	126546	1.04441e+06	5.08457e+06	116472	0	0	101765	70944	0	86306.5	5737323	830851	0	0	0	0	2588400	0	0	484667	47008	0	265537	0	197297	1525906	104062	521778	0	0	30933	1613	437386	3090487
Czechia	203662	2.15076e+06	2.67527e+07	3.385e+06	3205591	1081980	35130.5	1.13677e+07	579124	13352.5	0	0	6.96756e+06	25400.5	32572	1873700	1.41736e+07	1.7789e+08	776205	3.06699e+06	15558	346442	465020	31327	708151	17429406	11627290	1269358	0	517874	34637	15946914	27451	0	14445049	181310	1798	1.68825e+06	26327	53737	160916	23214252	5.15422e+07	2.60229e+06	1.07197e+07	1163569	458848	623816	3.47416e+06
Dem. Rep. of the Congo	0	22207	0	570226	0	3522	0	831068	0	0	0	0	0	0	0	17028	88734	468391	0	0	0	142658	0	0	1000	5604	3033	0	0	0	0	0	0	0	0	0	0	0	0	0	0	0	0	96816	436	0	0	2035381	1157
Denmark	177252	2.02497e+06	5.5851e+06	5530107	1.4482e+06	5910460	581928	42269193	610280	189134	6.96756e+06	0	0	80548.5	0	7.90704e+06	1.75107e+07	55335820	136019	1.90939e+07	585720	1.47473e+06	260146	103337	475383	8877428	5.33274e+06	50387	0	663225	355	6000353	0	0	22160840	1.35369e+06	281590	23069169	254059	352100	557328	7.23841e+06	3.60463e+06	339478	2072173	719963	1.47671e+06	919910	2075347
Egypt	0	1200187	369110	730910	31069	4.90405e+06	0	12959483	20046	0	25400.5	0	80548.5	0	0	700828	2.16877e+06	7.82057e+06	61259.5	1.75366e+06	0	308902	69873	0	66579.5	9.22114e+06	530628	0	0	110	0	983	0	0	163130	0	0	0	0	0	0	518816	842137	345128	0	18187	638568	201205	1.16682e+06
Ethiopia	0	0	177895	18226	0	3915	0	4.729e+06	14900	0	32572	0	0	0	0	465877	47817	452740	7930	9508	0	919536	0	0	49096.5	458316	108194	0	0	0	0	0	0	0	150870	0	0	0	123	0	0	6745	67903.5	0	0	559	0	188238	22867
Finland	636969	10466439	6.43001e+06	3.42667e+06	4294951	4.12307e+06	2.02772e+06	16890545	2111240	126546	1873700	17028	7.90704e+06	700828	465877	0	1.19659e+07	5.69695e+07	466038	7.87074e+06	305484	3.41733e+06	5.05591e+06	122030	3023107	8642275	4.10246e+06	405618	0	4.85428e+06	0	3615413	0	0	11470014	174510	119184	2.10474e+07	62626	489020	129453	7.22874e+06	2790307	1264444	10049089	5649951	2397636	1.73495e+06	3.54437e+06
France	8859094	1.99438e+07	24340481	8.8505e+07	17966166	1.09823e+07	1576391	1.07206e+08	5321050	1.04441e+06	1.41736e+07	88734	1.75107e+07	2.16877e+06	47817	1.19659e+07	0	348916733	685314	5.61254e+06	64203.5	8.20661e+06	2.07875e+06	634610	2.81598e+06	103657441	41643127	573382	1505	235241	510931	21059605	90	241686	45210042	1.01486e+07	794589	18907864	63117.5	2964366	291466	22424820	14105910	16773983	2.9251e+07	1.46912e+07	6.23162e+06	2.34076e+06	40443690
Germany	15275293	5.92477e+07	2.99178e+08	1.21985e+08	111490358	50646417	9341137	9.36124e+08	3.76108e+07	5.08457e+06	1.7789e+08	468391	55335820	7.82057e+06	452740	5.69695e+07	348916733	0	5.68693e+06	6.05894e+07	779761	7.37037e+07	14690948	4374874	3.31784e+07	226744549	2.4907e+08	6127358	79470	3.07095e+06	2584303	142045265	256989	840249	268895669	14853014	2095060	29304357	1584678	1194451	9050963	168854276	128155429	6.35382e+07	133568819	32513366	3.71354e+07	2.58085e+07	1.36067e+08
Greece	0	21717	2.24704e+06	369864	226464	3401492	13402	1.34106e+06	252786	116472	776205	0	136019	61259.5	7930	466038	685314	5.68693e+06	0	496694	0	581.5	0	0	254425	3.84857e+06	76255	39510	0	1836	40707	372	0	0	1314234	7002	0	736410	0	0	408344	431612	335160	34300.5	906282	95494	49495.5	809984	208255
Hungary	55818	653250	41316406	2802857	45063	466952	805170	5.00997e+06	604022	0	3.06699e+06	0	1.90939e+07	1.75366e+06	9508	7.87074e+06	5.61254e+06	6.05894e+07	496694	0	2857	127940	12128	250	385301	3959920	7538881	4829	0	28679	0	162722	0	0	6695013	72768.5	331	429703	1113	5886	0	1832097	2278394	3.00132e+06	393193	34418.5	5887850	362600	2.33822e+06
Iceland	644	245752	223231	410360	0	100641	0	54230.5	75786.5	0	15558	0	585720	0	0	305484	64203.5	779761	0	2857	0	2283	0	0	1000	99941.5	101154	0	0	4230	0	589	0	0	871556	0	0	256228	0	0	0	107111	5238	0	0	0	71312	0	39803
India	55370.5	1355221	6.67557e+06	1.56847e+06	370787	5.12946e+06	67138.5	7.66304e+07	1.13552e+06	101765	346442	142658	1.47473e+06	308902	919536	3.41733e+06	8.20661e+06	7.37037e+07	581.5	127940	2283	0	1.9545e+06	1257838	697902	2.5405e+07	78478065	178581	86197	48247	0	637537	52944.5	108040	5.73302e+06	44131.5	762688	385693	442368	134178	1.57159e+06	515130	57665703	765131	1966385	3.5812e+06	3.84724e+06	689448	2.31993e+06
Indonesia	8757	1212000	1.5095e+06	1.1403e+06	4909	1.2972e+06	9104	6.35402e+07	584798	70944	465020	0	260146	69873	0	5.05591e+06	2.07875e+06	14690948	0	12128	0	1.9545e+06	264212	0	35000	4739697	65564199	901	0	0	0	83600	0	32922	2124741	219958	0	25304	0	0	469830	1.72567e+06	33349122	17	0	98667	21236004	1716770	814210
Iran	0	3773	1132203	4724	0	0	0	47311601	52856	0	31327	0	103337	0	0	122030	634610	4374874	0	250	0	1257838	0	0	0	9538783	13619	23752	0	0	0	0	0	0	157685	0	0	1544	0	0	0	168501	3074378	79627	1020415	0	335390	226988	1786462
Israel	13130	2186977	1.5153e+06	3.87269e+06	46324.5	817734	134438	11846523	559404	86306.5	708151	1000	475383	66579.5	49096.5	3023107	2.81598e+06	3.31784e+07	254425	385301	1000	697902	35000	0	0	1.60867e+07	2.09468e+07	435642	0	93380.5	1993	466810	23294	1000	7120123	272597	39000	99075.5	0	51737.5	4823	174752	3072774	1.15581e+06	588754	0	1.22457e+07	463706	1.5994e+07
Italy	1.15227e+07	1.97495e+07	4.73551e+07	4.78726e+07	94695207	7.52454e+06	7.15878e+06	117528786	4065634	5737323	17429406	5604	8877428	9.22114e+06	458316	8642275	103657441	226744549	3.84857e+06	3959920	99941.5	2.5405e+07	4739697	9538783	1.60867e+07	0	1.82722e+07	6.04787e+06	0	1.36147e+06	3.46976e+06	8.3191e+07	23333.5	61666	5.28156e+07	5220203	681030	6380258	532152	3795926	1.48978e+06	5.91242e+07	16781196	2.64017e+07	64832442	15873176	5182764	5.37732e+06	62745433
Japan	31004494	7543705	12594647	6983209	58386980	9.2893e+07	444579	1.23206e+09	95658203	830851	11627290	3033	5.33274e+06	530628	108194	4.10246e+06	41643127	2.4907e+08	76255	7538881	101154	78478065	65564199	13619	2.09468e+07	1.82722e+07	0	317894	38873.5	2385807	35019.5	1.43011e+08	5216	3.70957e+06	7.41984e+07	4.90638e+06	247697	2725880	1.00181e+06	299630	21961823	1.1883e+07	535127604	639212	2.07174e+07	2644759	1.49035e+08	1.1719e+07	29493880
Kazakhstan	0	2382888	5.33878e+06	30608.5	0	562190	0	9615490	36485	0	1269358	0	50387	0	0	405618	573382	6127358	39510	4829	0	178581	901	23752	435642	6.04787e+06	317894	0	0	16707	0	173	0	6	690272	0	0	4480.5	0	0	0	868067	1.71363e+06	81368.5	16506930	0	0	0	425822
Lao People's Dem. Rep.	0	108017	0	0	0	0	0	1886834	1731	0	0	0	0	0	0	0	1505	79470	0	0	0	86197	0	0	0	0	38873.5	0	0	0	0	0	0	0	3	0	0	0	0	0	0	0	65388.5	647098	0	0	1340	2929.5	0
Latvia	0	8399.5	270088	367684	0	137644	1753	1.93776e+06	158440	0	517874	0	663225	110	0	4.85428e+06	235241	3.07095e+06	1836	28679	4230	48247	0	0	93380.5	1.36147e+06	2385807	16707	0	0	0	0	0	0	708042	0	0	74976	0	0	0	764992	411597	68515	779965	0	23	0	146294
Malta	0	26392	547458	313862	0	52	0	231536	31607	0	34637	0	355	0	0	0	510931	2584303	40707	0	0	0	0	0	1993	3.46976e+06	35019.5	0	0	0	0	213	0	0	206446	0	0	6998	0	0	971691	55794.5	3306252	1646	0	157600	4217544	0	43187.5
Mexico	2992896	2866072	17477564	2721470	4323319	65218898	1065929	36944911	1587292	2588400	15946914	0	6000353	983	0	3615413	21059605	142045265	372	162722	589	637537	83600	0	466810	8.3191e+07	1.43011e+08	173	0	0	213	0	0	0	7940265	666472	0	1.10001e+06	0	1.34692e+06	230068	1396106	3.08802e+08	4618843	136355	642464	4.9148e+06	578969	15732174
Mongolia	0	12233	0	0	0	10335	0	3413231	2071	0	27451	0	0	0	0	0	90	256989	0	0	0	52944.5	0	0	23294	23333.5	5216	0	0	0	0	0	0	0	1	2721	0	0	0	0	0	3932.5	1293504	0	76790.5	0	11884	0	5911.5
Myanmar	0	0	0	0	0	129660	561	14341892	120529	0	0	0	0	0	0	0	241686	840249	0	0	0	108040	32922	0	1000	61666	3.70957e+06	6	0	0	0	0	0	0	15	0	0	0	0	0	46680	83485	215816	0	31949	0	2.7947e+06	45341	0
Netherlands	253955	12735600	27773865	142353923	7564252	19481674	850548	84156918	5713652	484667	14445049	0	22160840	163130	150870	11470014	45210042	268895669	1314234	6695013	871556	5.73302e+06	2124741	157685	7120123	5.28156e+07	7.41984e+07	690272	3	708042	206446	7940265	1	15	0	555802	4471410	22291873	189105	180979	1068650	28079922	2.91848e+07	1.07079e+07	9.1207e+07	10379028	2.16054e+07	3.17413e+06	1.59703e+07
New Zealand	227629	48768160	4294534	552750	511386	5413143	256114	2.81646e+07	455008	47008	181310	0	1.35369e+06	0	0	174510	1.01486e+07	14853014	7002	72768.5	0	44131.5	219958	0	272597	5220203	4.90638e+06	0	0	0	0	666472	2721	0	555802	739430	0	107575	0	9049	38419	245559	908711	495813	121331	115736	1460802	75404.5	679326
Nigeria	2477	317	270512	290957	0	70992	0	4728455	92774	0	1798	0	281590	0	0	119184	794589	2095060	0	331	0	762688	0	0	39000	681030	247697	0	0	0	0	0	0	0	4471410	0	0	6887	0	0	0	355266	2206733	1364	1108	0	7416	499118	462650
Norway	79496	1.1447e+06	5.00099e+06	5.53388e+06	2.58883e+06	6.52823e+06	341106	5.76422e+07	1.26989e+06	265537	1.68825e+06	0	23069169	0	0	2.10474e+07	18907864	29304357	736410	429703	256228	385693	25304	1544	99075.5	6380258	2725880	4480.5	0	74976	6998	1.10001e+06	0	0	22291873	107575	6887	0	0	41810	6664	1.54224e+07	4.02575e+07	68317	1.97624e+06	66627	9844930	372666	3844510
Pakistan	1094	62845	72084	87613.5	0	240182	0	16319113	48260	0	26327	0	254059	0	123	62626	63117.5	1584678	0	1113	0	442368	0	0	0	532152	1.00181e+06	0	0	0	0	0	0	0	189105	0	0	0	0	0	0	185514	204964	0	0	4281524	93457.5	1472	61280
Peru	1.45487e+06	402979	32436.5	566946	654685	1.4592e+06	2.55716e+06	12524079	305388	197297	53737	0	352100	0	0	489020	2964366	1194451	0	5886	0	134178	0	0	51737.5	3795926	299630	0	0	0	0	1.34692e+06	0	0	180979	9049	0	41810	0	1404	222	90047	608868	298218	0	0	0	9390	3295883
Philippines	362458	582062	259904	2053589	6186	752426	12589	24544237	1.15606e+07	1525906	160916	0	557328	0	0	129453	291466	9050963	408344	0	0	1.57159e+06	469830	0	4823	1.48978e+06	21961823	0	0	0	971691	230068	0	46680	1068650	38419	0	6664	0	222	0	12370	23301014	0	14262	182934	2.61187e+07	63760	137819
Poland	1202061	1683228	15216504	6523510	3275139	2.32612e+06	278795	47509037	1512200	104062	23214252	0	7.23841e+06	518816	6745	7.22874e+06	22424820	168854276	431612	1832097	107111	515130	1.72567e+06	168501	174752	5.91242e+07	1.1883e+07	868067	0	764992	55794.5	1396106	3932.5	83485	28079922	245559	355266	1.54224e+07	185514	90047	12370	0	8.86362e+06	5.88399e+06	1.99532e+07	1289342	766638	380232	9.49594e+06
Rep. of Korea	5.01452e+06	7.77451e+06	15009311	5.46935e+06	9.0359e+06	7247321	479398	1.13205e+09	26840049	521778	5.15422e+07	0	3.60463e+06	842137	67903.5	2790307	14105910	128155429	335160	2278394	5238	57665703	33349122	3074378	3072774	16781196	535127604	1.71363e+06	65388.5	411597	3306252	3.08802e+08	1293504	215816	2.91848e+07	908711	2206733	4.02575e+07	204964	608868	23301014	8.86362e+06	0	1499120	40029149	8.17867e+06	241677626	990211	9362436
Romania	2447451	7449866	7.92208e+06	6.66337e+06	1.14137e+06	592874	1026337	3887109	314371	0	2.60229e+06	96816	339478	345128	0	1264444	16773983	6.35382e+07	34300.5	3.00132e+06	0	765131	17	79627	1.15581e+06	2.64017e+07	639212	81368.5	647098	68515	1646	4618843	0	0	1.07079e+07	495813	1364	68317	0	298218	0	5.88399e+06	1499120	0	2.07632e+06	344248	733000	236591	5338585
Russian Federation	257002	14056	1.68783e+07	2.40766e+06	565556	2.63784e+06	0	5.94716e+07	476808	0	1.07197e+07	436	2072173	0	0	10049089	2.9251e+07	133568819	906282	393193	0	1966385	0	1020415	588754	64832442	2.07174e+07	16506930	0	779965	0	136355	76790.5	31949	9.1207e+07	121331	1108	1.97624e+06	0	0	14262	1.99532e+07	40029149	2.07632e+06	0	66350	2186161	957446	8.67589e+06
Saudi Arabia	197270	1.27905e+06	7529242	1314483	0	3.5251e+06	0	22234144	75923.5	30933	1163569	0	719963	18187	559	5649951	1.46912e+07	32513366	95494	34418.5	0	3.5812e+06	98667	0	0	15873176	2644759	0	0	0	157600	642464	0	0	10379028	115736	0	66627	4281524	0	182934	1289342	8.17867e+06	344248	66350	0	2006685	33888	2036007
Singapore	131550	3974507	8922400	687776	1.46079e+06	4.36024e+06	38630	528589808	3.70198e+07	1613	458848	0	1.47671e+06	638568	0	2397636	6.23162e+06	3.71354e+07	49495.5	5887850	71312	3.84724e+06	21236004	335390	1.22457e+07	5182764	1.49035e+08	0	1340	23	4217544	4.9148e+06	11884	2.7947e+06	2.16054e+07	1460802	7416	9844930	93457.5	0	2.61187e+07	766638	241677626	733000	2186161	2006685	0	36147.5	1653560
South Africa	425687	3090895	1.81432e+06	2.07633e+06	630128	1317733	526318	19833947	370814	437386	623816	2035381	919910	201205	188238	1.73495e+06	2.34076e+06	2.58085e+07	809984	362600	0	689448	1716770	226988	463706	5.37732e+06	1.1719e+07	0	2929.5	0	0	578969	0	45341	3.17413e+06	75404.5	499118	372666	1472	9390	63760	380232	990211	236591	957446	33888	36147.5	0	948212
Spain	3.5947e+06	1.89853e+06	1.15971e+07	16496717	14844645	6669373	2502349	31237199	8.46833e+06	3090487	3.47416e+06	1157	2075347	1.16682e+06	22867	3.54437e+06	40443690	1.36067e+08	208255	2.33822e+06	39803	2.31993e+06	814210	1786462	1.5994e+07	62745433	29493880	425822	0	146294	43187.5	15732174	5911.5	0	1.59703e+07	679326	462650	3844510	61280	3295883	137819	9.49594e+06	9362436	5338585	8.67589e+06	2036007	1653560	948212	0
Sweden	3.18194e+06	7409104	25001608	2.6605e+07	10166870	1.72028e+07	1533097	92653478	4316345	445425	17663778	3320	35963274	310893	48516	4.6903e+07	4.36808e+07	1.86753e+08	224020	2883694	393911	3368496	2.83886e+06	4032	947189	4.69661e+07	24095525	51946.5	0	1690980	109362	6191624	7745	631841	2.87168e+07	2.95988e+06	143976	4.56381e+07	16250	36047	161561	13218462	3.34142e+07	8883472	8634258	1.25312e+06	2895880	7.4875e+06	30446460
Switzerland	1508981	4142425	38396000	6913430	5730228	18856212	1.99396e+06	1.23873e+08	1872698	1.03611e+06	1.97762e+07	157	6577238	1188495	8.05754e+06	5957680	53588183	281495584	934500	11493918	753439	6145865	1530125	290527	6.55916e+06	7.72676e+07	1.71565e+07	379697	0	658558	173602	1.02158e+07	1523.5	354484	15484972	580591	1848110	2.69717e+06	305395	1.50625e+06	2110516	9.26339e+06	10654749	2.2773e+06	31151836	4.20125e+06	1.06936e+07	3.58068e+06	15497709
Thailand	1642995	4881315	617762	641130	264522	1.81832e+06	4248	95252090	10584100	1449	633032	0	2.11839e+06	769215	2163817	4942480	948412	24536708	0	54863	107	5560042	4.67354e+06	38353	3.58181e+06	1.03037e+07	1.92109e+08	2147	945576	0	0	800740	0	558422	1834427	1.16845e+06	198174	29859	80357.5	396	1919960	106877	3.09046e+07	52035.5	18756	1208452	2.50835e+07	181367	820672
Turkey	573144	1.80919e+06	8660012	3.41455e+06	1376734	717134	564946	4.13521e+07	110732	16401.5	1521751	2126	2.27924e+06	1612303	486468	1715113	25384271	87012798	379618	2131215	3119.5	3.19749e+06	25681	2575490	2101475	60176172	36082496	2127641	0	15287.5	27614	1124417	478.5	0	1.47965e+07	242028	397939	551689	372594	43217.5	22078	2.97366e+06	9561040	7.06654e+06	8.81839e+06	4096522	977488	311090	6.80886e+06
Ukraine	115444	0	978904	190446	929	147056	0	5.4598e+06	57750	0	2.79112e+06	919	377660	0	0	150027	235955	12242742	145373	1570654	0	31077.5	0	2804	50730	2441045	182382	2.34562e+06	0	316174	0	40065	192	486176	940578	11942.5	0	121098	0	2591	0	2964197	472330	530958	4569194	155576	23947	508001	75060.5
Venezuela	145360	0	126670	900491	189768	41508	34301	44419236	1852169	19350	0	0	0	0	0	0	0	0	0	0	0	0	0	0	0	3418014	0	0	0	0	0	1320104	0	0	575623	0	0	0	0	7020	0	0	2750	0	0	0	0	0	1476424
Viet Nam	0	5.8163e+06	2370192	1.86739e+06	145894	522958	263085	1.12298e+08	9367889	0	609144	0	426306	0	0	655946	3791629	14472794	0	151958	76	356749	2.26314e+06	0	140364	3.35613e+06	60497608	0	61792.5	0	0	130293	0	170375	1414534	11454	0	103416	0	126	807978	1.0569e+06	7.33164e+07	88062.5	1897	0	9488901	157643	301034
United Kingdom	827007	1.47171e+07	1.32236e+07	4.00484e+07	3.38485e+06	5.00062e+07	1310519	7.48952e+07	8.8475e+06	965716	8492625	3057	13782685	1881894	43757.5	2.28649e+07	1.37393e+08	3.31182e+08	1443894	3043105	289816	9417069	1.16509e+06	19160	3550442	69396448	29639117	1831079	52939	1.09041e+06	324298	1922116	2003	48152	185022908	7.00713e+06	1726370	4.8466e+07	288232	171246	795016	26957302	9014064	18776652	4356625	1.0912e+07	22364101	3.90497e+06	2.2657e+07
USA	2.99742e+07	64093367	8.9178e+07	62584914	63687932	1.06513e+09	2.09393e+07	727060353	6.8761e+07	15532408	2.51087e+07	39459	31051964	3.11391e+06	735561	5.92085e+07	1.67859e+08	922209167	1.44313e+06	28955879	344544	30809591	1.35701e+07	0	37719548	1.43558e+08	8.56426e+08	2.57408e+06	0	763761	84566	1226504428	16887	495613	214350016	2.97931e+07	5712204	39694702	1.92112e+06	1.37827e+07	9.97546e+06	2.31901e+07	308712238	6280078	1.65033e+07	29081803	2.00446e+08	1.73666e+07	30824492
[truncated: 9 more columns]
