# Supplementary material for: Spatial-temporal variation characteristics and evolution of the global industrial robot trade: A complex network analysis
Source: PLoS One. 2019 Sep 26;14(9):e0222785. doi: 10.1371/journal.pone.0222785 (PMC6762107; doi:10.1371/journal.pone.0222785)
Supplement: S1 File — (ZIP) [file pone.0222785.s002.zip › S1 File . Dataset matrix for 58 economies from1998 to 2017/2016.xlsx]

## Sheet: directed
	ARG	AUS	AUT	BEL	BRA	CAN	CHL	CHN	CHN-HK	COL	CZE	COG	DNK	EGY	ETH	FIN	FRA	DEU	GRC	HUN	ISL	IND	IDN	IRN	ISR	ITA	JPN	KAZ	LAO	LVA	MLT	MEX	MNG	MMR	NLD	NZL	NGA	NOR	PAK	PER	PHL	POL	KOR	ROU	RUS	SAU	SGP	RSA	ESP
ARG	0	63105.5	0	32420	6683416	0	2918572	0	0	1.30324e+06	0	0	0	87270	0	0	88358.5	752442	0	0	0	0	10055	40000	0	66995	0	1.21865e+06	0	0	0	977997	0	0	2200	0	3218	44430	0	683354	524220	0	118968	0	92389	0	0	82841	41479.5
AUS	547792	0	126430	69444	77856.5	3.6303e+06	3.65551e+06	3.92456e+06	271981	49034	5543.5	9809	22024	96698	0	14764	448869	839610	27913.5	2115	419	1.67341e+06	1.73266e+06	0	0	163588	2070198	41143	92496	13399	66	71304.5	430056	0	339594	12631437	28786	195636	230920	79324	129064	7682	487766	20980.5	154191	432393	5363685	156855	308031
AUT	1896569	1.27608e+07	0	6113579	8860643	4527217	422716	44793794	10088075	1006029	1.71188e+07	0	5.28881e+06	1.02449e+06	76340	6.07319e+06	1.93217e+07	122960559	2018758	9.88214e+06	448284	6177654	2.73875e+06	597228	4.93974e+06	25012578	6.82949e+06	183126	86059	296701	2581652	14667594	0	0	12322094	2.02457e+06	146961	1406620	85637.5	2.72452e+06	1.7931e+06	1.66388e+07	8117586	5312703	7723156	2623500	5.89132e+06	852978	13441757
BEL	122388	2787835	2169330	0	5238500	2677202	1520504	1.11412e+07	1682416	203769	2.90044e+06	155841	4207333	764344	31208	2.28519e+06	48977587	44655714	423836	2253609	340112	2585406	810160	17259	3419495	2.47196e+07	358648	184193	0	62066	7491.5	4.04917e+06	0	0	1.09437e+08	485089	325011	1.29448e+06	414110	144382	150509	5046312	736376	4.678e+06	3.4675e+06	890820	835933	828023	10023945
BRA	11414574	90572.5	11542.5	43487	0	323305	1368600	1479425	138459	2085572	0	0	2792	0	0	0	36120	50326	0	76424.5	0	203954	390226	0	228408	755120	54112	379	0	0	0	1.22956e+06	0	0	14562	8	6373.5	122	0	1265233	28882	0	19758	0	52330.5	250	7686	168126	14399
CAN	1.22321e+06	1.03148e+07	208774	6.74859e+06	2.5136e+06	0	4314573	1.31534e+07	1267107	822362	390139	0	2149876	491769	50313	486699	8176799	6390221	106540	279336	40398.5	4887889	438762	0	472696	2.28317e+06	4401575	1022240	0	49908.5	0	99314950	741214	0	7.2786e+06	3172203	238997	663752	39800.5	168601	578608	224358	8.84949e+06	40231	3138449	988138	2749545	1147775	4400822
CHL	100430	76336	30372	0	515	91754	0	0	0	248567	0	0	0	0	0	252	92563	6685	0	0	0	4296	0	0	0	7431	0	0	0	0	0	697678	0	0	5777	0	0	132184	1470	1213905	221	5846	0	0	0	0	104647	0	4044.5
CHN	9937762	1.10658e+08	1.08323e+07	3.27372e+07	36900690	56371606	13820954	0	2.99372e+08	7702831	7037476	1148747	1.15367e+07	10252194	7956130	5012499	4.19549e+07	1.03914e+08	1.80629e+06	4721389	180274	90000534	8.10795e+07	29003670	8137668	26274075	1.62326e+08	8.30037e+06	669912	1070412	306104	1.40183e+08	689760	3653342	7.33828e+07	33325839	16198866	3698415	23539650	6.12759e+06	2.25813e+07	21273992	1.34438e+08	3090657	52035276	12801574	123802635	1.75567e+07	22636808
CHN-HK	133010	3.31646e+06	375761	378712	2050212	5.07223e+06	295620	319212051	0	128260	742844	82501	350100	5128	16036.5	121835	1.05925e+07	1.0667e+07	327718	320325	14364	2246547	476276	99844	326965	3.72092e+06	1.58824e+07	30767.5	6981	8933.5	18563.5	1.50122e+06	10747.5	0	4.77519e+06	654605	34961	97171	40043	380243	7.26886e+06	2211099	5298252	438544	711011	169700	1.50779e+06	436879	868674
COL	0	65555.5	0	147682	37288	0	269.5	322	0	0	0	0	854	0	0	0	27794.5	4268.5	0	0	0	0	0	0	0	0	0	0	0	0	0	868374	0	0	3772.5	0	0	0	0	298103	5252101	9789	0	0	41946	0	3874.5	0	20599.5
CZE	94708.5	704616	3.98895e+06	367054	719706	147721	186450	7622755	204846	40840.5	0	0	1701064	148176	9861	226462	3503050	5.52153e+07	102148	2314365	48532	9559294	28708	51198	111878	2.21162e+06	219557	3.57092e+06	0	715373	973.5	4.47515e+06	121332	0	4664728	90150.5	0	1234915	786	22014	101191	1.22363e+07	612471	3.51665e+06	11140653	152733	633204	3731903	3883250
COG	0	0	0	0	0	0	0	0	0	0	0	0	0	0	0	0	0	0	0	0	0	0	0	0	0	0	0	0	0	0	0	0	0	0	0	0	0	0	0	0	0	0	0	0	0	0	0	152337	0
DNK	204644	3277298	1.20594e+06	3331603	2357960	2190544	169580	2.7654e+07	511723	45233.5	8037124	0	0	128768	50614	2216323	1.18189e+07	3.0173e+07	90605.5	7.10576e+06	756652	3.04885e+06	69178	273007	1.41219e+06	5.10647e+06	5.66992e+06	28728	0	343114	29160.5	9572970	0	0	1.09815e+07	670226	22716	13945970	173800	100838	544278	3.22758e+06	3.36561e+06	987430	3063937	2194462	2.26301e+06	626622	3420847
EGY	0	0	9	4338	0	0	0	0	0	0	0	0	0	0	0	4975	596344	78153	0	0	0	0	0	0	0	0	0	0	0	0	0	0	0	0	1122	0	3387	0	0	0	0	0	0	0	0	16952	0	0	53577
ETH	0	0	19164	0	0	0	0	6283	0	0	0	0	0	0	0	0	663	0	0	0	0	0	0	0	0	0	0	0	0	0	0	0	0	0	1081	0	0	0	0	0	0	0	0	0	0	0	0	0	0
FIN	256293	7.01022e+06	3.48355e+06	2789206	1.94034e+06	1930404	1.48405e+06	10153774	1295321	125970	2276004	11937	6217139	882412	0	0	8948498	27578522	650144	10713231	562678	9299818	545140	0	605660	6.72137e+06	2605203	3142561	0	1.06188e+06	0	4.69174e+06	57771	0	7322309	142803	13020	12726120	194416	1037068	802664	4.76129e+06	1.84117e+06	1.21757e+06	25809045	4839748	2246797	1474882	2.48071e+06
FRA	9090107	2.14136e+07	8.93964e+06	51433313	1.59472e+07	8437742	1498189	84221251	1694485	1.40096e+06	1.29805e+07	43103	13148018	4546933	265434	4510425	0	1.82979e+08	720811	1.80659e+06	89968	1.17043e+07	3861766	1925928	2573054	37527805	4.94081e+06	958197	0	609760	873334	2.35808e+07	1581	0	2.73419e+07	7068189	659308	6.14355e+06	179125	361924	675490	19611289	12100523	1.36734e+07	14588047	5269431	17669622	2.07867e+06	27684463
DEU	12223314	64566074	1.95175e+08	78430296	6.59913e+07	6.01043e+07	9312738	6.79602e+08	28435814	5.00838e+06	1.09871e+08	344628	3.75953e+07	9290407	745972	54961921	221119859	0	6050262	63266705	907278	54346779	1.37028e+07	7035206	2.38159e+07	156512252	6.25941e+07	7676700	40019	3297962	1.49552e+06	2.68644e+08	434914	14579	2.303e+08	1.33013e+07	1384999	4.05575e+07	3197592	1.88843e+06	9.28471e+06	1.50527e+08	96747814	48369887	1.0526e+08	26092209	22530370	62973888	1.15513e+08
GRC	0	21764	729	5707.5	180067	6649	4000	110450	0	0	0	0	16928	66736	1457	13631	193676	2077148	0	1983	0	6556	0	0	290000	504401	7386	55378.5	0	2707	7594	236677	0	0	436086	0	114451	32934	1459	0	0	2921.5	11494	77417	73050	0	58221	79546	142056
HUN	43016	504180	3.67997e+07	134498	77629	125372	42929	5732834	209709	27405	1.46646e+06	0	1.28815e+06	80	0	88440.5	552808	18289139	9699	0	1701	191786	111.5	360	274152	198041	493374	3372	0	3987	0	890272	0	0	1.3944e+06	26078	0	128206	0	4260	3828	609114	1620195	6995474	968644	55629	25906.5	37627	827360
ISL	0	0	0	133666	0	0	0	0	0	0	117325	0	23645	0	0	31615	33748	910	0	0	0	0	0	0	0	0	0	0	0	0	0	0	0	0	8589	58427	0	69134.5	0	0	0	0	0	0	0	0	0	0	0
IND	591483	1.03289e+06	49311	146364	469341	218712	76078	1137159	601706	130040	67121.5	107755	278730	219624	607902	241473	761907	1.32083e+06	5943.5	30587	1192	0	1876947	1765698	248870	1374519	124460	26733.5	11869	0	0	5.55569e+06	0	316780	222579	95377.5	1676279	116993	302934	110454	2335553	434042	175226	276704	291632	1429198	840528	568447	323010
IDN	0	184168	0	36010.5	450	902	12010	153042	107948	0	0	0	2479	47176.5	0	0	119002	19682.5	0	439	0	1839542	0	0	0	0	562327	0	0	0	0	166	0	407	27861	37020	105407	357	0	0	19611	22	92506	0	81	0	1.19125e+06	10972	664139
IRN	0	1121	125	0	0	0	0	0	0	0	0	0	776	0	171	0	15355	3319	0	0	0	46791	0	0	0	0	0	19459	0	0	0	0	0	0	69	0	0	0	0	0	0	0	31275	0	0	0	0	0	0
ISR	4000	1.67816e+06	412570	463579	119885	242936	340727	4.52007e+06	195751	3137	1.49055e+06	0	341100	0	93660	37921	2.01824e+06	1.98599e+06	99964	22409	123	266411	19676	0	0	1875413	822809	4504	0	0	7841	655312	0	0	2.20528e+06	318596	10591	19789.5	0	8446	114726	113252	545424	26020.5	405100	0	253505	313093	13862584
ITA	3.65041e+07	23919134	13722988	32833636	50922155	1.39734e+07	5251005	8.81149e+07	4171969	2915805	1.54812e+07	58574	6191885	5210348	1.43237e+06	3.76819e+06	9.19066e+07	77552332	3.7976e+06	4.48196e+06	378517	2.40305e+07	1.95408e+06	5956621	1.04889e+07	0	6409795	4196668	0	1.02837e+06	1.05995e+06	52933595	20144	53004	22405867	5.07159e+06	620768	6.06713e+06	2.9981e+06	3443737	7.32195e+06	49634584	8302883	1.77329e+07	43423777	1.23339e+07	4.08888e+06	5.41757e+06	42243715
JPN	7947417	20843444	6885347	10276317	38536999	8.60604e+07	301915	1209086520	5.96008e+07	277756	13826411	0	1280325	934261	131757	4110684	41535629	183591018	95203.5	4586315	98971	9.78055e+07	64299620	195700	62788366	7.76352e+06	0	208484	100673	8779.5	42688	3.69536e+08	84060	146865	4.20033e+07	5404218	193497	1748145	1.42094e+06	210488	2.6352e+07	1.48343e+07	443486034	3982512	1.03303e+07	4.7382e+06	144078199	6282432	2.49979e+07
KAZ	0	0	6820	916029	0	0	0	18363	0	0	0	0	0	0	0	0	0	2353	0	0	0	0	0	9000	0	500142	0	0	0	0	0	0	0	0	84696.5	0	0	0	0	0	0	0	37813	0	152382	0	0	0	0
LAO	0	0	0	0	0	0	0	0	0	0	0	0	0	0	0	0	0	0	0	0	0	0	0	0	0	0	0	0	0	0	0	0	0	0	4	0	0	0	0	0	0	0	0	0	0	0	0	0	0
LVA	0	26971	126267	0	0	2665	10901	0	0	0	46088	0	41159	0	0	184646	22572.5	182589	0	1416	0	1009710	0	0	5673	6680.5	0	347071	0	0	0	49540	0	0	139395	16528	0	82442	5399	0	0	34035.5	0	3366	1.07633e+06	0	0	0	7980.5
MLT	0	1573	0	354910	0	0	0	0	0	0	0	0	3320	25810	0	0	691866	202827	0	8774	0	0	0	0	0	121606	0	0	0	0	0	0	0	0	19256	5284	0	0	0	0	1040245	7298	371	0	0	0	0	0	42820
MEX	2477484	2.44895e+06	54985	401969	2532507	1.56178e+07	1.05079e+06	3387945	193244	993094	841234	0	15076	76083.5	0	235903	186668	2.28345e+06	219260	26429	526.5	217400	58699	0	291451	784905	2665663	8178	0	119	101350	0	0	0	1117342	969572	32042	128660	1826	999798	29231	138897	863175	23992	98024	41800	1.1131e+06	45329	1015345
MNG	0	0	0	0	0	0	0	0	13615	0	0	0	0	0	0	0	0	0	0	0	0	0	0	0	0	0	0	0	0	0	0	0	0	0	9	0	0	0	0	0	0	0	201.5	0	0	0	0	0	0
MMR	0	0	0	0	0	0	0	0	0	0	0	0	0	0	0	0	0	0	0	0	0	0	0	0	0	0	0	0	0	0	0	0	0	0	0	0	0	0	0	0	0	0	0	0	0	0	0	0	0
NLD	1.01745e+06	1.18936e+07	12173679	6.39002e+07	6.64061e+06	3.50599e+06	1.20228e+06	31616364	589398	216384	1.55134e+07	54	1.18476e+07	797778	73170.5	11395844	43777426	1.94659e+08	922054	14912794	2.25121e+06	6.17676e+06	174316	15136	3728382	2.60628e+07	10795450	319976	0	268508	244476	3813350	8	73793	0	1310596	2.50386e+06	1.24356e+07	71962	226328	268280	3.30047e+07	4.04078e+07	7612952	18014658	3939324	6274829	3300259	20056635
NZL	0	17964084	4090.5	596010	74919.5	1996601	563816	1.04385e+06	79366.5	154814	155	0	0	0	0	29778	15824	102062	0	211.5	0	79238.5	129666	0	0	8373.5	605889	0	0	0	0	2574	1847	0	63556.5	0	0	4031	0	159011	8250	69	217340	35046.5	4091.5	54916	41219	48603	18458
NGA	0	0	0	0	0	0	0	0	0	0	0	0	0	0	0	0	8368	9968	0	0	0	0	0	0	0	0	0	0	0	0	0	0	0	0	17394	0	0	0	0	0	0	0	586	0	0	0	0	0	0
NOR	50103	661856	146892	120522	6.10817e+06	714506	213996	1.31877e+07	590471	277294	23663.5	596	1.38851e+06	4480	0	1.27834e+06	156724	1110367	470520	99603	96663	821486	11293	137582	79306.5	1063480	1382508	8365.5	0	81177.5	4233	455228	0	0	4.86085e+06	33841.5	904296	0	0	0	430406	624948	7289671	1318199	2828991	9707	3.87016e+06	4192	712708
PAK	0	3142	0	0	0	276	0	70	0	0	0	0	0	0	0	0	4376	30297	0	0	0	35892	0	0	0	17453	2272	0	0	0	0	0	0	0	2231	0	0	0	0	0	56	0	0	0	0	1445	1451	0	0
PER	248188	0	38547	0	0	0	236230	0	0	18991	0	0	0	0	0	0	0	4249.5	0	0	0	0	0	0	0	6203	0	0	0	0	0	434992	0	0	1506	0	0	0	0	0	0	0	1000	0	0	0	0	0	361286
PHL	0	128018	5623	0	36029	163240	0	335874	259045	6382	436	0	0	0	0	19	8554	152062	0	0	0	0	324660	0	0	178878	107596	0	0	0	0	367315	0	0	312117	17477	0	6111	0	0	0	12	840968	0	5209	0	421721	0	30
POL	524288	2.264e+06	1.49994e+06	645152	1.31178e+06	2042421	88828	7.87516e+06	81185.5	18529	5.16792e+06	0	3.5083e+06	235604	1018	2.90988e+06	6478322	4.04589e+07	167453	1290896	354527	919776	66950	82298	248060	3.87908e+06	1544162	606802	28000	924636	2223	1.66345e+06	673	0	4935598	347747	20340.5	5.05556e+06	20987	54242	180410	0	890625	2603896	13639373	1593372	900550	431485	4.32477e+06
KOR	1900603	3.55461e+06	559063	2.74207e+06	1.66705e+07	4971073	470229	1069438901	1.58134e+07	334584	2.61118e+07	14860	1045046	4130181	5764	540492	5.67006e+06	14217797	445170	3674982	2603	4.1644e+07	2.61053e+07	1339019	2.90416e+06	4374840	7.5918e+07	877976	9271	195040	3.07024e+06	1.36458e+08	70312	165856	11516818	1887174	188965	271400	201778	186876	1.95107e+07	5.8615e+06	0	540974	71046265	2.08292e+06	66825896	1897281	4304162
ROU	1.5531e+06	9.22922e+06	91478	6.05545e+06	621507	544883	1769351	1765276	525738	81859.5	609763	0	647992	457785	560	246236	2.34863e+07	27369895	38976	580560	16	414030	13281.5	168099	284870	6843784	104302	322.5	0	10525	0	7798370	0	0	7.69726e+06	458976	0	1427848	15549	214225	47110	2725997	306047	0	1.75971e+06	559026	569070	588200	5.38796e+06
RUS	0	24709	43868	128996	0	8421.5	0	2451249	4286	0	425204	0	301869	10088	0	108626	131688	506413	0	35357	0	9.56997e+06	0	71842	10500	429684	80794.5	16756722	0	1.5803e+06	0	128319	673402	0	60218	10455	116651	167870	22164	0	0	261116	296265	76987	0	0	22292	0	0
SAU	0	100000	15146	685	0	0	0	0	0	0	0	0	1301	174133	3278	0	6845	18542	0	0	0	0	0	0	0	284534	9292	0	0	0	0	0	0	24500	499	63	0	0	459140	0	1111	0	3074	0	0	0	0	0	124
SGP	88877	1.09377e+06	968772	619804	5.31656e+06	1007562	9781	5.72947e+08	3.21545e+07	29	1976	0	135536	182843	0	122635	7075658	1.4097e+07	153	5.62788e+06	268	2.90541e+06	12637797	3118	21491304	1.65727e+06	7.76581e+07	510894	12377.5	0	68172	2.83402e+06	204	213287	8.48835e+06	1029798	2865	495897	54604.5	9229	10059994	335348	3.08064e+08	2.64002e+06	241456	261071	0	13867	561127
RSA	165370	542771	0	177759	12539	75366.5	725391	485366	0	0	102885	955344	29098	0	0	0	71938	885282	131	0	0	20096	344033	0	0	26968.5	56235.5	0	0	0	0	214870	0	0	144620	37519.5	559823	11632	0	1885	659	174	5	0	20741.5	5755	246720	0	48253.5
ESP	7.3404e+06	2325321	486564	5002522	10275262	2.37174e+06	7.01632e+06	1.10635e+07	8367172	3433608	3178157	0	357202	1049627	22785	346238	23351411	13622868	197150	989085	41418	4832768	463191	258695	3.42921e+06	8731300	446937	39742	0	29786	26854	16582194	5670	0	2830993	328438	70282	524755	150048	1230131	119394	14479758	377852	3.4537e+06	582186	843512	1.64279e+06	6.46974e+06	0
SWE	1564184	5526110	1.5257e+07	16617541	17527436	10272126	337020	65311279	1959764	52283	1.53452e+07	0	19229792	851311	19073.5	3.92406e+07	36147783	1.23363e+08	321220	3466092	458172	2.91827e+06	271551	312463	1.55066e+06	2.87743e+07	8.21603e+06	111290	0	1265139	8218.5	8.99014e+06	0	0	2.00491e+07	3.16737e+06	4564	37233837	89258.5	54010.5	331961	10884116	4.31648e+07	739760	6.90063e+06	714370	2152614	4798755	34643215
CHE	1.19761e+06	6.20113e+06	20594625	7.7179e+06	2891780	7497047	572428	1.15947e+08	1.3367e+06	684390	7332734	3825	2.56471e+06	650004	1642312	4.59009e+06	30747310	159829990	521626	5385889	828034	6.39071e+06	1894986	498107	2355251	3.44232e+07	1.14104e+07	620312	0	212760	282062	13735475	4440	0	6683518	400091	18563	3709090	935941	2020399	1379748	9606094	10941863	1.04853e+06	8.2577e+06	1.42021e+06	6930505	4.99385e+06	10933592
THA	146108	3.92057e+06	533276	1337	223385	918857	23950	30851738	620235	1077	0	0	101269	451148	15	1673	72668.5	772726	0	0	221	4.09465e+06	6503156	1900	32091.5	132416	7077287	1229	1.2257e+06	0	0	623290	4129	390908	495403	613990	249115	0	156724	19390	1.87822e+06	89824	20875897	0	5181.5	1015334	2.17189e+06	312434	816
TUR	79817	123110	239019	184866	286574	50490.5	662482	878282	234513	79140.5	325746	677	10729.5	1.6634e+06	1073364	32344	1270759	4845253	455876	876646	3375.5	783316	166139	3385025	1.359e+06	808100	16165	977168	0	108877	9443.5	1063097	16456.5	0	417474	21160	1441222	40918	403738	111339	14953	1156786	12260	2.67501e+06	1.76965e+06	2111617	2536.5	288476	1371270
UKR	0	116428	36601.5	6988	0	27900	324	832689	31974	0	183459	123	176754	3057	0	0	19887.5	856437	0	199674	513	0	0	239	2499	177284	229568	486810	0	24114	0	25490	0	0	120834	5902	0	0	0	0	0	358822	32767.5	583018	1.0456e+07	22388	12467	0	27850
VEN	0	0	0	0	0	0	0	0	9922	0	0	0	0	0	0	0	2482	0	0	0	0	0	0	0	0	0	0	0	0	0	0	0	0	0	21	0	0	0	0	0	0	0	0	0	0	0	0	0	0
VNM	0	717284	17216	8621	195458	702823	0	3.74745e+07	2549684	7121	0	0	527663	0	0	182487	339958	430471	0	0	0	12239	934688	0	21000	33416.5	1.38265e+07	0	79625.5	0	0	48993	0	158706	6914.5	14700	0	61784	0	337	330747	0	2.32747e+06	2825	8517	0	3.42948e+06	204936	0
GBR	636034	14024809	4038029	17265482	3.06415e+06	6135141	872064	18579353	1992583	483248	3.52163e+06	0	5.66118e+06	1546252	256940	6151866	34110279	4.94061e+07	476256	1673168	711006	7502733	1169986	194969	3221972	9.31359e+06	5.95518e+06	1.55867e+06	0	169447	179846	3.56028e+06	12489	8150	92508323	3.51549e+06	558876	13848508	714440	135456	431269	9816915	5369335	1.45633e+06	3.80002e+06	5.89971e+06	10274942	3.0425e+06	11774609
USA	13206057	5.02613e+07	1.60856e+07	2.31922e+07	50629662	3.94182e+08	11836570	2.83486e+08	32067233	10750743	9101049	36056	1.61166e+06	9.35831e+06	962288	8949298	25674552	69722971	166694	5.36582e+06	703884	2.11814e+07	4.76548e+06	0	3.88424e+07	1.09477e+07	6.85398e+07	5.58757e+06	0	410643	1.95843e+06	4.51135e+08	106944	87965.5	1.39969e+08	11555592	1.09462e+06	1.0191e+07	1.72641e+06	8.20398e+06	19882109	8.14385e+06	1.10567e+08	2052169	1.0107e+07	37718878	7.95338e+07	9045915	1.14031e+07
[truncated: 9 more columns]

## Sheet: undirected
	Argentina	Australia	Austria	Belgium	Brazil	Canada	Chile	China	China, Hong Kong SAR	Colombia	Czechia	Dem. Rep. of the Congo	Denmark	Egypt	Ethiopia	Finland	France	Germany	Greece	Hungary	Iceland	India	Indonesia	Iran	Israel	Italy	Japan	Kazakhstan	Lao People's Dem. Rep.	Latvia	Malta	Mexico	Mongolia	Myanmar	Netherlands	New Zealand	Nigeria	Norway	Pakistan	Peru	Philippines	Poland	Rep. of Korea	Romania	Russian Federation	Saudi Arabia	Singapore	South Africa	Spain
Argentina	0	610898	1896569	154808	18097990	1.22321e+06	3019002	9937762	133010	1.30324e+06	94708.5	0	204644	87270	0	256293	9.17847e+06	12975756	0	43016	0	591483	10055	40000	4000	3.65711e+07	7947417	1.21865e+06	0	0	0	3455481	0	0	1.01965e+06	0	3218	94533	0	931542	524220	524288	2019571	1.5531e+06	92389	0	88877	248212	7381878
Australia	610898	0	1.28873e+07	2857279	168429	13945083	3.73185e+06	114582096	3.58844e+06	114590	710160	9809	3299322	96698	0	7.02499e+06	2.18625e+07	6.54057e+07	49677.5	506295	419	2706299	1916832	1121	1.67816e+06	2.40827e+07	22913642	41143	92496	40370	1639	2520259	430056	0	12233199	30595521	28786	857491	234062	79324	257082	2.27168e+06	4.04237e+06	9250200	178900	532393	6.45746e+06	699626	2633352
Austria	1896569	1.28873e+07	0	8282909	8.87219e+06	4735991	453088	5.5626e+07	10463836	1006029	21107705	0	6494753	1.0245e+06	95504	9556736	28261351	3.18136e+08	2019487	46681844	448284	6226965	2.73875e+06	597353	5.35231e+06	38735566	1.37148e+07	189946	86059	422968	2581652	14722579	0	0	24495773	2028663	146961	1.55351e+06	85637.5	2.76307e+06	1.79872e+06	18138716	8676649	5404181	7767024	2638646	6860089	852978	13928321
Belgium	154808	2857279	8282909	0	5281987	9.42579e+06	1520504	43878328	2.06113e+06	351451	3267497	155841	7538936	768682	31208	5.0744e+06	100410900	123086010	429544	2.38811e+06	473778	2731770	846171	17259	3883074	5.75532e+07	10634965	1100222	0	62066	362402	4.45114e+06	0	0	173336867	1081099	325011	1415004	414110	144382	150509	5.69146e+06	3.47845e+06	10733446	3596500	891504	1.45574e+06	1005782	15026467
Brazil	18097990	168429	8.87219e+06	5281987	0	2.8369e+06	1369115	38380115	2188671	2122860	719706	0	2360752	0	0	1.94034e+06	1.59833e+07	6.60416e+07	180067	154054	0	673294	390676	0	348292	5.16773e+07	38591111	379	0	0	0	3.76207e+06	0	0	6.65517e+06	74927.5	6373.5	6.1083e+06	0	1265233	64911	1.31178e+06	1.66903e+07	621507	52330.5	250	5.32424e+06	180664	10289661
Canada	1.22321e+06	13945083	4735991	9.42579e+06	2.8369e+06	0	4406327	6.9525e+07	6.33934e+06	822362	537860	0	4340420	491769	50313	2417103	16614541	6.64945e+07	113190	404708	40398.5	5.1066e+06	439664	0	715631	16256541	9.0462e+07	1022240	0	52573.5	0	1.14933e+08	741214	0	10784595	5168804	238997	1378258	40076.5	168601	741848	2266779	1.38206e+07	585114	3.14687e+06	988138	3757107	1.22314e+06	6.77256e+06
Chile	3019002	3.73185e+06	453088	1520504	1369115	4406327	0	13820954	295620	248836	186450	0	169580	0	0	1.4843e+06	1590752	9319423	4000	42929	0	80374	12010	0	340727	5258436	301915	0	0	10901	0	1.74847e+06	0	0	1.20805e+06	563816	0	346180	1470	1450135	221	94674	470229	1769351	0	0	114428	725391	7020361
China	9937762	114582096	5.5626e+07	43878328	38380115	6.9525e+07	13820954	0	6.18584e+08	7703153	14660231	1148747	39190715	10252194	7962413	15166273	1.26176e+08	783516746	1.91674e+06	10454223	180274	91137693	8.12325e+07	29003670	1.26577e+07	1.14389e+08	1.37141e+09	8.31873e+06	669912	1070412	306104	1.43571e+08	689760	3653342	1.04999e+08	3.43697e+07	16198866	1.68862e+07	23539720	6.12759e+06	2.29172e+07	2.91491e+07	1.20388e+09	4855933	54486525	12801574	6.96749e+08	18042043	3.37003e+07
China, Hong Kong SAR	133010	3.58844e+06	10463836	2.06113e+06	2188671	6.33934e+06	295620	6.18584e+08	0	128260	947691	82501	861823	5128	16036.5	1417156	1.22869e+07	3.91028e+07	327718	530034	14364	2848253	584223	99844	522716	7.89289e+06	75483209	30767.5	6981	8933.5	18563.5	1.69446e+06	24362.5	0	5364585	733972	34961	687642	40043	380243	7.52791e+06	2.29228e+06	2.11116e+07	964282	715297	169700	33662311	436879	9.23585e+06
Colombia	1.30324e+06	114590	1006029	351451	2122860	822362	248836	7703153	128260	0	40840.5	0	46087.5	0	0	125970	1428750	5012652	0	27405	0	130040	0	0	3137	2915805	277756	0	0	0	0	1.86147e+06	0	0	220157	154814	0	277294	0	317094	5258483	28318	334584	81859.5	41946	0	3903.5	0	3.45421e+06
Czechia	94708.5	710160	21107705	3267497	719706	537860	186450	14660231	947691	40840.5	0	0	9738188	148176	9861	2502466	1.64835e+07	165085904	102148	3.78083e+06	165857	9.62642e+06	28708	51198	1602425	17692817	14045968	3.57092e+06	0	761461	973.5	5316380	121332	0	2.01781e+07	90305.5	0	1.25858e+06	786	22014	101627	17404223	2.67243e+07	4.12641e+06	1.15659e+07	152733	635180	3834788	7061407
Dem. Rep. of the Congo	0	9809	0	155841	0	0	0	1148747	82501	0	0	0	0	0	0	11937	43103	344628	0	0	0	107755	0	0	0	58574	0	0	0	0	0	0	0	0	54	0	0	596	0	0	0	0	14860	0	0	0	0	1107681	0
Denmark	204644	3299322	6494753	7538936	2360752	4340420	169580	39190715	861823	46087.5	9738188	0	0	128768	50614	8433462	2.49669e+07	67768225	107534	8393904	780297	3327576	71657	273783	1753289	1.12984e+07	6.95025e+06	28728	0	384273	32480.5	9588046	0	0	22829107	670226	22716	1.53345e+07	173800	100838	544278	6735878	4.41065e+06	1.63542e+06	3365806	2195763	2.39854e+06	655720	3.77805e+06
Egypt	87270	96698	1.0245e+06	768682	0	491769	0	10252194	5128	0	148176	0	128768	0	0	887387	5.14328e+06	9368560	66736	80	0	219624	47176.5	0	0	5210348	934261	0	0	0	25810	76083.5	0	0	798900	0	3387	4480	0	0	0	235604	4130181	457785	10088	191085	182843	0	1103204
Ethiopia	0	0	95504	31208	0	50313	0	7962413	16036.5	0	9861	0	50614	0	0	0	266097	745972	1457	0	0	607902	0	171	93660	1.43237e+06	131757	0	0	0	0	0	0	0	74251.5	0	0	0	0	0	0	1018	5764	560	0	3278	0	0	22785
Finland	256293	7.02499e+06	9556736	5.0744e+06	1.94034e+06	2417103	1.4843e+06	15166273	1417156	125970	2502466	11937	8433462	887387	0	0	13458923	82540443	663776	1.08017e+07	594292	9541291	545140	0	643581	10489563	6715887	3142561	0	1246529	0	4.92764e+06	57771	0	18718153	172581	13020	1.40045e+07	194416	1037068	802682	7671176	2381663	1463807	2.59177e+07	4839748	2369432	1474882	2826949
France	9.17847e+06	2.18625e+07	28261351	100410900	1.59833e+07	16614541	1590752	1.26176e+08	1.22869e+07	1428750	1.64835e+07	43103	2.49669e+07	5.14328e+06	266097	13458923	0	4.04098e+08	914488	2.3594e+06	123716	1.24662e+07	3980768	1941283	4.59129e+06	1.29434e+08	4.64764e+07	958197	0	632332	1.5652e+06	2.37675e+07	1581	0	7.11194e+07	7084013	667676	6300271	183501	361924	684044	26089611	1.77706e+07	37159738	1.47197e+07	5276276	24745280	2.15061e+06	51035874
Germany	12975756	6.54057e+07	3.18136e+08	123086010	6.60416e+07	6.64945e+07	9319423	783516746	3.91028e+07	5012652	165085904	344628	67768225	9368560	745972	82540443	4.04098e+08	0	8127410	81555844	908188	5.56676e+07	13722466	7038525	25801919	234064584	2.46185e+08	7679053	40019	3480551	1.69835e+06	270927089	434914	14579	424958850	13403346	1394967	4.16678e+07	3227889	1892675	9.43678e+06	190985731	110965611	75739782	1.05767e+08	26110751	3.66273e+07	6.38592e+07	1.29136e+08
Greece	0	49677.5	2019487	429544	180067	113190	4000	1.91674e+06	327718	0	102148	0	107534	66736	1457	663776	914488	8127410	0	11682	0	12499.5	0	0	389964	4.30201e+06	102590	55378.5	0	2707	7594	455937	0	0	1.35814e+06	0	114451	503454	1459	0	0	170374	456664	116393	73050	0	58374	79677	339205
Hungary	43016	506295	46681844	2.38811e+06	154054	404708	42929	10454223	530034	27405	3.78083e+06	0	8393904	80	0	1.08017e+07	2.3594e+06	81555844	11682	0	1701	222372	550.5	360	296561	4.68e+06	5079689	3372	0	5403	8774	916700	0	0	1.63072e+07	26289.5	0	227808	0	4260	3828	1.90001e+06	5295177	7576034	1.004e+06	55629	5653782	37627	1.81645e+06
Iceland	0	419	448284	473778	0	40398.5	0	180274	14364	0	165857	0	780297	0	0	594292	123716	908188	0	1701	0	1192	0	0	123	378517	98971	0	0	0	0	526.5	0	0	2.2598e+06	58427	0	165798	0	0	0	354527	2603	16	0	0	268	0	41418
India	591483	2706299	6226965	2731770	673294	5.1066e+06	80374	91137693	2848253	130040	9.62642e+06	107755	3327576	219624	607902	9541291	1.24662e+07	5.56676e+07	12499.5	222372	1192	0	3716489	1812489	515280	2.54051e+07	97929916	26733.5	11869	1009710	0	5773087	0	316780	6.39934e+06	174616	1676279	938480	338826	110454	2335553	1353818	4.18192e+07	690734	9861604	1429198	3.74594e+06	588543	5.15578e+06
Indonesia	10055	1916832	2.73875e+06	846171	390676	439664	12010	8.12325e+07	584223	0	28708	0	71657	47176.5	0	545140	3980768	13722466	0	550.5	0	3716489	8058	0	19676	1.95408e+06	64861947	0	0	0	0	58865	0	407	202177	166686	105407	11650	0	0	344271	66972	2.61978e+07	13281.5	81	0	1.38291e+07	355005	1127330
Iran	40000	1121	597353	17259	0	0	0	29003670	99844	0	51198	0	273783	0	171	0	1941283	7038525	0	360	0	1812489	0	0	0	5956621	195700	28459	0	0	0	0	0	0	15205	0	0	137582	0	0	0	82298	1370294	168099	71842	0	3118	0	258695
Israel	4000	1.67816e+06	5.35231e+06	3883074	348292	715631	340727	1.26577e+07	522716	3137	1602425	0	1753289	0	93660	643581	4.59129e+06	25801919	389964	296561	123	515280	19676	0	0	1.23643e+07	63611175	4504	0	5673	7841	946763	0	0	5.93366e+06	318596	10591	99096	0	8446	114726	361312	3.44958e+06	310890	415600	0	21744809	313093	1.72918e+07
Italy	3.65711e+07	2.40827e+07	38735566	5.75532e+07	5.16773e+07	16256541	5258436	1.14389e+08	7.89289e+06	2915805	17692817	58574	1.12984e+07	5210348	1.43237e+06	10489563	1.29434e+08	234064584	4.30201e+06	4.68e+06	378517	2.54051e+07	1.95408e+06	5956621	1.23643e+07	0	1.41733e+07	4696810	0	1035052	1.18156e+06	53718500	20144	53004	4.84687e+07	5079965	620768	7.13061e+06	3.01556e+06	3449940	7.50083e+06	5.35137e+07	12677723	2.45767e+07	43853461	1.26185e+07	5746155	5444540	50975015
Japan	7947417	22913642	1.37148e+07	10634965	38591111	9.0462e+07	301915	1.37141e+09	75483209	277756	14045968	0	6.95025e+06	934261	131757	6715887	4.64764e+07	2.46185e+08	102590	5079689	98971	97929916	64861947	195700	63611175	1.41733e+07	0	208484	100673	8779.5	42688	3.72202e+08	84060	146865	5.27987e+07	6010107	193497	3130653	1.42321e+06	210488	26459554	1.63784e+07	5.19404e+08	4086814	10411065	4.74749e+06	2.21736e+08	6.33867e+06	2.54448e+07
Kazakhstan	1.21865e+06	41143	189946	1100222	379	1022240	0	8.31873e+06	30767.5	0	3.57092e+06	0	28728	0	0	3142561	958197	7679053	55378.5	3372	0	26733.5	0	28459	4504	4696810	208484	0	0	347071	0	8178	0	0	404672	0	0	8365.5	0	0	0	606802	915789	322.5	1.69091e+07	0	510894	0	39742
Lao People's Dem. Rep.	0	92496	86059	0	0	0	0	669912	6981	0	0	0	0	0	0	0	0	40019	0	0	0	11869	0	0	0	0	100673	0	0	0	0	0	0	0	4	0	0	0	0	0	0	28000	9271	0	0	0	12377.5	0	0
Latvia	0	40370	422968	62066	0	52573.5	10901	1070412	8933.5	0	761461	0	384273	0	0	1246529	632332	3480551	2707	5403	0	1009710	0	0	5673	1035052	8779.5	347071	0	0	0	49659	0	0	407904	16528	0	163620	5399	0	0	958672	195040	13891	2656633	0	0	0	37766.5
Malta	0	1639	2581652	362402	0	0	0	306104	18563.5	0	973.5	0	32480.5	25810	0	0	1.5652e+06	1.69835e+06	7594	8774	0	0	0	0	7841	1.18156e+06	42688	0	0	0	0	101350	0	0	263732	5284	0	4233	0	0	1040245	9521	3.07061e+06	0	0	0	68172	0	69674
Mexico	3455481	2520259	14722579	4.45114e+06	3.76207e+06	1.14933e+08	1.74847e+06	1.43571e+08	1.69446e+06	1.86147e+06	5316380	0	9588046	76083.5	0	4.92764e+06	2.37675e+07	270927089	455937	916700	526.5	5773087	58865	0	946763	53718500	3.72202e+08	8178	0	49659	101350	0	0	0	4930692	972146	32042	583888	1826	1434791	396546	1.80235e+06	1.37321e+08	7822362	226343	41800	3947119	260199	17597539
Mongolia	0	430056	0	0	0	741214	0	689760	24362.5	0	121332	0	0	0	0	57771	1581	434914	0	0	0	0	0	0	0	20144	84060	0	0	0	0	0	0	0	17	1847	0	0	0	0	0	673	70513.5	0	673402	0	204	0	5670
Myanmar	0	0	0	0	0	0	0	3653342	0	0	0	0	0	0	0	0	0	14579	0	0	0	316780	407	0	0	53004	146865	0	0	0	0	0	0	0	73793	0	0	0	0	0	0	0	165856	0	0	24500	213287	0	0
Netherlands	1.01965e+06	12233199	24495773	173336867	6.65517e+06	10784595	1.20805e+06	1.04999e+08	5364585	220157	2.01781e+07	54	22829107	798900	74251.5	18718153	7.11194e+07	424958850	1.35814e+06	1.63072e+07	2.2598e+06	6.39934e+06	202177	15205	5.93366e+06	4.84687e+07	5.27987e+07	404672	4	407904	263732	4930692	17	73793	0	1.37415e+06	2.52125e+06	17296453	74193	227834	580396	3.79403e+07	5.19246e+07	1.53102e+07	18074876	3939823	1.47632e+07	3444879	22887628
New Zealand	0	30595521	2028663	1081099	74927.5	5168804	563816	3.43697e+07	733972	154814	90305.5	0	670226	0	0	172581	7084013	13403346	0	26289.5	58427	174616	166686	0	318596	5079965	6010107	0	0	16528	5284	972146	1847	0	1.37415e+06	689588	0	37872.5	0	159011	25727	347816	2.10451e+06	494023	14546.5	54979	1071017	86122.5	346896
Nigeria	3218	28786	146961	325011	6373.5	238997	0	16198866	34961	0	0	0	22716	3387	0	13020	667676	1394967	114451	0	0	1676279	105407	0	10591	620768	193497	0	0	0	0	32042	0	0	2.52125e+06	0	0	904296	0	0	0	20340.5	189551	0	116651	0	2865	559823	70282
Norway	94533	857491	1.55351e+06	1415004	6.1083e+06	1378258	346180	1.68862e+07	687642	277294	1.25858e+06	596	1.53345e+07	4480	0	1.40045e+07	6300271	4.16678e+07	503454	227808	165798	938480	11650	137582	99096	7.13061e+06	3130653	8365.5	0	163620	4233	583888	0	0	17296453	37872.5	904296	0	0	0	436517	5680506	7.56107e+06	2746047	2.99686e+06	9707	4.36605e+06	15824	1.23746e+06
Pakistan	0	234062	85637.5	414110	0	40076.5	1470	23539720	40043	0	786	0	173800	0	0	194416	183501	3227889	1459	0	0	338826	0	0	0	3.01556e+06	1.42321e+06	0	0	5399	0	1826	0	0	74193	0	0	0	0	0	56	20987	201778	15549	22164	460585	56055.5	0	150048
Peru	931542	79324	2.76307e+06	144382	1265233	168601	1450135	6.12759e+06	380243	317094	22014	0	100838	0	0	1037068	361924	1892675	0	4260	0	110454	0	0	8446	3449940	210488	0	0	0	0	1434791	0	0	227834	159011	0	0	0	0	0	54242	187876	214225	0	0	9229	1885	1591417
Philippines	524220	257082	1.79872e+06	150509	64911	741848	221	2.29172e+07	7.52791e+06	5258483	101627	0	544278	0	0	802682	684044	9.43678e+06	0	3828	0	2335553	344271	0	114726	7.50083e+06	26459554	0	0	0	1040245	396546	0	0	580396	25727	0	436517	56	0	0	180422	20351717	47110	5209	1111	10481715	659	119424
Poland	524288	2.27168e+06	18138716	5.69146e+06	1.31178e+06	2266779	94674	2.91491e+07	2.29228e+06	28318	17404223	0	6735878	235604	1018	7671176	26089611	190985731	170374	1.90001e+06	354527	1353818	66972	82298	361312	5.35137e+07	1.63784e+07	606802	28000	958672	9521	1.80235e+06	673	0	3.79403e+07	347816	20340.5	5680506	20987	54242	180422	0	6.75212e+06	5329893	1.39005e+07	1593372	1.2359e+06	431659	1.88045e+07
Rep. of Korea	2019571	4.04237e+06	8676649	3.47845e+06	1.66903e+07	1.38206e+07	470229	1.20388e+09	2.11116e+07	334584	2.67243e+07	14860	4.41065e+06	4130181	5764	2381663	1.77706e+07	110965611	456664	5295177	2603	4.18192e+07	2.61978e+07	1370294	3.44958e+06	12677723	5.19404e+08	915789	9271	195040	3.07061e+06	1.37321e+08	70513.5	165856	5.19246e+07	2.10451e+06	189551	7.56107e+06	201778	187876	20351717	6.75212e+06	0	847021	71342530	2.08599e+06	3.7489e+08	1897286	4.68201e+06
Romania	1.5531e+06	9250200	5404181	10733446	621507	585114	1769351	4855933	964282	81859.5	4.12641e+06	0	1.63542e+06	457785	560	1463807	37159738	75739782	116393	7576034	16	690734	13281.5	168099	310890	2.45767e+07	4086814	322.5	0	13891	0	7822362	0	0	1.53102e+07	494023	0	2746047	15549	214225	47110	5329893	847021	0	1.8367e+06	559026	3.20909e+06	588200	8841667
Russian Federation	92389	178900	7767024	3596500	52330.5	3.14687e+06	0	54486525	715297	41946	1.15659e+07	0	3365806	10088	0	2.59177e+07	1.47197e+07	1.05767e+08	73050	1.004e+06	0	9861604	81	71842	415600	43853461	10411065	1.69091e+07	0	2656633	0	226343	673402	0	18074876	14546.5	116651	2.99686e+06	22164	0	5209	1.39005e+07	71342530	1.8367e+06	0	0	263748	20741.5	582186
Saudi Arabia	0	532393	2638646	891504	250	988138	0	12801574	169700	0	152733	0	2195763	191085	3278	4839748	5276276	26110751	0	55629	0	1429198	0	0	0	1.26185e+07	4.74749e+06	0	0	0	0	41800	0	24500	3939823	54979	0	9707	460585	0	1111	1593372	2.08599e+06	559026	0	0	261071	5755	843636
Singapore	88877	6.45746e+06	6860089	1.45574e+06	5.32424e+06	3757107	114428	6.96749e+08	33662311	3903.5	635180	0	2.39854e+06	182843	0	2369432	24745280	3.66273e+07	58374	5653782	268	3.74594e+06	1.38291e+07	3118	21744809	5746155	2.21736e+08	510894	12377.5	0	68172	3947119	204	213287	1.47632e+07	1071017	2865	4.36605e+06	56055.5	9229	10481715	1.2359e+06	3.7489e+08	3.20909e+06	263748	261071	0	260587	2.20392e+06
South Africa	248212	699626	852978	1005782	180664	1.22314e+06	725391	18042043	436879	0	3834788	1107681	655720	0	0	1474882	2.15061e+06	6.38592e+07	79677	37627	0	588543	355005	0	313093	5444540	6.33867e+06	0	0	0	0	260199	0	0	3444879	86122.5	559823	15824	0	1885	659	431659	1897286	588200	20741.5	5755	260587	0	6517993
Spain	7381878	2633352	13928321	15026467	10289661	6.77256e+06	7020361	3.37003e+07	9.23585e+06	3.45421e+06	7061407	0	3.77805e+06	1103204	22785	2826949	51035874	1.29136e+08	339205	1.81645e+06	41418	5.15578e+06	1127330	258695	1.72918e+07	50975015	2.54448e+07	39742	0	37766.5	69674	17597539	5670	0	22887628	346896	70282	1.23746e+06	150048	1591417	119424	1.88045e+07	4.68201e+06	8841667	582186	843636	2.20392e+06	6517993	0
Sweden	1577740	5.53794e+06	2.00773e+07	2.87084e+07	1.75915e+07	12349604	337020	7.89065e+07	2625371	52283	1.6252e+07	0	31920333	1.10964e+06	19073.5	57380817	47188199	177168238	322112	3860979	466937	3016021	272018	312463	1.60729e+06	42219042	25746933	111290	0	1.41531e+06	25301.5	9047644	0	0	3.48041e+07	3168966	4564	41656444	89258.5	90322.5	336402	1.53343e+07	43797286	9987512	6.90191e+06	714370	2.38983e+06	4.8128e+06	34969713
Switzerland	1.20355e+06	6236077	6.16001e+07	9.30952e+06	2.93616e+06	1.01315e+07	572428	1.23223e+08	1634892	684390	15836654	3825	5045732	650004	1642312	7.17154e+06	4.87849e+07	3.02305e+08	524632	6389451	829056	6509403	1.91105e+06	498107	2.77712e+06	72391629	15926277	620312	0	249512	329206	1.37693e+07	4440	0	1.72134e+07	403304	18563	4309961	1016431	2020399	1396604	1.05207e+07	11820596	1853538	8.30882e+06	1.43842e+06	9.31829e+06	5.00041e+06	11667905
Thailand	146108	6.0845e+06	2088973	860629	454613	1776728	23950	108886567	5535850	1077	486269	0	2116932	452158	15	4.15024e+06	3.72647e+06	30669006	0	151198	221	5.34521e+06	6.62798e+06	9670	949170	1.53467e+07	152065140	2931	1.33358e+06	0	33399	686740	8258	600564	3.70513e+06	764088	249115	2105588	157926	19390	1.97889e+06	408449	45154616	1.07854e+06	323212	1015334	23773500	3122577	971664
Turkey	144144	193890	6099269	4.48975e+06	286574	1104330	680342	51704715	291786	79140.5	867314	677	2259788	1.6959e+06	1073937	1989908	3.05417e+07	1.26286e+08	661763	2.62464e+06	14159.5	2.4612e+06	166139	3392144	1.77884e+06	60054154	3.48781e+07	1.0057e+06	0	108877	9443.5	1.14696e+06	16456.5	0	1.5616e+07	130875	1441222	466490	403738	111339	16007	4830385	6667031	8642980	2254614	2111617	714202	288476	5924780
Ukraine	0	116428	909336	233682	20754	168605	324	7.85775e+06	436710	151	2871205	123	364372	3057	0	603388	646549	2.53556e+07	4324	1499621	513	131073	0	239	12776	5487905	421242	486810	0	72175.5	0	43763	0	0	936999	5902	0	7352	0	0	0	9.37291e+06	484098	1.24377e+06	1.18571e+07	22388	53956	360899	531660
Venezuela	23351	0	60065	0	72909	66864	120363	3023423	65107	144782	0	0	10544	0	0	712312	4275	726338	0	0	0	2046	0	0	0	1712996	0	0	0	0	0	27509	0	0	212592	0	0	0	0	10927	0	118790	2952	0	14424	0	0	0	40086
Viet Nam	4990	2.02947e+06	1.84003e+06	296846	195458	975119	0	166276161	10710033	7121	655862	0	759071	0	0	484452	2.89357e+06	9800125	0	984955	0	737802	1.3727e+06	0	40328	4.43232e+06	60339980	0	79625.5	624	0	338301	0	158706	1370011	73194	0	63622	0	337	1078357	509146	97570230	2825	628045	0	14096367	391624	469279
United Kingdom	636034	15030148	11892669	4.36111e+07	4.45769e+06	4.95858e+07	872064	61805573	11866558	483248	7036122	0	1.38368e+07	1567104	258568	15965028	8.03879e+07	197407107	534264	1.88182e+06	711006	8312241	1227802	194969	3.4352e+06	7.28179e+07	30117337	1.56243e+06	0	169844	321568	6.93237e+06	12489	8150	153425664	4086102	660327	16765240	715778	135456	435162	1.40445e+07	8.4229e+06	10585745	3951194	6.54771e+06	11522152	3.3382e+06	20707406
USA	13482421	56476609	6.74902e+07	40149875	52769014	918188409	1.23238e+07	696849108	6.67903e+07	11288844	2.35273e+07	36056	3.68929e+07	9.36326e+06	962288	4.60754e+07	109833048	6.43927e+08	856419	1.70344e+07	703884	4.19404e+07	5.11242e+06	0	54916887	141775006	1.06042e+09	5.58757e+06	0	418740	1.95843e+06	987733710	106944	87965.5	209248764	24795180	1.09462e+06	1.54627e+07	1.79593e+06	8.68877e+06	3.30502e+07	1.92635e+07	2.52846e+08	6.70514e+06	10938078	38494562	167123464	1.44925e+07	39083713
[truncated: 9 more columns]
