# Supplementary material for: Spatial-temporal variation characteristics and evolution of the global industrial robot trade: A complex network analysis
Source: PLoS One. 2019 Sep 26;14(9):e0222785. doi: 10.1371/journal.pone.0222785 (PMC6762107; doi:10.1371/journal.pone.0222785)
Supplement: S1 File — (ZIP) [file pone.0222785.s002.zip › S1 File . Dataset matrix for 58 economies from1998 to 2017/2017.xlsx]

## Sheet: directed
	ARG	AUS	AUT	BEL	BRA	CAN	CHL	CHN	CHN-HK	COL	CZE	COG	DNK	EGY	ETH	FIN	FRA	DEU	GRC	HUN	ISL	IND	IDN	IRN	ISR	ITA	JPN	KAZ	LAO	LVA	MLT	MEX	MNG	MMR	NLD	NZL	NGA	NOR	PAK	PER	PHL	POL	KOR	ROU	RUS	SAU	SGP	RSA	ESP
ARG	0	85364	0	26	4722982	2718	2283047	23644	1004424	1.23344e+06	0	0	1189	0	0	0	12205	259182	0	0	0	0	4750	0	0	43352	63213	0	0	0	0	709038	0	0	2690	0	0	0	0	311506	0	0	0	0	89234.5	0	5540	49485	3094.5
AUS	97505	0	43803.5	699840	670840	1.20657e+06	288323	2.6951e+06	444254	65793	582	0	209672	4353	0	45999.5	114579	691574	42141	6197	794	571118	928163	0	22691	96336	698127	6637	34536	0	0	1.41602e+06	192314	19534	191506	12966461	762095	111260	10147	1.56577e+06	2758236	1363.5	365099	0	335886	1261133	2.02809e+06	2.2776e+06	312508
AUT	1261216	1.57223e+07	0	3647365	2603329	4.93023e+06	615104	52771667	8344384	1.70447e+06	24651017	59781	3.68236e+06	439316	16814	2249897	21792318	171332157	2357575	1.79945e+07	1224227	8029720	765320	2054330	1610673	2.07069e+07	4356314	283222	29966	379251	1849928	20971268	19262	1422	12502582	2751153	180161	5.9019e+06	250494	30785.5	5163939	1.38668e+07	10817972	1.06541e+07	1.95354e+07	4644006	3943532	1682927	12560713
BEL	343185	1.55124e+06	2.89182e+06	0	85183.5	2738442	382987	14801868	434043	133105	3626655	426699	1.47146e+06	1.33564e+06	1227	2.31878e+06	5.45218e+07	59722359	511968	4.72142e+06	493594	1723863	137136	27079	4827445	2.59009e+07	321960	70966.5	0	68341	40859	1.58675e+06	1378	0	9.67784e+07	186728	666133	791814	41606.5	456312	96844.5	4114183	197262	9.31502e+06	9.62362e+06	3075736	562600	1.81992e+06	18958637
BRA	19179357	41585.5	64319	141090	0	255634	2.01536e+06	2.18376e+06	99425.5	2023467	141781	0	29072	20127	0	35503.5	12111.5	283868	0	3417	0	54235.5	24325.5	295317	30158	166714	500	19864	0	0	0	3.11178e+06	0	0	807898	12	301	0	0	195786	6338	47607	2244	1410	1.94096e+06	229100	6994	1471847	195210
CAN	564612	13994805	91777.5	9517730	647021	0	3216040	15226803	1321720	934294	375446	0	410532	483308	0	168403	1.23065e+07	4017507	198658	401890	172364	6892119	210155	5560	574156	854520	4.76644e+06	257564	0	290007	0	2.65484e+07	23731	0	12026233	6698549	86348.5	1.06629e+06	139268	213754	347978	160197	1.89435e+07	57592	1.60693e+06	1244872	2120283	513618	1050521
CHL	1199636	12829.5	17537	44453	18049	31706	0	9582	0	117700	0	0	106	0	0	283735	6918	5476	0	0	0	218902	0	0	0	13104.5	0	0	0	0	0	482244	0	0	391879	0	0	273691	0	3417370	0	0	4375	0	0	0	0	108725	41421
CHN	17163847	132255877	1.17124e+07	48117422	31486255	63706981	1.19217e+07	0	2.70471e+08	8787224	8.91292e+06	865993	1.59534e+07	8.35267e+06	4370016	7.9008e+06	3.43068e+07	1.21651e+08	1685944	1.01579e+07	632484	9.52024e+07	5.84409e+07	75608643	9221271	34630483	196587417	25656715	6062556	1762891	227260	6.92968e+07	646065	11323769	79687978	20137484	5.47479e+06	6372151	41214686	5476515	38871448	23022287	169098563	6522269	65008377	18696389	124250070	3.18218e+07	2.56898e+07
CHN-HK	481274	4.07789e+06	1.18861e+06	1190952	1.48857e+06	7475447	627334	296871087	0	266445	1435107	7736	661877	52965	762	154160	23491555	1.25822e+07	379597	652571	69676.5	2.45464e+06	608032	21374	226110	6106318	21016148	11392	1624	70041.5	28586	898790	0	30608	7652620	1867141	91728.5	324162	105744	627684	2.93653e+07	2.12131e+06	1.26022e+07	260042	298156	361102	2066207	923333	1.31098e+06
COL	121342	25190	0	7375	40475.5	5742	136400	0	0	0	0	0	0	0	0	0	3459	6835	0	0	0	0	32223.5	0	0	444	0	0	0	0	0	370935	0	0	15521.5	0	0	0	0	201494	1444707	0	0	0	0	0	0	0	2265.5
CZE	285069	2277049	5.24582e+06	595615	990640	220731	88549	7131686	88990.5	54873.5	0	0	737666	13286.5	0	427338	3622450	68407020	70277	2.09738e+06	414398	931168	50795.5	2985	406204	2703077	153108	959048	12137	135815	213276	5582463	4825	648	7263594	361743	20780	1283584	8537	91396	282352	10087262	869734	1.98836e+06	1.40034e+07	422459	568490	1398872	3503915
COG	0	0	0	0	0	0	0	3418	0	0	0	0	0	0	0	0	0	0	0	0	0	0	0	0	0	0	0	0	0	0	0	0	0	0	0	0	0	0	0	0	0	0	0	0	0	0	0	0	0
DNK	252958	6.17083e+06	2.64263e+06	3080346	3.06575e+06	4202568	240515	4.27057e+07	1.71694e+06	272924	4.82441e+06	0	0	67573	0	2404060	1.22632e+07	38071148	181800	3.94531e+06	803576	3.16477e+06	371467	235826	297519	7712406	8847167	14336	0	210574	134941	1.16736e+07	0	0	9117944	1602945	0	15724929	356517	153022	682502	5439994	5.63389e+06	1344856	4116265	608002	4901780	613480	7348085
EGY	0	0	51819	2907	0	0	0	0	3856	0	0	0	0	0	0	0	449208	0	564	0	0	0	3568	0	1000	57885	0	0	0	0	0	0	0	0	1665	0	72588	242302	0	0	0	0	2239	0	0	20941	0	2038	0
ETH	0	0	0	0	0	0	0	0	0	0	862	0	0	0	0	0	0	0	0	0	0	242	0	0	0	0	0	0	0	0	0	628	0	0	1424	0	0	0	0	0	0	0	0	0	0	0	0	0	0
FIN	630383	1.55519e+07	2.38145e+06	5.99507e+06	265652	4298166	2725356	1.87449e+07	808866	438016	2513472	0	6.91531e+06	514122	0	0	9.80853e+06	31567866	1.11324e+06	10057132	385377	4.83054e+06	573323	82551	688784	7.64052e+06	1239783	199815	0	850328	0	2199883	8395	25789.5	7196622	613471	103572	12798864	129692	1.01106e+06	439390	5.43697e+06	600418	2146069	19952665	3757035	1.23793e+06	1400715	4.12156e+06
FRA	1.30043e+07	26798973	10629868	58222005	16795747	8.14667e+06	1193906	72237049	929774	407392	1.4716e+07	14490	7316664	1225051	0	4843571	0	213628704	470101	2.62544e+06	214260	9.68649e+06	1391650	3343201	828096	5.02303e+07	12519864	459388	0	1876311	159696	22798390	77	10585	26757350	8.53672e+06	1.30988e+06	11211957	547007	2525457	188018	22730997	24671626	1.49722e+07	2.10296e+07	12292548	6.67789e+06	4925494	5.00534e+07
DEU	1.73977e+07	6.2413e+07	2.12121e+08	9.66976e+07	1.01643e+08	45126403	7415593	960615978	2.36194e+07	3.46155e+06	1.58374e+08	503363	31261227	8.52497e+06	226978	5.185e+07	252445546	0	6096270	85407058	1.58857e+06	59950804	9876636	23202325	33752268	1.80739e+08	7.88715e+07	29831319	169790	2.61638e+06	6558018	2.92372e+08	84845	1809297	1.7331e+08	1.04661e+07	1802654	27614215	3668431	3.43123e+06	1.53285e+07	1.35342e+08	1.25112e+08	4.67423e+07	1.21289e+08	41975737	18575804	4.69205e+07	1.43613e+08
GRC	0	29671.5	0	4218.5	6779	7555	4500	196406	52483	0	275722	0	6202	28565	0	0	586240	5.79944e+06	0	16342.5	0	19873	1	0	832072	389.5	12166	0	0	0	15863	293066	0	20	421680	257	8540	0	0	1828	0	13350	56157.5	1152487	23673	481911	274160	103650	19238
HUN	28654	784954	4.26455e+07	131974	443176	457176	25876.5	5.76315e+06	22069	13814	1.35614e+06	0	168378	377	0	57166	437288	17645757	53510.5	0	607	113812	23905	101212	279402	372390	234392	0	0	15162.5	0	1.48737e+06	0	2	501291	27494	0	356460	4040	54606	0	825318	104116	5.25281e+06	281374	27422	134707	440704	307856
ISL	0	57862	370	304	0	0	25126	0	0	0	0	0	4221.5	0	0	10305	0	20218	0	0	0	0	0	0	0	0	0	0	0	566	0	0	0	0	47578	0	0	57439.5	0	0	0	0	0	0	0	0	0	0	0
IND	224160	1.23405e+06	40352.5	500750	405340	122964	641732	1657007	541100	148074	23021.5	23182	20315	125634	440819	184861	796568	2.06934e+06	55681.5	22922.5	1102	0	4809498	226067	381088	1088313	1349305	64208	0	2310.5	0	1.17867e+06	75412	210461	322630	43233.5	458506	389179	66379	48064	1.09165e+06	342300	184366	971964	531660	2036854	1.02543e+06	1516049	410554
IDN	0	85425.5	15516	26815	0	9462	0	28631	2049	0	0	0	5489	20226	0	0	218428	3333.5	0	0	0	187498	0	0	1000	4268	956858	0	0	0	0	3510.5	0	10739	6596	22770	43866	432	173162	862	421966	705	48129.5	0	0	0	1.32565e+06	28071.5	170
IRN	0	7513	0	0	0	0	0	215	0	0	0	0	0	0	0	0	3114	0	0	0	0	432	0	0	0	7417	0	30762	0	0	0	0	0	0	215	4977	0	0	0	0	0	0	245	0	0	0	0	0	0
ISR	28108	3.00856e+06	53731	748378	301287	558891	1.85154e+06	5333835	388504	131000	431360	0	1958	241769	32000	0	899212	2076578	100630	298321	0	944678	4492.5	0	0	944064	540351	731980	0	3000	0	502345	0	864	3.43148e+06	430619	35652	43142.5	0	594681	157474	309409	527770	39567.5	628272	0	479915	5.83551e+06	1.53046e+07
ITA	3.27957e+07	36929331	56704069	4.94456e+07	2.20091e+07	12951903	1.25182e+07	1.39822e+08	4.93313e+06	3.35594e+06	17272418	61490	7618483	5925204	2943262	5.20235e+06	95765930	115653432	8.11286e+06	6755449	949711	2.28107e+07	7342679	7108695	11583489	0	8.04009e+06	3779257	0	1.04242e+06	1072720	56352348	187730	748580	36856861	6122566	377712	9.12117e+06	1.49523e+06	2.3224e+06	3528968	58096733	7.76436e+06	1.96247e+07	44597097	8423977	4648262	8.88734e+06	5.10376e+07
JPN	10056408	7.54366e+06	8.57849e+06	10579202	4.72566e+07	112760828	811304	1.84534e+09	55873781	488993	14632580	174543	996406	263254	0	4125220	44825064	2.34039e+08	78886.5	5.92821e+06	111844	76774417	3.80581e+07	280010	26448027	7.21205e+06	0	527850	0	439648	15069	166712567	85411	1001056	2.66993e+07	4841751	133599	1.33221e+06	2.70262e+06	284285	40136742	1.50568e+07	6.47544e+08	1403847	2.23168e+07	1033233	158997514	5958937	2.47334e+07
KAZ	0	0	0	1201	0	0	0	192902	0	0	176878	0	0	0	0	0	0	29537	0	0	0	0	0	0	0	0	0	0	0	607	0	0	0	0	54111	0	0	0	0	0	0	18043	0	811	271948	0	0	0	0
LAO	0	0	0	0	0	0	0	0	0	0	0	0	0	0	0	0	0	0	0	0	0	0	0	0	0	0	0	0	0	0	0	0	0	0	0	0	0	0	0	0	0	0	0	0	0	0	0	0	0
LVA	3241	63592	2963	13585	0	209	0	0	0	0	69400	0	11875	0	0	228306	86691	10721	0	0	5682	0	0	0	15829	48418	0	129531	0	0	0	77976	0	0	167727	0	0	71662.5	0	0	343585	436806	0	3402.5	1.7156e+06	0	0	0	45522.5
MLT	0	0	0	294806	52305	0	0	0	140122	0	0	0	217	0	0	0	469922	1045	7418	0	0	0	0	0	0	74384	0	0	0	0	0	0	0	0	12883	0	0	0	0	0	304702	0	932	0	0	0	0	0	3746
MEX	2.05222e+06	2694579	68406.5	607524	1.95009e+06	1.83089e+07	1250423	2.27815e+06	501858	1.03707e+06	403810	0	16017	85	0	175133	277699	1.35723e+06	41097	6387.5	910	337259	91592	0	264217	1.1576e+06	6.64841e+06	0	0	0	506	0	0	10298	1.62096e+06	694148	0	98052	2487	1168585	45196	475898	663172	112584	64024	284838	475773	60338	300508
MNG	0	24541	0	0	0	0	21300	0	0	0	0	0	0	0	0	0	0	0	0	0	0	0	0	0	0	0	0	0	0	0	0	0	0	0	25	0	0	0	0	0	0	0	0	0	0	0	0	0	0
MMR	0	0	0	0	0	0	0	15146	0	0	0	0	0	0	0	0	0	0	0	0	0	0	0	0	0	0	0	25	0	0	0	0	0	0	179	0	0	0	0	0	0	0	0	0	0	0	208	0	0
NLD	2.16626e+06	1.34826e+07	14906863	61995157	5.7312e+06	7883016	1054655	33155620	3.15302e+06	166778	23591592	2780	1.17687e+07	1920853	93626	1.17666e+07	48997306	133362636	2.56685e+06	12269412	2.84003e+06	4299849	1.41579e+06	96495	3218808	3.66873e+07	9168202	5.91541e+06	2	571508	923467	18996704	4464	153	0	1.41186e+06	338622	14714243	96003	49233.5	415086	4.28656e+07	2.4527e+07	9667727	2.25383e+07	4708494	10360459	3.24013e+06	22922877
NZL	19965	19936136	352394	265329	108385	1159138	76638	1.03217e+06	22525	2320	22291	0	299848	0	0	37574	205791	289616	0	29441	0	138034	105672	0	0	92541.5	229152	0	0	0	0	204171	0	0	481139	0	0	0	0	856706	381175	0	222081	87293	3314	0	315627	325472	24044
NGA	0	0	106	0	0	0	0	0	0	0	0	0	0	0	0	0	0	0	0	0	0	0	0	0	0	0	0	0	0	0	0	0	0	0	214579	0	0	0	0	0	0	0	270	0	0	0	0	0	0
NOR	4445	415974	42470	39994	2082050	2.56386e+06	877498	7.01478e+06	110596	61581	116527	0	874106	17827.5	0	302477	224929	1.78712e+06	41936.5	70116.5	159307	319978	12662	0	91122	966976	452120	239129	0	292764	0	1694342	0	0	3.08524e+06	471886	20045.5	0	142	0	49048	490802	2.24e+06	199778	1123924	389869	3115393	4054	681518
PAK	0	0	0	0	0	0	0	236	0	0	0	0	0	0	0	0	0	6104	0	235	0	0	0	0	0	5311	0	0	0	0	0	0	0	107655	1715	631	9161	666	0	0	0	0	0	0	0	0	28937	61	9356.5
PER	216356	0	0	0	8188	0	646462	14171	0	89004	0	0	0	0	0	0	2048	60276.5	0	0	0	0	0	0	0	0	0	0	0	0	0	326580	0	0	1254	4451	0	0	0	0	0	0	14	0	0	0	0	0	9897
PHL	0	365872	1303445	0	4775	778788	73842	571948	217686	11287	267	0	20809	0	0	12	166495	1094493	0	0	0	0	58761.5	0	0	4910	819156	0	0	0	0	78860.5	0	0	447197	18452.5	0	135	2204	0	0	18	1220652	0	37013	0	459574	0	152
POL	535006	2.57606e+06	1.52926e+06	791029	3.33034e+06	1922711	252135	4727790	95827.5	427086	8486997	0	2.12762e+06	99196.5	6087	2932325	6.67791e+06	5.08776e+07	128233	2.58249e+06	179284	1318865	364968	0	205708	3.7241e+06	5207439	1.87976e+06	0	1041820	5068	5575073	0	0	4518224	298366	1720	3.17906e+06	7935	71681	294778	0	989651	3.80583e+06	22028541	160624	319828	296920	8.62481e+06
KOR	2.14688e+06	4.61435e+06	1.63019e+06	977253	9667357	4.75652e+06	555062	1149619565	30223867	841383	16608441	0	1.37183e+06	430472	0	324596	6007631	16677971	353696	6.39122e+06	7261	58264080	8430394	9749864	5.54026e+06	6203906	7.94013e+07	103256	58362	229380	6928326	57973105	61441	710112	7.80087e+06	2021700	634480	197136	339742	289801	3.07982e+07	2.00005e+07	0	946728	16948975	2727546	7.04482e+07	1152933	3.56778e+06
ROU	1717815	1.35187e+07	111478	1.34384e+07	767322	322442	980618	2.96455e+06	335588	153205	1.53965e+06	39768	25210	759756	439	2903055	36264935	33280130	209120	1.26376e+06	0	457038	43795	252107	541538	9617018	262760	435795	0	494368	0	9691558	0	0	7.32173e+06	1.98864e+06	0	1.15244e+06	41107	343818	1283	2.59382e+06	269283	0	2489452	491851	653600	2.08403e+06	14103055
RUS	0	39806.5	330	695946	278	14687	33077.5	2.06335e+06	78856	14211	551898	0	0	386600	0	26028	547548	357150	466130	59248	0	17160903	0	9758	7092	7480	32253	13290324	0	483349	238	15450	490357	363715	673218	2802	0	35157.5	10312	0	0	184014	180497	90773.5	0	0	106	0	128843
SAU	0	0	38070	0	225	20	0	0	15923	0	2364	0	0	49123	0	0	1572	25556	0	0	0	0	0	0	0	380805	0	0	0	0	0	0	0	0	206	0	0	0	0	0	0	0	20435	0	0	0	0	0	0
SGP	58626	3496809	1572453	339461	3690599	447634	14160	6.97906e+08	3.83615e+07	0	3211.5	0	118489	119309	0	268528	8264057	1.90886e+07	5096.5	2.72228e+06	0	6306234	12071982	18436	19761296	3.50424e+06	236237795	0	0	234075	2656516	12624323	33410	300868	14862926	279964	204536	98906	187063	0	41417431	570744	696963641	2.29944e+06	1.05405e+06	45231	0	8874.5	212994
RSA	1533	1.50811e+06	17494.5	275014	66547	722957	420342	124626	319823	0	255319	2409514	96204	4232	7997	0	23553	1826548	0	0	0	85912.5	301741	0	970.5	444064	108009	152912	0	0	0	1632327	0	1086	107230	49725	923425	1464	0	3613	94471	2622	2605	492464	391708	99012	5578.5	0	34140
ESP	8.8476e+06	1.78371e+06	1.44839e+06	3.21058e+06	6759228	4.51185e+06	5.14852e+06	2.62155e+07	7.03747e+06	1458110	6.89774e+06	889	524292	1.69324e+06	1561	439543	18202222	18245650	322492	1450544	83149	1729858	253741	225405	1842987	1.16061e+07	455319	650706	0	64358	13489	23513085	56946	12000	3.46738e+06	827468	112818	1.14759e+06	207696	1469695	830098	7593360	307062	2922272	3795379	3116260	785020	1934734	0
SWE	2343812	7.51574e+06	1.81812e+07	1.32603e+07	7550777	12366423	587835	76518892	1994895	488358	2.00189e+07	0	2.65975e+07	289120	7733	3.55388e+07	3.05178e+07	1.58324e+08	76028.5	3.06234e+06	503436	3939097	484240	46749	2.45982e+06	46672748	1.28877e+07	503094	0	1.18088e+06	46046	6406629	0	33000	1.48069e+07	4.3925e+06	119114	3.81601e+07	25940	175358	266829	1.2781e+07	29522843	1710483	10156025	773658	1.93506e+06	4.53659e+06	28611728
CHE	3255477	4.60114e+06	2.04674e+07	4.657e+06	2.56732e+06	7541283	646844	9.58479e+07	2765293	1.21127e+06	1.2519e+07	7098	2502899	349022	81194	3088581	42919343	164071659	555800	2784814	157636	7696817	1.00194e+06	3796400	7222341	39145124	9.3836e+06	473828	0	44397.5	366970	9639632	34865	1.38901e+06	9230473	969555	4673	1781004	239062	1376356	1637070	6.68929e+06	1.42373e+07	1923043	9243548	965273	7.15329e+06	1964768	12959171
THA	32	3688327	62254	14088	235780	46330	5646	46911971	1238579	976	133591	0	275529	0	0	7476	134772	562868	0	0	79	3788664	2139063	0	24000	100607	11510094	0	0	0	0	1724588	0	407094	899197	1422589	0	371	606634	6048	3931238	719	4385817	0	1779394	0	1984285	50604	231957
TUR	685036	303830	372986	324896	253066	152502	885882	443313	184149	119306	56874.5	7358	112396	1.49718e+06	141503	183054	1.35525e+06	5.96441e+06	655293	623560	46901.5	1187962	125692	6555155	2281672	1080219	10192.5	2.58632e+06	0	29010	102985	2159309	0	1923.5	1.24025e+06	111281	449044	56824.5	240244	106018	125570	1310692	81186	2373889	4.28757e+06	2814888	38719	476403	1609729
UKR	0	42952.5	29634	0	0	48189	0	1386503	524141	503	363687	0	149774	0	0	0	72829	1.36937e+06	19294	322796	0	800	0	0	49382	325789	0	1.2416e+06	0	44748	10055	2793	0	7659	4.14127e+06	15308.5	0	168564	0	0	0	584628	23901	654990	7681653	500065	144	0	25868
VEN	0	0	0	0	0	0	330	0	0	765	0	0	0	0	0	0	0	861	0	0	0	0	0	0	0	0	0	0	0	0	0	0	0	0	28	0	0	0	0	38701	0	0	0	0	0	0	0	0	763
VNM	1892	1412091	0	8201	96105	794970	0	50886613	6208643	15993	0	0	634709	0	0	2149	647257	2121428	0	2580	0	44287	1729310	0	18000	106400	5698029	0	0	0	0	45839	0	80972	291036	61102	0	19704	0	247	2222150	31426	2403413	0	3500	0	57114	158120	71362
GBR	665653	1.53403e+07	5.7397e+06	14108897	5632777	6199261	2.73017e+06	3.56638e+07	2939165	861826	6365654	32762	3.99344e+06	1.57699e+06	0	3249872	2.80719e+07	68453534	560084	1396928	1266950	9954872	1.93037e+06	192490	2423763	7534229	3459377	2006101	0	126894	299887	7007270	35260	20036	5.19804e+07	2.84187e+06	329396	1.00065e+07	947278	320432	397956	1.46127e+07	6.60127e+06	2349786	3.59421e+06	4613656	6379434	6215064	1.03397e+07
USA	17624323	51632829	9.72737e+06	5.46343e+07	49722876	302254118	1.68438e+07	3.13525e+08	37086122	7.78986e+06	7602166	9786	2.41128e+06	2011382	78670	7300450	3.65179e+07	1.03334e+08	90591.5	3985576	1289555	3.6543e+07	5.05344e+06	0	28391428	8799958	53938232	3099586	0	5274	36426	4.88418e+08	197082	59707.5	1.36651e+08	1.29868e+07	1.64537e+06	15042240	1.08455e+06	6.19328e+06	1.67486e+07	6.34135e+06	119152107	4.1051e+06	18417311	20945869	90073283	11030640	1.10899e+07
[truncated: 9 more columns]

## Sheet: undirected
	ARG	AUS	AUT	BEL	BRA	CAN	CHL	CHN	CHN-HK	COL	CZE	COG	DNK	EGY	ETH	FIN	FRA	DEU	GRC	HUN	ISL	IND	IDN	IRN	ISR	ITA	JPN	KAZ	LAO	LVA	MLT	MEX	MNG	MMR	NLD	NZL	NGA	NOR	PAK	PER	PHL	POL	KOR	ROU	RUS	SAU	SGP	RSA	ESP
ARG	0	182869	1261216	343211	23902339	567330	3482683	17187491	1485698	1354784	285069	0	254148	0	0	630383	1.30165e+07	17656920	0	28654	0	224160	4750	0	28108	3.28391e+07	10119621	0	0	3241	0	2761262	0	0	2.16895e+06	19965	0	4445	0	527862	0	535006	2.14688e+06	1717815	89234.5	0	64166	51018	8850696
AUS	182869	0	15766092	2251078	712426	1.52014e+07	301152	1.34951e+08	4522143	90983	2277631	0	6.3805e+06	4353	0	15597854	26913552	63104600	71812.5	791151	58656	1805170	1.01359e+06	7513	3.03126e+06	37025667	8.24178e+06	6637	34536	63592	0	4.1106e+06	216855	19534	13674150	32902597	762095	527234	10147	1.56577e+06	3.12411e+06	2577422	4.97945e+06	1.35187e+07	375692	1261133	5.5249e+06	3785711	2.09622e+06
AUT	1261216	15766092	0	6.53918e+06	2667648	5022006	632640	6.4484e+07	9.53299e+06	1.70447e+06	2.98968e+07	59781	6324983	491135	16814	4.63135e+06	32422186	3.83453e+08	2357575	60639983	1224597	8.07007e+06	780836	2054330	1664404	7.7411e+07	1.29348e+07	283222	29966	382214	1849928	2.10397e+07	19262	1422	27409445	3.10355e+06	180267	5.94437e+06	250494	30785.5	6467384	15396069	1.24482e+07	10765626	1.95357e+07	4682076	5515985	1.70042e+06	1.40091e+07
BEL	343211	2251078	6.53918e+06	0	226274	12256172	427440	62919290	1624995	140480	4222270	426699	4.55181e+06	1.33855e+06	1227	8313852	1.12744e+08	1.5642e+08	516187	4853398	493898	2.22461e+06	163950	27079	5.57582e+06	75346553	10901162	72167.5	0	81926	335665	2.19427e+06	1378	0	1.58774e+08	452056	666133	831808	41606.5	456312	96844.5	4905212	1174515	22753406	10319561	3075736	902061	2094938	2.21692e+07
BRA	23902339	712426	2667648	226274	0	902655	2.03341e+06	3.367e+07	1587996	2.06394e+06	1132421	0	3.09482e+06	20127	0	301155	1.68079e+07	101926891	6779	446593	0	459576	24325.5	295317	331445	22175831	4.72571e+07	19864	0	0	52305	5061871	0	0	6539101	108397	301	2082050	0	203974	11113	3.37795e+06	9669601	768732	1.94124e+06	229325	3697593	1538394	6.95444e+06
CAN	567330	1.52014e+07	5022006	12256172	902655	0	3247746	78933784	8797167	940036	596177	0	4.6131e+06	483308	0	4466569	20453196	49143910	206212	859065	172364	7015083	219617	5560	1.13305e+06	1.38064e+07	1.17527e+08	257564	0	290216	0	44857329	23731	0	19909249	7857687	86348.5	3630152	139268	213754	1.12677e+06	2082908	23700068	380034	1.62161e+06	1244892	2.56792e+06	1.23657e+06	5.56237e+06
CHL	3482683	301152	632640	427440	2.03341e+06	3247746	0	1.19313e+07	627334	254100	88549	0	240621	0	0	3009091	1200824	7421069	4500	25876.5	25126	860634	0	0	1.85154e+06	12531289	811304	0	0	0	0	1732667	21300	0	1446534	76638	0	1151189	0	4.06383e+06	73842	252135	559437	980618	33077.5	0	14160	529068	5.18994e+06
CHN	17187491	1.34951e+08	6.4484e+07	62919290	3.367e+07	78933784	1.19313e+07	0	5.67342e+08	8787224	1.60446e+07	869411	58659118	8.35267e+06	4370016	26645668	1.06544e+08	1.08227e+09	1.88235e+06	15921071	632484	9.68594e+07	5.84696e+07	75608858	14555106	1.74453e+08	2.04193e+09	25849617	6062556	1762891	227260	71574994	646065	11338915	112843598	2.11697e+07	5.47479e+06	1.33869e+07	41214922	5490686	39443396	27750077	1318718128	9.48682e+06	6.70717e+07	18696389	8.22156e+08	31946450	51905282
CHN-HK	1485698	4522143	9.53299e+06	1624995	1587996	8797167	627334	5.67342e+08	0	266445	1.5241e+06	7736	2.37881e+06	56821	762	963026	2.44213e+07	36201605	432080	674640	69676.5	2995739	610080	21374	614614	1.10395e+07	76889929	11392	1624	70041.5	168708	1400648	0	30608	1.08056e+07	1889666	91728.5	434758	105744	627684	2.9583e+07	2217140	4.2826e+07	595630	377012	377025	4.04277e+07	1243156	8348455
COL	1354784	90983	1.70447e+06	140480	2.06394e+06	940036	254100	8787224	266445	0	54873.5	0	272924	0	0	438016	410852	3.46839e+06	0	13814	0	148074	32223.5	0	131000	3.35639e+06	488993	0	0	0	0	1.408e+06	0	0	182299	2320	0	61581	0	290498	1455994	427086	841383	153205	14211	0	0	0	1.46038e+06
CZE	285069	2277631	2.98968e+07	4222270	1132421	596177	88549	1.60446e+07	1.5241e+06	54873.5	0	0	5562073	13286.5	862	2.94081e+06	1.83385e+07	2.26781e+08	345998	3453522	414398	954190	50795.5	2985	837564	19975495	1.47857e+07	1135926	12137	205215	213276	5.98627e+06	4825	648	30855186	384034	20780	1400111	8537	91396	282619	18574259	17478175	3528014	14555284	424823	571702	1654191	1.04017e+07
COG	0	0	59781	426699	0	0	0	869411	7736	0	0	0	0	0	0	0	14490	503363	0	0	0	23182	0	0	0	61490	174543	0	0	0	0	0	0	0	2780	0	0	0	0	0	0	0	0	39768	0	0	0	2409514	889
DNK	254148	6.3805e+06	6324983	4.55181e+06	3.09482e+06	4.6131e+06	240621	58659118	2.37881e+06	272924	5562073	0	0	67573	0	9.31937e+06	1.95799e+07	69332375	188002	4113692	807798	3.18508e+06	376956	235826	299477	15330889	9843573	14336	0	222449	135158	1.16896e+07	0	0	2.08866e+07	1902793	0	16599035	356517	153022	703311	7.56761e+06	7005719	1370066	4116265	608002	5020269	709684	7.87238e+06
EGY	0	4353	491135	1.33855e+06	20127	483308	0	8.35267e+06	56821	0	13286.5	0	67573	0	0	514122	1.67426e+06	8.52497e+06	29129	377	0	125634	23794	0	242769	5983089	263254	0	0	0	0	85	0	0	1922518	0	72588	260130	0	0	0	99196.5	432710	759756	386600	70064	119309	6270	1.69324e+06
ETH	0	0	16814	1227	0	0	0	4370016	762	0	862	0	0	0	0	0	0	226978	0	0	0	441061	0	0	32000	2943262	0	0	0	0	0	628	0	0	95050	0	0	0	0	0	0	6087	0	439	0	0	0	7997	1561
FIN	630383	15597854	4.63135e+06	8313852	301155	4466569	3009091	26645668	963026	438016	2.94081e+06	0	9.31937e+06	514122	0	0	1.46521e+07	8.34179e+07	1.11324e+06	10114298	395682	5.0154e+06	573323	82551	688784	12842873	5365003	199815	0	1.07863e+06	0	2375016	8395	25789.5	1.89632e+07	651045	103572	13101341	129692	1.01106e+06	439402	8.3693e+06	925014	5049124	19978693	3757035	1506459	1400715	4.5611e+06
FRA	1.30165e+07	26913552	32422186	1.12744e+08	1.68079e+07	20453196	1200824	1.06544e+08	2.44213e+07	410852	1.83385e+07	14490	1.95799e+07	1.67426e+06	0	1.46521e+07	0	466074250	1056341	3062724	214260	10483059	1.61008e+06	3346315	1.72731e+06	1.45996e+08	57344928	459388	0	1963002	629618	23076089	77	10585	75754656	8.74251e+06	1.30988e+06	11436886	547007	2527505	354513	2.94089e+07	30679257	5.12371e+07	21577126	12294120	1.49419e+07	4949047	6.82556e+07
DEU	17656920	63104600	3.83453e+08	1.5642e+08	101926891	49143910	7421069	1.08227e+09	36201605	3.46839e+06	2.26781e+08	503363	69332375	8.52497e+06	226978	8.34179e+07	466074250	0	1.18957e+07	103052815	1.60879e+06	6.20201e+07	9.87997e+06	23202325	35828846	2.96393e+08	312910159	29860856	169790	2.6271e+06	6559063	293729372	84845	1809297	3.06673e+08	10755723	1802654	2.94013e+07	3674535	3491505	1.64229e+07	186219290	1.4179e+08	8.00224e+07	121645709	42001293	3.76645e+07	4.8747e+07	1.61858e+08
GRC	0	71812.5	2357575	516187	6779	206212	4500	1.88235e+06	432080	0	345998	0	188002	29129	0	1.11324e+06	1056341	1.18957e+07	0	69853	0	75554.5	1	0	932702	8113250	91052.5	0	0	0	23281	334162	0	20	2.98853e+06	257	8540	41936.5	0	1828	0	141583	409853	1.36161e+06	489804	481911	279256	103650	341730
HUN	28654	791151	60639983	4853398	446593	859065	25876.5	15921071	674640	13814	3453522	0	4113692	377	0	10114298	3062724	103052815	69853	0	607	136734	23905	101212	577723	7.12784e+06	6.1626e+06	0	0	15162.5	0	1493762	0	2	12770703	56935	0	426577	4275	54606	0	3407810	6495336	6516571	340622	27422	2.85699e+06	440704	1.7584e+06
ISL	0	58656	1224597	493898	0	172364	25126	632484	69676.5	0	414398	0	807798	0	0	395682	214260	1.60879e+06	0	607	0	1102	0	0	0	949711	111844	0	0	6248	0	910	0	0	2.8876e+06	0	0	216746	0	0	0	179284	7261	0	0	0	0	0	83149
IND	224160	1805170	8.07007e+06	2.22461e+06	459576	7015083	860634	9.68594e+07	2995739	148074	954190	23182	3.18508e+06	125634	441061	5.0154e+06	10483059	6.20201e+07	75554.5	136734	1102	0	4.997e+06	226499	1325766	2.3899e+07	78123722	64208	0	2310.5	0	1.51593e+06	75412	210461	4622479	181267	458506	709157	66379	48064	1.09165e+06	1.66117e+06	5.84484e+07	1.429e+06	17692563	2036854	7.33166e+06	1.60196e+06	2.14041e+06
IDN	4750	1.01359e+06	780836	163950	24325.5	219617	0	5.84696e+07	610080	32223.5	50795.5	0	376956	23794	0	573323	1.61008e+06	9.87997e+06	1	23905	0	4.997e+06	0	0	5492.5	7346947	39014982	0	0	0	0	95102.5	0	10739	1.42239e+06	128442	43866	13094	173162	862	480727	365674	8.47852e+06	43795	0	0	1.33976e+07	329812	253911
IRN	0	7513	2054330	27079	295317	5560	0	75608858	21374	0	2985	0	235826	0	0	82551	3346315	23202325	0	101212	0	226499	0	0	0	7116112	280010	30762	0	0	0	0	0	0	96710	4977	0	0	0	0	0	0	9750109	252107	9758	0	18436	0	225405
ISR	28108	3.03126e+06	1664404	5.57582e+06	331445	1.13305e+06	1.85154e+06	14555106	614614	131000	837564	0	299477	242769	32000	688784	1.72731e+06	35828846	932702	577723	0	1325766	5492.5	0	0	1.25276e+07	26988378	731980	0	18829	0	766562	0	864	6.65029e+06	430619	35652	134264	0	594681	157474	515116	6068034	581106	635364	0	20241211	5836484	1.71476e+07
ITA	3.28391e+07	37025667	7.7411e+07	75346553	22175831	1.38064e+07	12531289	1.74453e+08	1.10395e+07	3.35639e+06	19975495	61490	15330889	5983089	2943262	12842873	1.45996e+08	2.96393e+08	8113250	7.12784e+06	949711	2.3899e+07	7346947	7116112	1.25276e+07	0	15252146	3779257	0	1.09084e+06	1147104	5.751e+07	187730	748580	7.35442e+07	6.21511e+06	377712	10088143	1.50054e+06	2.3224e+06	3533878	6.18208e+07	1.39683e+07	2.92417e+07	44604577	8804782	8.1525e+06	9331404	62643658
JPN	10119621	8.24178e+06	1.29348e+07	10901162	4.72571e+07	1.17527e+08	811304	2.04193e+09	76889929	488993	1.47857e+07	174543	9843573	263254	0	5365003	57344928	312910159	91052.5	6.1626e+06	111844	78123722	39014982	280010	26988378	15252146	0	527850	0	439648	15069	1.73361e+08	85411	1001056	3.58676e+07	5070903	133599	1784334	2.70262e+06	284285	4.09559e+07	2.02642e+07	726945074	1.66661e+06	2.2349e+07	1033233	395235309	6066946	2.51887e+07
KAZ	0	6637	283222	72167.5	19864	257564	0	25849617	11392	0	1135926	0	14336	0	0	199815	459388	29860856	0	0	0	64208	0	30762	731980	3779257	527850	0	0	130138	0	0	0	25	5.96952e+06	0	0	239129	0	0	0	1.8978e+06	103256	436606	1.35623e+07	0	0	152912	650706
LAO	0	34536	29966	0	0	0	0	6062556	1624	0	12137	0	0	0	0	0	0	169790	0	0	0	0	0	0	0	0	0	0	0	0	0	0	0	0	2	0	0	0	0	0	0	0	58362	0	0	0	0	0	0
LVA	3241	63592	382214	81926	0	290216	0	1762891	70041.5	0	205215	0	222449	0	0	1.07863e+06	1963002	2.6271e+06	0	15162.5	6248	2310.5	0	0	18829	1.09084e+06	439648	130138	0	0	0	77976	0	0	739235	0	0	364426	0	0	343585	1.47863e+06	229380	497770	2.19895e+06	0	234075	0	109880
MLT	0	0	1849928	335665	52305	0	0	227260	168708	0	213276	0	135158	0	0	0	629618	6559063	23281	0	0	0	0	0	0	1147104	15069	0	0	0	0	506	0	0	936350	0	0	0	0	0	304702	5068	6929258	0	238	0	2656516	0	17235
MEX	2761262	4.1106e+06	2.10397e+07	2.19427e+06	5061871	44857329	1732667	71574994	1400648	1.408e+06	5.98627e+06	0	1.16896e+07	85	628	2375016	23076089	293729372	334162	1493762	910	1.51593e+06	95102.5	0	766562	5.751e+07	1.73361e+08	0	0	77976	506	0	0	10298	2.06177e+07	898320	0	1792394	2487	1.49516e+06	124056	6.05097e+06	5.86363e+07	9.80414e+06	79474	284838	13100096	1692665	23813593
MNG	0	216855	19262	1378	0	23731	21300	646065	0	0	4825	0	0	0	0	8395	77	84845	0	0	0	75412	0	0	0	187730	85411	0	0	0	0	0	0	0	4489	0	0	0	0	0	0	0	61441	0	490357	0	33410	0	56946
MMR	0	19534	1422	0	0	0	0	11338915	30608	0	648	0	0	0	0	25789.5	10585	1809297	20	2	0	210461	10739	0	864	748580	1001056	25	0	0	0	10298	0	0	332	0	0	0	107655	0	0	0	710112	0	363715	0	301076	1086	12000
NLD	2.16895e+06	13674150	27409445	1.58774e+08	6539101	19909249	1446534	112843598	1.08056e+07	182299	30855186	2780	2.08866e+07	1922518	95050	1.89632e+07	75754656	3.06673e+08	2.98853e+06	12770703	2.8876e+06	4622479	1.42239e+06	96710	6.65029e+06	7.35442e+07	3.58676e+07	5.96952e+06	2	739235	936350	2.06177e+07	4489	332	0	1.89299e+06	553201	1.77995e+07	97718	50487.5	862283	4.73838e+07	32327900	1.69895e+07	23211545	4708700	25223385	3347355	2.63903e+07
NZL	19965	32902597	3.10355e+06	452056	108397	7857687	76638	2.11697e+07	1889666	2320	384034	0	1902793	0	0	651045	8.74251e+06	10755723	257	56935	0	181267	128442	4977	430619	6.21511e+06	5070903	0	0	0	0	898320	0	0	1.89299e+06	0	0	471886	631	861158	399628	298366	2243781	2.07593e+06	6116	0	595591	375197	851512
NGA	0	762095	180267	666133	301	86348.5	0	5.47479e+06	91728.5	0	20780	0	0	72588	0	103572	1.30988e+06	1802654	8540	0	0	458506	43866	0	35652	377712	133599	0	0	0	0	0	0	0	553201	0	0	20045.5	9161	0	0	1720	634750	0	0	0	204536	923425	112818
NOR	4445	527234	5.94437e+06	831808	2082050	3630152	1151189	1.33869e+07	434758	61581	1400111	0	16599035	260130	0	13101341	11436886	2.94013e+07	41936.5	426577	216746	709157	13094	0	134264	10088143	1784334	239129	0	364426	0	1792394	0	0	1.77995e+07	471886	20045.5	0	808	0	49183	3.66986e+06	2437132	1.35222e+06	1.15908e+06	389869	3214299	5518	1829103
PAK	0	10147	250494	41606.5	0	139268	0	41214922	105744	0	8537	0	356517	0	0	129692	547007	3674535	0	4275	0	66379	173162	0	0	1.50054e+06	2.70262e+06	0	0	0	0	2487	0	107655	97718	631	9161	808	0	0	2204	7935	339742	41107	10312	0	216000	61	217052
PER	527862	1.56577e+06	30785.5	456312	203974	213754	4.06383e+06	5490686	627684	290498	91396	0	153022	0	0	1.01106e+06	2527505	3491505	1828	54606	0	48064	862	0	594681	2.3224e+06	284285	0	0	0	0	1.49516e+06	0	0	50487.5	861158	0	0	0	0	0	71681	289815	343818	0	0	0	3613	1479592
PHL	0	3.12411e+06	6467384	96844.5	11113	1.12677e+06	73842	39443396	2.9583e+07	1455994	282619	0	703311	0	0	439402	354513	1.64229e+07	0	0	0	1.09165e+06	480727	0	157474	3533878	4.09559e+07	0	0	343585	304702	124056	0	0	862283	399628	0	49183	2204	0	0	294796	3.20189e+07	1283	37013	0	4.1877e+07	94471	830250
POL	535006	2577422	15396069	4905212	3.37795e+06	2082908	252135	27750077	2217140	427086	18574259	0	7.56761e+06	99196.5	6087	8.3693e+06	2.94089e+07	186219290	141583	3407810	179284	1.66117e+06	365674	0	515116	6.18208e+07	2.02642e+07	1.8978e+06	0	1.47863e+06	5068	6.05097e+06	0	0	4.73838e+07	298366	1720	3.66986e+06	7935	71681	294796	0	2.09901e+07	6399656	22212555	160624	890572	299542	1.62182e+07
KOR	2.14688e+06	4.97945e+06	1.24482e+07	1174515	9669601	23700068	559437	1318718128	4.2826e+07	841383	17478175	0	7005719	432710	0	925014	30679257	1.4179e+08	409853	6495336	7261	5.84484e+07	8.47852e+06	9750109	6068034	1.39683e+07	726945074	103256	58362	229380	6929258	5.86363e+07	61441	710112	32327900	2243781	634750	2437132	339742	289815	3.20189e+07	2.09901e+07	0	1.21601e+06	17129472	2747981	7.67412e+08	1155538	3874838
ROU	1717815	1.35187e+07	10765626	22753406	768732	380034	980618	9.48682e+06	595630	153205	3528014	39768	1370066	759756	439	5049124	5.12371e+07	8.00224e+07	1.36161e+06	6516571	0	1.429e+06	43795	252107	581106	2.92417e+07	1.66661e+06	436606	0	497770	0	9.80414e+06	0	0	1.69895e+07	2.07593e+06	0	1.35222e+06	41107	343818	1283	6399656	1.21601e+06	0	2.58023e+06	491851	2.95304e+06	2.57649e+06	17025327
RUS	89234.5	375692	1.95357e+07	10319561	1.94124e+06	1.62161e+06	33077.5	6.70717e+07	377012	14211	14555284	0	4116265	386600	0	19978693	21577126	121645709	489804	340622	0	17692563	0	9758	635364	44604577	2.2349e+07	1.35623e+07	0	2.19895e+06	238	79474	490357	363715	23211545	6116	0	1.15908e+06	10312	0	37013	22212555	17129472	2.58023e+06	0	0	1.05416e+06	391708	3924222
SAU	0	1261133	4682076	3075736	229325	1244892	0	18696389	377025	0	424823	0	608002	70064	0	3757035	12294120	42001293	481911	27422	0	2036854	0	0	0	8804782	1033233	0	0	0	0	284838	0	0	4708700	0	0	389869	0	0	0	160624	2747981	491851	0	0	45231	99012	3116260
SGP	64166	5.5249e+06	5515985	902061	3697593	2.56792e+06	14160	8.22156e+08	4.04277e+07	0	571702	0	5020269	119309	0	1506459	1.49419e+07	3.76645e+07	279256	2.85699e+06	0	7.33166e+06	1.33976e+07	18436	20241211	8.1525e+06	395235309	0	0	234075	2656516	13100096	33410	301076	25223385	595591	204536	3214299	216000	0	4.1877e+07	890572	7.67412e+08	2.95304e+06	1.05416e+06	45231	0	14453	998015
RSA	51018	3785711	1.70042e+06	2094938	1538394	1.23657e+06	529068	31946450	1243156	0	1654191	2409514	709684	6270	7997	1400715	4949047	4.8747e+07	103650	440704	0	1.60196e+06	329812	0	5836484	9331404	6066946	152912	0	0	0	1692665	0	1086	3347355	375197	923425	5518	61	3613	94471	299542	1155538	2.57649e+06	391708	99012	14453	0	1968874
ESP	8850696	2.09622e+06	1.40091e+07	2.21692e+07	6.95444e+06	5.56237e+06	5.18994e+06	51905282	8348455	1.46038e+06	1.04017e+07	889	7.87238e+06	1.69324e+06	1561	4.5611e+06	6.82556e+07	1.61858e+08	341730	1.7584e+06	83149	2.14041e+06	253911	225405	1.71476e+07	62643658	2.51887e+07	650706	0	109880	17235	23813593	56946	12000	2.63903e+07	851512	112818	1829103	217052	1479592	830250	1.62182e+07	3874838	17025327	3924222	3116260	998015	1968874	0
SWE	2.40356e+06	7.56763e+06	24969316	2.74352e+07	7558042	1.54294e+07	596335	89615214	2.50387e+06	488358	21244808	0	4.11665e+07	451046	7733	52092589	4.12044e+07	216510924	76292.5	3.31156e+06	503436	4.05936e+06	491146	46749	2.49182e+06	60537197	3.47701e+07	503094	0	1911653	46046	6.4519e+06	0	33234	27584015	4.42599e+06	119114	4.24378e+07	25940	175358	304689	18103747	3.20156e+07	13076945	1.0163e+07	773658	2085239	4.54891e+06	28920827
CHE	3255477	4.63254e+06	42809613	6.76312e+06	2.71363e+06	8.58308e+06	663446	103151091	3.51063e+06	1.21127e+06	2.37668e+07	7098	4.89381e+06	349022	81194	6.57857e+06	63132777	3.27648e+08	557400	3.12551e+06	157696	7.89481e+06	1.00617e+06	3796400	8.28651e+06	6.87683e+07	17270310	477226	0	44397.5	366970	9707770	34865	1.38901e+06	17586163	971031	4673	1.80285e+06	239062	1387357	1.64246e+06	7508492	1.55915e+07	2436851	9265339	1041731	13243055	1.98598e+06	15038798
THA	32	4465892	2573571	2435855	249441	655514	5646	136386595	29016951	976	290499	0	1230069	0	0	2387441	2553370	35486299	0	0	79	4834019	2409236	0	181000	10215357	170398621	0	0	0	0	1746857	0	407094	1639359	2141990	0	5397	611582	6048	3946071	47666	23954722	0	1779394	0	49463589	157700	1663581
TUR	685036	307542	9741107	3269659	263168	484594	885882	53657485	369430	119306	4.30321e+06	7358	3.41159e+06	1.49718e+06	141503	1.42876e+07	4.46223e+07	109540704	4.1733e+06	1675672	62230.5	7.64388e+06	125692	6587900	2.74803e+06	59134172	2.91936e+07	2.58632e+06	0	121007	102985	2402729	0	1923.5	1.52962e+07	111281	449044	4331910	264492	106018	125716	3.45277e+06	7910839	7.79478e+06	4540065	2899238	985332	523181	6564726
UKR	0	42952.5	1775162	143850	135079	262958	0	1.17382e+07	571293	503	4.2293e+06	0	626842	0	0	1117543	1215610	26145943	31672.5	2666694	0	59138	0	650	93007.5	7.17412e+06	709255	1252842	0	137503	10055	27455	0	7659	6.79081e+06	23118.5	0	173284	0	0	0	6.01783e+06	261863	1275889	9.06764e+06	500065	28080	1425786	679015
VEN	15214	0	245184	495357	5491	8489	330	2897956	20977	57125	4372	0	6036	0	0	376669	133040	89055	0	0	0	0	0	0	0	104294	0	0	0	0	0	74715	0	0	108	0	0	0	0	127508	0	104	180	0	250207	0	0	0	61411
VNM	1892	2110173	442104	245945	96405	846522	0	252943783	32539681	15993	545059	0	982574	0	0	2958498	1481815	18351580	0	3392	0	1163237	1735846	0	152000	5419563	71924710	0	0	0	0	57869	0	81044	3911565	266120	0	139766	0	247	2276150	642934	310252738	0	271643	0	71798375	158120	866438
GBR	665653	1.67136e+07	11531180	3.3269e+07	5678478	11901376	2.73017e+06	101067775	11971697	861826	10726584	32762	11545886	1.82706e+06	0	1.39359e+07	7.65664e+07	2.11146e+08	596041	1626217	1266950	1.09952e+07	1943649	192490	3.13636e+06	72126128	47201079	2026727	0	126905	299887	9979573	35260	20036	1.1384e+08	3332093	756944	1.80778e+07	952270	320432	435310	18335421	12823340	12585446	3.8049e+06	4624784	6844734	6.48254e+06	18978370
USA	17708225	58447957	8.00157e+07	69338421	51697424	1011383624	17357409	7.64994e+08	8.77157e+07	7.96363e+06	2.22484e+07	9786	5.39852e+07	2011382	78670	5.70421e+07	130455889	1041918519	1002607	17463822	1310775	6.35155e+07	5.10705e+06	0	41452518	208646785	1211536284	3099586	0	7845	265730	994807416	203229	59707.5	221204840	23976247	1.64537e+06	30352300	1.08763e+06	6563749	20347833	25717174	3.39882e+08	10215008	1.91626e+07	21235359	2.58616e+08	17105118	34503506
[truncated: 9 more columns]
