# Supplementary material for: Spatial-temporal variation characteristics and evolution of the global industrial robot trade: A complex network analysis
Source: PLoS One. 2019 Sep 26;14(9):e0222785. doi: 10.1371/journal.pone.0222785 (PMC6762107; doi:10.1371/journal.pone.0222785)
Supplement: S1 File — (ZIP) [file pone.0222785.s002.zip › S1 File . Dataset matrix for 58 economies from1998 to 2017/5C030110]

## Sheet: 有向
	ARG	AUS	AUT	BEL	BRA	CAN	CHL	CHN	CHN-HK	COL	CZE	COD	DNK	EGY	ETH	FIIN	FRA	DEU	GRC	HUN	ISL	IND	IDN	IRN	ISR	ITA	JPN	KAZ	LAO	LVA	MLT	MEX	MNG	MMR	NLD	NZL	NGA	NOR	PAK	PER	PHL	POL	KOR	ROU	RUS	SAU	SGP	RSA	ESP
ARG	0	38726.5	0	0	8.81718e+06	0	746454	0	0	292328	0	0	0	0	0	670	0	69168.5	0	0	0	0	0	0	0	265760	56036	0	0	0	0	1157107	0	0	0	7540	0	150000	0	223200	0	0	0	0	0	0	0	0	411544
AUS	170395	0	0	0	101614	363706	73687	547809	627006	0	0	0	12094	5833.5	0	0	45104.5	175564	0	0	0	1863798	715778	38143	13000	20961.5	574916	0	0	0	0	34761	0	4449	58344	4.06848e+06	0	5820	0	0	105656	0	95622	205000	0	98005	881298	0	4721.5
AUT	982609	1572178	0	0	1312827	806359	228773	2.43888e+06	805752	85678	5.30557e+06	0	2509088	331300	0	3.06609e+06	9097113	62065882	1.02851e+06	5004556	15501.5	361573	28198	1.01058e+06	500881	15686088	1.36523e+06	45769.5	0	8521	79685	332429	0	0	11648935	181405	14738	3181999	0	0	16277	4645490	3068054	714178	1.35108e+06	336245	3702994	0	1.49178e+07
BEL	0	0	0	0	0	0	0	0	0	0	0	0	0	0	0	0	0	0	0	0	0	0	0	0	0	0	0	0	0	0	0	0	0	0	0	0	0	0	0	0	0	0	0	0	0	0	0	0	0
BRA	1495084	26269.5	0	0	0	610123	187076	126440	0	176706	4426	0	23448	21222	0	21868	191208	4798	2754	5000	0	4399	0	0	1000	18630.5	2840	0	0	0	0	75641	0	0	8655	0	0	2220	0	501216	570	0	0	3000	1387	0	47006	0	1012
CAN	2343430	1796972	516326	0	253900	0	493254	2.37547e+06	410144	720820	1.03608e+06	0	46777.5	207990	0	294378	2476830	3.31297e+06	58949	244076	253055	37382	124718	3705	300762	179782	2980978	141999	0	0	6960	401966	0	0	966899	952824	0	279208	0	787488	259996	574078	340739	15682	376699	55961	763440	0	1048971
CHL	127204	0	0	0	69092	6933.5	0	0	0	0	0	0	0	0	0	0	522	21000	689	0	0	0	0	0	0	0	0	0	0	0	0	3800	0	0	0	0	0	0	0	228566	0	0	0	0	0	0	0	0	0
CHN	169566	1.25747e+06	114470	0	132418	1.65719e+06	163882	0	1.30632e+07	3644	147848	0	66086.5	124056	18298	76176	572452	2.38629e+06	111670	12970	1970	342094	83333.5	34649	111701	1.38862e+06	3.00589e+06	0	149792	0	2364	301925	13507	165430	1451283	347445	151561	26698.5	77869	46035.5	62348	78855	284501	2000	43997.5	60893.5	6175349	0	659026
CHN-HK	88707	4.8337e+06	4970	0	84360.5	241810	4802	31081437	0	0	0	0	128965	21097	0	0	499123	1.18037e+06	129697	0	0	101642	6456.5	48340.5	70803	370747	4031586	0	0	0	29952	79785	0	0	1736815	643657	181772	1291	0	0	2766093	44153	604270	1000	38343	24698	2.3748e+06	0	88870
COL	0	0	0	0	0	0	191352	0	0	0	0	0	0	0	0	0	0	26000	0	0	0	75000	0	0	0	15900	0	0	0	0	0	135300	0	0	0	0	0	0	0	108448	0	0	0	0	0	0	0	0	32389
CZE	616542	17122	2.0837e+06	0	2807.5	161404	0	1304	0	0	0	0	129696	106282	0	13040	559260	6308843	120270	195743	0	8904.5	0	0	0	1.25518e+06	0	10562.5	0	54991	0	0	4030	0	93317	0	0	318834	0	0	0	1285124	0	45000	863846	3264	0	0	23637.5
COG	0	0	0	0	0	0	0	0	0	0	0	0	0	0	0	0	0	0	0	0	0	0	0	0	0	0	0	0	0	0	0	0	0	0	0	0	0	0	0	0	0	0	0	0	0	0	0	0	0
DNK	333138	770290	886618	0	367720	551036	590862	421728	1078594	21960.5	1.25743e+06	0	0	300643	15698	4.32027e+06	3.42703e+06	1.65375e+07	255541	288954	236998	213390	3892	0	313632	3.65271e+06	1160335	66899	0	142514	23994	9075	0	0	6986604	649429	12531	16278830	0	93438	11909	877672	380732	29598	126360	241721	279384	0	1.97292e+06
EGY	0	0	0	0	0	0	0	0	0	0	35427	0	0	0	0	0	42231	12435.5	0	0	0	0	0	0	0	0	2480	0	0	0	0	0	0	0	2500	0	0	0	0	0	0	0	0	0	0	0	0	0	0
ETH	0	0	0	0	0	0	0	0	0	0	0	0	0	0	0	0	0	0	0	0	0	0	0	0	0	0	0	0	0	0	0	0	0	0	0	0	0	0	0	0	0	0	0	0	0	0	0	0	0
FIIN	470628	2.71511e+06	4078776	0	466001	2360626	671005	3.4305e+06	589916	25425.5	1338155	0	4.79993e+06	228616	6886	0	10168376	2.15698e+07	505144	744353	428573	153681	285104	697045	385988	681598	965028	594850	0	1.11654e+06	0	1208797	0	0	3368579	81939	0	13920254	81772	80189	71344.5	3.15325e+06	804154	189968	2611197	542466	1367159	0	4993739
FRA	11375849	3.774e+06	2.98215e+06	0	7.41383e+06	3.95309e+06	566476	6292293	1.69139e+06	15559	3390970	0	1935369	897469	16815	1.46963e+06	0	46702088	1.01192e+06	891964	190510	6184976	7567869	2059751	1463113	16279987	3241671	6100	1528	27192.5	14606	3568588	0	45009	17504775	356410	4.51476e+06	3977583	0	60959.5	528812	3.39288e+06	3.28467e+06	678821	3.41288e+06	1.92305e+06	1926924	0	1.97161e+07
DEU	6170014	12124222	5.70048e+07	0	9.08831e+07	18236668	1482507	4.34494e+07	7.3452e+06	535226	32946703	0	16226241	2.15645e+06	115712	14728388	1.00985e+08	0	7054136	29112000	455098	1.37133e+07	3.83531e+06	5.43129e+06	11754000	6.78787e+07	28512497	450149	0	1437000	981000	20727000	38000	66000	81569000	3480512	1034481	12572792	641000	467003	4359260	112169500	24681490	11185000	26975572	7973485	24551134	0	62276302
GRC	0	0	17106	0	0	0	28324	0	0	0	0	0	39427	7517	0	187754	21050	95009	0	0	0	0	0	0	84000	487964	0	0	0	0	5231	0	0	0	64902	0	0	0	0	0	0	0	0	55220	79272	24071	0	0	0
HUN	15187.5	1.26345e+06	6568568	0	6000	105966	10000	448260	105000	0	109986	0	33979	0	0	14907.5	80763.5	12922000	76162.5	0	0	16000	28608	0	52500	701413	0	58100	0	0	0	50000	0	0	205000	26738	1000	20886	0	0	0	54000	0	314500	22099.5	0	108000	0	3000
ISL	0	0	0	0	0	1602	0	0	0	0	0	0	0	0	0	0	0	16000	0	0	0	0	0	0	0	0	0	0	0	0	0	0	0	0	0	0	0	0	0	0	0	0	0	0	0	0	0	0	955
IND	206755	26799	30366	0	26980	0	0	0	0	0	0	0	0	60076	0	0	45440	41327	0	0	0	0	71818.5	10780	3000	21798.5	2143	0	0	0	0	93391	0	23117	5049	4756	28980	1065	0	0	0	0	0	3000	7729	56470.5	45085	0	0
IDN	0	135398	149727	0	0	0	0	98732	222851	0	0	0	0	0	0	0	0	36000	0	0	0	0	0	0	0	0	63212.5	0	0	0	0	2035	0	0	795205	0	0	0	0	0	4288	0	0	0	0	798	271570	0	25558
IRN	0	0	0	0	0	0	0	0	0	0	0	0	0	0	0	0	0	0	0	0	0	0	0	0	0	3802	0	0	0	0	0	0	0	0	0	0	0	0	0	0	0	0	0	2000	0	0	0	0	0
ISR	90731	134122	37722.5	0	15719.5	263765	43242.5	38407.5	396063	30617.5	1271	0	33270.5	53134	0	2617	141877	264000	23000	42500	0	465843	0	0	0	302143	442280	16000	0	0	10000	499743	0	0	155922	32011	12335.5	9839.5	0	11000	1177	40000	22850	38000	97548	0	52388	0	70293
ITA	9727099	8655086	9422732	0	26306293	3681060	3.85188e+06	8.72587e+06	3062135	1.79575e+06	2927640	0	3586791	2778523	126063	3.45245e+06	4.5428e+07	3.34227e+07	7.78283e+06	3601547	197262	3385071	2777420	3.2541e+06	3575963	0	4648117	226883	0	394881	256304	1.19573e+07	0	0	5384701	1767157	451636	1.84917e+06	81557	313292	1256850	10793565	5248202	4.80617e+06	5.21582e+06	2005262	2.1621e+06	0	30697846
JPN	1729752	12201210	2.30276e+06	0	15565194	7.02142e+07	694229	7.62591e+07	24511243	267540	1779939	0	683442	1587011	47236	7.67895e+06	1.76483e+07	5.02441e+07	164695	3525119	6103.5	9.35181e+06	20294784	141770	2.99127e+06	8.42536e+06	0	28701	12645	108406	13474.5	27719621	46510	1119956	2.39704e+07	1448035	2870	601728	934583	54567	1.4468e+07	855702	62252414	34488	937438	575429	22951721	0	1.51279e+07
KAZ	0	0	0	0	0	0	0	0	0	0	0	0	0	0	0	0	0	0	0	0	0	0	0	0	0	0	0	0	0	0	0	0	0	0	0	0	0	0	0	0	0	0	0	0	1413704	0	0	0	0
LAO	0	0	1214	0	0	0	0	0	0	0	0	0	0	0	0	0	0	0	0	0	0	0	0	0	0	0	0	0	0	0	0	0	0	0	0	0	0	0	0	0	0	0	0	0	0	0	0	0	0
LVA	0	0	0	0	0	0	0	0	0	0	0	0	0	0	0	9397	0	20000	0	0	0	0	0	0	0	0	0	0	0	0	0	0	0	0	0	0	0	13803	0	0	0	0	0	0	153786	0	0	0	0
MLT	0	0	0	0	0	0	0	0	0	0	0	0	0	0	0	0	0	14000	542	0	0	0	0	0	0	1182595	0	0	0	0	0	0	0	0	2523	0	0	0	0	0	0	0	0	0	0	0	0	0	0
MEX	1978	2409488	0	0	1600	1287590	202336	0	0	21603	0	0	0	0	0	0	222792	465000	0	0	0	0	0	0	0	46438	32219	0	0	0	0	0	0	0	1514	632038	0	0	0	82773	9393	0	16608	0	0	0	0	0	70805.5
MNG	0	0	0	0	0	0	0	0	0	0	0	0	0	0	0	0	0	0	0	0	0	0	0	0	0	0	0	0	0	0	0	0	0	0	0	0	0	0	0	0	0	0	0	0	1395	0	0	0	0
MMR	0	0	0	0	0	0	0	0	0	0	0	0	0	0	0	0	0	0	0	0	0	0	0	0	0	0	0	0	0	0	0	0	0	0	0	0	0	0	0	0	0	0	0	0	0	0	0	0	0
NLD	309970	2400756	3507965	0	1490200	1136225	68397	2750849	3559870	7128	439790	0	6109373	203472	0	1572129	10043527	17029000	411879	724000	221862	176006	3712329	485851	488290	6801638	2.13091e+06	493146	0	6921	9623.5	1.17099e+06	16024	0	0	194881	67240	3.96339e+06	356014	1010	407989	3.78464e+06	1837012	203695	906741	1757435	2.57246e+06	0	3911030
NZL	41628	9.61568e+06	0	0	4559	155254	1720	28863.5	262032	0	0	0	25806	44701	0	0	6438	424416	0	0	0	5961.5	99970	0	39000	0	29019.5	0	0	0	0	0	0	0	36890	0	0	7465	0	0	10576.5	0	4447	0	5735	0	167753	0	0
NGA	0	0	0	0	0	0	0	0	0	0	0	0	0	0	0	0	0	0	12557	0	0	0	0	0	0	0	0	0	0	0	0	0	0	0	0	0	0	0	0	0	0	0	0	0	0	0	0	0	0
NOR	377955	1.30519e+06	54657	0	703514	1.6091e+06	6476	1305805	15601	550	582719	0	3694215	29660.5	0	1753482	2248469	14143792	53342	154513	65683.5	1420746	7486	0	7546	1794608	2.1711e+06	0	0	1127	74382	244127	0	0	979939	113111	0	0	0	0	0	188094	2009662	14000	271822	0	597508	0	1560427
PAK	0	0	0	0	0	0	0	0	0	0	0	0	0	0	0	0	0	8000	0	0	0	0	0	0	0	4798	0	0	0	0	0	1302	0	0	0	0	0	0	0	0	0	0	0	0	0	0	0	0	0
PER	0	0	0	0	0	0	55246	0	0	0	0	0	0	0	0	0	0	0	0	0	0	0	0	0	0	0	0	0	0	0	0	0	0	0	0	0	0	0	0	0	0	0	0	0	0	0	0	0	70000
PHL	0	11597.5	52311	0	0	1272	0	104835	93506.5	0	0	0	0	272000	0	0	0	47416	0	0	0	0	23199	0	0	4511	92181	0	0	0	0	64720	0	0	0	7033	0	0	0	0	0	0	119880	0	0	0	88315	0	0
POL	0	85659.5	68992	0	0	57419	0	0	0	0	454314	0	295206	32795	3519	0	125319	11989000	0	43500	0	0	87830	51000	0	814412	71837.5	2899	0	4754	0	37132	2844	0	149894	0	0	82166	0	0	0	0	0	77500	191820	0	169952	0	70412
KOR	239034	740560	155142	0	322052	343426	89300	1.6281e+07	2106206	10139	0	0	4614	332750	0	10573	634689	511556	4734	389000	0	725908	1066651	79660.5	118798	524274	5.28801e+06	675100	0	0	0	781214	6107	1870845	165739	71286	32839	3247	0	63835	1.77167e+06	3635085	0	146896	404772	52718.5	5491948	0	129030
ROU	0	0	99877	0	0	0	0	0	0	0	1000	0	0	0	0	0	7000	1064000	85638	38000	0	19322	0	9000	4000	253454	0	0	0	0	0	0	0	0	75492.5	0	0	0	0	0	0	43000	0	0	0	0	0	0	6214
RUS	0	0	2105	0	0	42831	0	994391	0	0	13603	0	0	27677	0	33704.5	125949	115074	0	5150	0	47483.5	0	201328	5000	45687	1529	1716970	0	53836	0	221509	14632.5	0	0	0	0	0	0	0	0	1000	89526	4000	0	0	0	0	1738
SAU	0	0	1048	0	0	0	0	0	0	0	0	0	0	6697	0	0	0	80000	0	0	0	0	643	0	0	146815	0	0	0	0	0	0	0	0	667	0	0	0	0	0	0	0	0	0	0	0	0	0	0
SGP	0	558050	59115.5	0	81370	49064	125417	7643370	3764174	25137	43857	0	21426	12839	2848	44724	27482	331776	2332	0	0	1.91606e+06	2297024	0	5309	706663	1038461	0	0	260829	86686	227792	5932	1231218	255220	201826	14951	0	68441	0	1640224	0	775806	0	8344	90971	0	0	0
RSA	0	0	0	0	0	0	0	0	0	0	0	0	0	0	0	0	0	0	0	0	0	0	0	0	0	0	0	0	0	0	0	0	0	0	0	0	0	0	0	0	0	0	0	0	0	0	0	0	0
ESP	6348489	564032	448476	0	7607115	217305	602816	457223	436338	337570	262604	4772	100736	253560	0	522622	9518674	8.22177e+06	109566	75249	15066	468820	1651	3003.5	373437	3.91007e+06	67976.5	0	0	37224	11633	3.9024e+06	0	0	262272	159249	0	116560	0	286470	12382	832087	3416	161618	47046	366490	595238	0	0
SWE	2.56706e+06	5368741	13401591	0	5698973	1.04108e+07	113445	1.76192e+06	3.40649e+06	135779	811927	0	19730708	788094	3272	2.01943e+07	3.55109e+07	5.93778e+07	179926	1549057	658858	704921	932460	288124	1131874	3.06512e+07	8.31223e+06	16394	16489	410166	63742.5	2.65329e+06	0	0	11267392	571634	0	24352014	1132	9545	255986	2.0559e+06	11806325	496414	1.8738e+06	104887	2005074	0	2.69452e+07
CHE	1216696	6697493	11479905	0	7.79806e+06	1.85136e+06	1.64909e+06	5748660	3127217	121319	2748975	5833	2.6587e+06	593216	12815	1684042	30061403	87022932	3952455	747591	21406	862572	2438917	977408	928871	21437835	10053045	582	0	56236.5	995	4.17488e+06	0	0	12627844	190434	1088104	1667341	4847	65091	1.3446e+06	5470034	2660410	334506	392400	738792	4734739	0	11744158
THA	0	435166	1360	0	27901	16960	0	136116	612446	0	0	0	717	11620	0	0	0	389705	105021	0	0	32832	141999	0	72000	21742	1.48155e+06	0	18749	0	0	59853.5	0	10773	63341	0	0	0	0	0	192864	0	140564	0	0	0	486493	0	31741
TUR	0	0	1342077	0	555792	1223	2735	1754	0	0	0	0	4984	96773.5	0	0	56126	184552	38143	0	0	3000	18050	43793.5	32561.5	161669	0	48501.5	0	599	0	151906	0	0	32171	0	0	0	40000	0	0	28189	0	214579	411688	20932.5	8241.5	0	0
UKR	0	0	4291	0	0	0	0	572694	0	0	0	0	0	0	0	0	222119	87249	0	43720	0	241789	0	6229	0	157406	0	60295	0	85105.5	0	0	0	0	2439	0	0	0	0	0	0	248110	140940	0	2.45596e+06	0	0	0	0
VEN	0	0	0	0	0	0	0	0	0	4255	0	0	0	0	0	0	0	0	0	0	0	0	0	0	0	1050	0	25800	0	0	0	0	0	0	0	0	0	0	0	0	0	0	0	0	0	0	0	0	49933.5
VNM	0	0	0	0	0	0	0	0	0	0	0	0	0	0	0	0	0	116000	0	0	0	0	0	0	0	7339	414998	0	0	0	0	0	0	0	0	0	0	0	0	0	0	0	0	0	0	0	0	0	0
GBR	1328250	9.58367e+06	1599846	0	1.60186e+06	4.53e+06	305520	3885383	8.98368e+06	192557	3.44286e+06	0	3236860	1.70568e+06	7174	4.38889e+06	28828360	34959056	756890	1.04791e+06	377188	4119965	433437	1.06321e+06	1.33795e+06	9346352	10014130	398737	0	167904	64412	656212	0	30902	19125761	1725119	1.82787e+06	8868199	174062	202824	1561136	4148076	3.09747e+06	275784	1.41652e+06	1993824	4.11532e+06	0	12296666
USA	15261218	4.51884e+07	5151214	0	19422433	301742512	6.84685e+06	4.64111e+07	1.87182e+07	6.07241e+06	1531972	0	3.9154e+06	2.31411e+06	97960	6146634	5.23546e+07	9.1179e+07	888402	1.54706e+06	412917	2.91721e+06	3.42768e+06	0	14865689	1.55058e+07	5.82951e+07	647762	0	0	122603	110538141	0	721145	21097345	8.70604e+06	769024	7580927	481905	4111338	8451111	1695017	2.32987e+07	396518	4649353	3.6846e+06	18762706	0	12565688
[truncated: 9 more columns]

## Sheet: 无向
	Argentina	Australia	Austria	Belgium	Brazil	Canada	Chile	China	China, Hong Kong SAR	Colombia	Czechia	Dem. Rep. of the Congo	Denmark	Egypt	Ethiopia	Finland	France	Germany	Greece	Hungary	Iceland	India	Indonesia	Iran	Israel	Italy	Japan	Kazakhstan	Lao People's Dem. Rep.	Latvia	Malta	Mexico	Mongolia	Myanmar	Netherlands	New Zealand	Nigeria	Norway	Pakistan	Peru	Philippines	Poland	Rep. of Korea	Romania	Russian Federation	Saudi Arabia	Singapore	South Africa	Spain
Argentina	0	209122	982609	0	1.03123e+07	2343430	873658	169566	88707	292328	616542	0	333138	0	0	471298	11375849	6.23918e+06	0	15187.5	0	206755	0	0	90731	9992859	1785788	0	0	0	0	1159085	0	0	309970	49168	0	527955	0	223200	0	0	239034	0	0	0	0	0	6.76003e+06
Australia	209122	0	1572178	0	127884	2.16068e+06	73687	1.80528e+06	5.4607e+06	0	17122	0	782384	5833.5	0	2.71511e+06	3819107	1.22998e+07	0	1.26345e+06	0	1890597	851176	38143	147122	8.67605e+06	12776126	0	0	0	0	2444249	0	4449	2459100	13684152	0	1.31101e+06	0	0	117253	85659.5	836182	205000	0	98005	1.43935e+06	0	568754
Austria	982609	1572178	0	0	1312827	1.32268e+06	228773	2553351	810722	85678	7389269	0	3395706	331300	0	7.14486e+06	1.20793e+07	1.19071e+08	1.04562e+06	11573124	15501.5	391939	177925	1.01058e+06	538604	25108820	3667990	45769.5	1214	8521	79685	332429	0	0	15156900	181405	14738	3236656	0	0	68588	4714482	3.2232e+06	814055	1.35319e+06	337293	3.76211e+06	0	15366240
Belgium	0	0	0	0	0	0	0	0	0	0	0	0	0	0	0	0	0	0	0	0	0	0	0	0	0	0	0	0	0	0	0	0	0	0	0	0	0	0	0	0	0	0	0	0	0	0	0	0	0
Brazil	1.03123e+07	127884	1312827	0	0	864023	256168	258858	84360.5	176706	7233.5	0	391168	21222	0	487869	7.60504e+06	9.08879e+07	2754	11000	0	31379	0	0	16719.5	2.63249e+07	15568034	0	0	0	0	77241	0	0	1498855	4559	0	705734	0	501216	570	0	322052	3000	1387	0	128376	0	7608127
Canada	2343430	2.16068e+06	1.32268e+06	0	864023	0	500187	4032666	651954	720820	1197484	0	597814	207990	0	2.655e+06	6.42992e+06	2.15496e+07	58949	350042	254657	37382	124718	3705	564526	3.86084e+06	7.31952e+07	141999	0	0	6960	1689556	0	0	2103124	1108078	0	1.88831e+06	0	787488	261268	631497	684165	15682	419530	55961	812504	0	1266276
Chile	873658	73687	228773	0	256168	500187	0	163882	4802	191352	0	0	590862	0	0	671005	566998	1503507	29013	10000	0	0	0	0	43242.5	3.85188e+06	694229	0	0	0	0	206136	0	0	68397	1720	0	6476	0	283812	0	0	89300	0	0	0	125417	0	602816
China	169566	1.80528e+06	2553351	0	258858	4032666	163882	0	4.41446e+07	3644	149152	0	487814	124056	18298	3.50667e+06	6.86474e+06	45835680	111670	461230	1970	342094	182066	34649	150108	10114490	79265002	0	149792	0	2364	301925	13507	165430	4202132	376308	151561	1.3325e+06	77869	46035.5	167183	78855	1.65655e+07	2000	1.03839e+06	60893.5	13818719	0	1116249
China, Hong Kong SAR	88707	5.4607e+06	810722	0	84360.5	651954	4802	4.41446e+07	0	0	0	0	1207559	21097	0	589916	2.19051e+06	8525564	129697	105000	0	101642	229308	48340.5	466866	3432882	28542829	0	0	0	29952	79785	0	0	5296685	905688	181772	16892	0	0	2.8596e+06	44153	2710476	1000	38343	24698	6.13897e+06	0	525208
Colombia	292328	0	85678	0	176706	720820	191352	3644	0	0	0	0	21960.5	0	0	25425.5	15559	561226	0	0	0	75000	0	0	30617.5	1.81165e+06	267540	0	0	0	0	156903	0	0	7128	0	0	550	0	108448	0	0	10139	0	0	0	25137	0	369960
Czechia	616542	17122	7389269	0	7233.5	1197484	0	149152	0	0	0	0	1387131	141710	0	1351195	3.95023e+06	39255546	120270	305728	0	8904.5	0	0	1271	4.18282e+06	1779939	10562.5	0	54991	0	0	4030	0	533107	0	0	901554	0	0	0	1.73944e+06	0	46000	877448	3264	43857	0	286241
Dem. Rep. of the Congo	0	0	0	0	0	0	0	0	0	0	0	0	0	0	0	0	0	0	0	0	0	0	0	0	0	0	0	0	0	0	0	0	0	0	0	0	0	0	0	0	0	0	0	0	0	0	0	0	4772
Denmark	333138	782384	3395706	0	391168	597814	590862	487814	1207559	21960.5	1387131	0	0	300643	15698	9120201	5.3624e+06	3.27638e+07	294968	322934	236998	213390	3892	0	346903	7.2395e+06	1.84378e+06	66899	0	142514	23994	9075	0	0	13095977	675235	12531	19973045	0	93438	11909	1.17288e+06	385346	29598	126360	241721	300810	0	2073660
Egypt	0	5833.5	331300	0	21222	207990	0	124056	21097	0	141710	0	300643	0	0	228616	939700	2168885	7517	0	0	60076	0	0	53134	2778523	1589491	0	0	0	0	0	0	0	205972	44701	0	29660.5	0	0	272000	32795	332750	0	27677	6697	12839	0	253560
Ethiopia	0	0	0	0	0	0	0	18298	0	0	0	0	15698	0	0	6886	16815	115712	0	0	0	0	0	0	0	126063	47236	0	0	0	0	0	0	0	0	0	0	0	0	0	0	3519	0	0	0	0	2848	0	0
Finland	471298	2.71511e+06	7.14486e+06	0	487869	2.655e+06	671005	3.50667e+06	589916	25425.5	1351195	0	9120201	228616	6886	0	1.1638e+07	3.62982e+07	692898	759260	428573	153681	285104	697045	388606	4.13405e+06	8.64398e+06	594850	0	1.12593e+06	0	1208797	0	0	4940708	81939	0	15673736	81772	80189	71344.5	3.15325e+06	814727	189968	2.6449e+06	542466	1411883	0	5516361
France	11375849	3819107	1.20793e+07	0	7.60504e+06	6.42992e+06	566998	6.86474e+06	2.19051e+06	15559	3.95023e+06	0	5.3624e+06	939700	16815	1.1638e+07	0	1.47687e+08	1.03297e+06	972727	190510	6230416	7567869	2059751	1604990	6.17079e+07	2.08899e+07	6100	1528	27192.5	14606	3791380	0	45009	27548302	362848	4.51476e+06	6226052	0	60959.5	528812	3.5182e+06	3.91936e+06	685821	3.53883e+06	1.92305e+06	1954406	0	2.92348e+07
Germany	6.23918e+06	1.22998e+07	1.19071e+08	0	9.08879e+07	2.15496e+07	1503507	45835680	8525564	561226	39255546	0	3.27638e+07	2168885	115712	3.62982e+07	1.47687e+08	0	7149145	42034000	471098	1.37546e+07	3.87131e+06	5.43129e+06	12018000	101301398	7.87566e+07	450149	0	1457000	995000	21192000	38000	66000	98598000	3904928	1034481	26716584	649000	467003	4406676	124158500	25193046	12249000	2.70906e+07	8053485	24882910	0	7.04981e+07
Greece	0	0	1.04562e+06	0	2754	58949	29013	111670	129697	0	120270	0	294968	7517	0	692898	1.03297e+06	7149145	0	76162.5	0	0	0	0	107000	8270790	164695	0	0	0	5773	0	0	0	476781	0	12557	53342	0	0	0	0	4734	140858	79272	24071	2332	0	109566
Hungary	15187.5	1.26345e+06	11573124	0	11000	350042	10000	461230	105000	0	305728	0	322934	0	0	759260	972727	42034000	76162.5	0	0	16000	28608	0	95000	4302960	3525119	58100	0	0	0	50000	0	0	929000	26738	1000	175399	0	0	0	97500	389000	352500	27249.5	0	108000	0	78249
Iceland	0	0	15501.5	0	0	254657	0	1970	0	0	0	0	236998	0	0	428573	190510	471098	0	0	0	0	0	0	0	197262	6103.5	0	0	0	0	0	0	0	221862	0	0	65683.5	0	0	0	0	0	0	0	0	0	0	16021
India	206755	1890597	391939	0	31379	37382	0	342094	101642	75000	8904.5	0	213390	60076	0	153681	6230416	1.37546e+07	0	16000	0	0	71818.5	10780	468843	3.40687e+06	9.35395e+06	0	0	0	0	93391	0	23117	181056	10717.5	28980	1421811	0	0	0	0	725908	22322	55212.5	56470.5	1.96115e+06	0	468820
Indonesia	0	851176	177925	0	0	124718	0	182066	229308	0	0	0	3892	0	0	285104	7567869	3.87131e+06	0	28608	0	71818.5	0	0	0	2777420	2.0358e+07	0	0	0	0	2035	0	0	4507534	99970	0	7486	0	0	27487	87830	1066651	0	0	1441	2568594	0	27209
Iran	0	38143	1.01058e+06	0	0	3705	0	34649	48340.5	0	0	0	0	0	0	697045	2059751	5.43129e+06	0	0	0	10780	0	0	0	3.2579e+06	141770	0	0	0	0	0	0	0	485851	0	0	0	0	0	0	51000	79660.5	11000	201328	0	0	0	3003.5
Israel	90731	147122	538604	0	16719.5	564526	43242.5	150108	466866	30617.5	1271	0	346903	53134	0	388606	1604990	12018000	107000	95000	0	468843	0	0	0	3878106	3433548	16000	0	0	10000	499743	0	0	644212	71011	12335.5	17385.5	0	11000	1177	40000	141648	42000	102548	0	57697	0	443730
Italy	9992859	8.67605e+06	25108820	0	2.63249e+07	3.86084e+06	3.85188e+06	10114490	3432882	1.81165e+06	4.18282e+06	0	7.2395e+06	2778523	126063	4.13405e+06	6.17079e+07	101301398	8270790	4302960	197262	3.40687e+06	2777420	3.2579e+06	3878106	0	1.30735e+07	226883	0	394881	1.4389e+06	1.20037e+07	0	0	12186339	1767157	451636	3.64378e+06	86355	313292	1261361	1.1608e+07	5.77248e+06	5059623	5.26151e+06	2152077	2.86876e+06	0	3.46079e+07
Japan	1785788	12776126	3667990	0	15568034	7.31952e+07	694229	79265002	28542829	267540	1779939	0	1.84378e+06	1589491	47236	8.64398e+06	2.08899e+07	7.87566e+07	164695	3525119	6103.5	9.35395e+06	2.0358e+07	141770	3433548	1.30735e+07	0	28701	12645	108406	13474.5	27751840	46510	1119956	26101355	1.47705e+06	2870	2772823	934583	54567	1.45602e+07	927540	6.75404e+07	34488	938966	575429	23990182	0	15195877
Kazakhstan	0	0	45769.5	0	0	141999	0	0	0	0	10562.5	0	66899	0	0	594850	6100	450149	0	58100	0	0	0	0	16000	226883	28701	0	0	0	0	0	0	0	493146	0	0	0	0	0	0	2899	675100	0	3130674	0	0	0	0
Lao People's Dem. Rep.	0	0	1214	0	0	0	0	149792	0	0	0	0	0	0	0	0	1528	0	0	0	0	0	0	0	0	0	12645	0	0	0	0	0	0	0	0	0	0	0	0	0	0	0	0	0	0	0	0	0	0
Latvia	0	0	8521	0	0	0	0	0	0	0	54991	0	142514	0	0	1.12593e+06	27192.5	1457000	0	0	0	0	0	0	0	394881	108406	0	0	0	0	0	0	0	6921	0	0	14930	0	0	0	4754	0	0	207622	0	260829	0	37224
Malta	0	0	79685	0	0	6960	0	2364	29952	0	0	0	23994	0	0	0	14606	995000	5773	0	0	0	0	0	10000	1.4389e+06	13474.5	0	0	0	0	0	0	0	12146.5	0	0	74382	0	0	0	0	0	0	0	0	86686	0	11633
Mexico	1159085	2444249	332429	0	77241	1689556	206136	301925	79785	156903	0	0	9075	0	0	1208797	3791380	21192000	0	50000	0	93391	2035	0	499743	1.20037e+07	27751840	0	0	0	0	0	0	0	1.17251e+06	632038	0	244127	1302	82773	74113	37132	797822	0	221509	0	227792	0	3973203
Mongolia	0	0	0	0	0	0	0	13507	0	0	4030	0	0	0	0	0	0	38000	0	0	0	0	0	0	0	0	46510	0	0	0	0	0	0	0	16024	0	0	0	0	0	0	2844	6107	0	16027.5	0	5932	0	0
Myanmar	0	4449	0	0	0	0	0	165430	0	0	0	0	0	0	0	0	45009	66000	0	0	0	23117	0	0	0	0	1119956	0	0	0	0	0	0	0	0	0	0	0	0	0	0	0	1870845	0	0	0	1231218	0	0
Netherlands	309970	2459100	15156900	0	1498855	2103124	68397	4202132	5296685	7128	533107	0	13095977	205972	0	4940708	27548302	98598000	476781	929000	221862	181056	4507534	485851	644212	12186339	26101355	493146	0	6921	12146.5	1.17251e+06	16024	0	0	231771	67240	4.94333e+06	356014	1010	407989	3934532	2002751	279188	906741	1758102	2827675	0	4.1733e+06
New Zealand	49168	13684152	181405	0	4559	1108078	1720	376308	905688	0	0	0	675235	44701	0	81939	362848	3904928	0	26738	0	10717.5	99970	0	71011	1767157	1.47705e+06	0	0	0	0	632038	0	0	231771	0	0	120576	0	0	17609.5	0	75733	0	5735	0	369580	0	159249
Nigeria	0	0	14738	0	0	0	0	151561	181772	0	0	0	12531	0	0	0	4.51476e+06	1034481	12557	1000	0	28980	0	0	12335.5	451636	2870	0	0	0	0	0	0	0	67240	0	0	0	0	0	0	0	32839	0	0	0	14951	0	0
Norway	527955	1.31101e+06	3236656	0	705734	1.88831e+06	6476	1.3325e+06	16892	550	901554	0	19973045	29660.5	0	15673736	6226052	26716584	53342	175399	65683.5	1421811	7486	0	17385.5	3.64378e+06	2772823	0	0	14930	74382	244127	0	0	4.94333e+06	120576	0	0	0	0	0	270260	2012909	14000	271822	0	597508	0	1676987
Pakistan	0	0	0	0	0	0	0	77869	0	0	0	0	0	0	0	81772	0	649000	0	0	0	0	0	0	0	86355	934583	0	0	0	0	1302	0	0	356014	0	0	0	0	0	0	0	0	0	0	0	68441	0	0
Peru	223200	0	0	0	501216	787488	283812	46035.5	0	108448	0	0	93438	0	0	80189	60959.5	467003	0	0	0	0	0	0	11000	313292	54567	0	0	0	0	82773	0	0	1010	0	0	0	0	0	0	0	63835	0	0	0	0	0	356470
Philippines	0	117253	68588	0	570	261268	0	167183	2.8596e+06	0	0	0	11909	272000	0	71344.5	528812	4406676	0	0	0	0	27487	0	1177	1261361	1.45602e+07	0	0	0	0	74113	0	0	407989	17609.5	0	0	0	0	0	0	1.89155e+06	0	0	0	1728539	0	12382
Poland	0	85659.5	4714482	0	0	631497	0	78855	44153	0	1.73944e+06	0	1.17288e+06	32795	3519	3.15325e+06	3.5182e+06	124158500	0	97500	0	0	87830	51000	40000	1.1608e+07	927540	2899	0	4754	0	37132	2844	0	3934532	0	0	270260	0	0	0	0	3635085	120500	192820	0	169952	0	902499
Rep. of Korea	239034	836182	3.2232e+06	0	322052	684165	89300	1.65655e+07	2710476	10139	0	0	385346	332750	0	814727	3.91936e+06	25193046	4734	389000	0	725908	1066651	79660.5	141648	5.77248e+06	6.75404e+07	675100	0	0	0	797822	6107	1870845	2002751	75733	32839	2012909	0	63835	1.89155e+06	3635085	0	146896	494298	52718.5	6.26775e+06	0	132446
Romania	0	205000	814055	0	3000	15682	0	2000	1000	0	46000	0	29598	0	0	189968	685821	12249000	140858	352500	0	22322	0	11000	42000	5059623	34488	0	0	0	0	0	0	0	279188	0	0	14000	0	0	0	120500	146896	0	4000	0	0	0	167832
Russian Federation	0	0	1.35319e+06	0	1387	419530	0	1.03839e+06	38343	0	877448	0	126360	27677	0	2.6449e+06	3.53883e+06	2.70906e+07	79272	27249.5	0	55212.5	0	201328	102548	5.26151e+06	938966	3130674	0	207622	0	221509	16027.5	0	906741	5735	0	271822	0	0	0	192820	494298	4000	0	0	8344	0	48784
Saudi Arabia	0	98005	337293	0	0	55961	0	60893.5	24698	0	3264	0	241721	6697	0	542466	1.92305e+06	8053485	24071	0	0	56470.5	1441	0	0	2152077	575429	0	0	0	0	0	0	0	1758102	0	0	0	0	0	0	0	52718.5	0	0	0	90971	0	366490
Singapore	0	1.43935e+06	3.76211e+06	0	128376	812504	125417	13818719	6.13897e+06	25137	43857	0	300810	12839	2848	1411883	1954406	24882910	2332	108000	0	1.96115e+06	2568594	0	57697	2.86876e+06	23990182	0	0	260829	86686	227792	5932	1231218	2827675	369580	14951	597508	68441	0	1728539	169952	6.26775e+06	0	8344	90971	0	0	595238
South Africa	0	0	0	0	0	0	0	0	0	0	0	0	0	0	0	0	0	0	0	0	0	0	0	0	0	0	0	0	0	0	0	0	0	0	0	0	0	0	0	0	0	0	0	0	0	0	0	0	0
Spain	6.76003e+06	568754	15366240	0	7608127	1266276	602816	1116249	525208	369960	286241	4772	2073660	253560	0	5516361	2.92348e+07	7.04981e+07	109566	78249	16021	468820	27209	3003.5	443730	3.46079e+07	15195877	0	0	37224	11633	3973203	0	0	4.1733e+06	159249	0	1676987	0	356470	12382	902499	132446	167832	48784	366490	595238	0	0
Sweden	2.56706e+06	5415462	1.63894e+07	0	5703792	1.09386e+07	113445	2399471	3416341	135779	841264	0	29410270	788094	3272	4.21256e+07	3.85306e+07	108387077	182672	1.58103e+06	659990	724364	932460	288124	1.16299e+06	37537280	26528084	16394	16489	495925	63742.5	2.81367e+06	0	0	1.32734e+07	572263	0	3.2155e+07	1132	9545	319307	2269757	1.18434e+07	498358	1.87783e+06	113447	2.0396e+06	0	2.70526e+07
Switzerland	1216696	6.75035e+06	20314524	0	7.81493e+06	3525597	1.651e+06	6351435	3142527	121319	3.04953e+06	5833	3727620	593216	12815	2373316	44607687	166473779	3959766	769580	21406	873885	2443379	979865	953138	3.5371e+07	1.1118e+07	582	0	56236.5	995	4.26293e+06	0	0	1.62316e+07	195484	1088104	1697853	4847	177561	1.3446e+06	5500385	2735045	334506	392400	740971	4.76066e+06	0	12668315
Thailand	0	1288007	224220	0	27901	139314	0	401375	3365552	0	0	0	41556.5	11620	0	109806	2331842	6003842	105021	0	0	32832	141999	0	193326	848500	2.42565e+07	0	18749	0	0	59853.5	0	10773	118144	32141.5	0	0	0	0	230960	0	1.0098e+06	0	0	0	1779041	0	154686
Turkey	0	0	2.72288e+06	0	555792	78455.5	2735	229741	19623	0	2500	0	640885	96773.5	0	73488	2981861	12388562	42470	34339	0	160406	18050	44926.5	50464	1.00793e+07	5385122	48501.5	0	599	0	151906	0	0	2920957	0	0	242748	40000	0	0	45881	346680	226284	415808	20932.5	88644	0	420477
Ukraine	0	0	318314	0	0	33117	0	572694	0	0	167578	0	869629	0	0	52258	562426	1928264	7449	97950	0	313458	0	6229	88779.5	495996	40541	60295	0	87916	0	0	0	0	311309	0	0	30205	0	0	0	404724	182604	2160	3.23718e+06	0	0	0	4280
Venezuela	458145	239446	132840	0	171042	202284	0	110447	31713	409014	0	0	3198	0	0	0	152537	2409463	0	0	0	0	0	0	0	1766969	208272	25800	0	0	0	134102	0	0	478964	0	0	0	0	0	0	0	3211	0	0	0	66602	0	427624
Viet Nam	0	9218	7368	0	0	10113	0	147687	101440	0	0	0	0	0	0	202000	147768	2264000	0	0	0	0	58824	0	0	2349886	3912489	0	0	0	0	0	0	0	0	150340	0	0	0	0	0	0	317689	0	177971	0	1644828	0	0
United Kingdom	1328250	10593370	1.0845e+07	0	1.60545e+06	15304851	305520	4.63822e+06	12442372	192557	4524531	0	9.1445e+06	1.71107e+06	7174	2.15996e+07	73633226	161223393	767652	3491875	379664	4265310	441844	1.06321e+06	1714717	35884376	8.63023e+07	436231	0	180382	74045	1062945	0	30902	31054179	2.02209e+06	1.82787e+06	15980454	185246	202824	1595275	4.34281e+06	8301326	287159	1.43199e+06	2094405	4568888	0	14662522
USA	15386172	47913864	26234998	0	1.95193e+07	684029196	6.92274e+06	5.36033e+07	23011576	6.07964e+06	3789596	0	1.04654e+07	2.31411e+06	97960	36508807	110124136	456821643	1214753	2.34269e+06	412917	3189496	3.42968e+06	0	1.56398e+07	6.7842e+07	547226417	647762	0	1.53159e+06	122603	280698147	0	721145	25945460	11606800	769024	2.45683e+07	481905	4111338	8612634	3509028	26263949	396518	4665259	3.7619e+06	1.98251e+07	0	1.5905e+07
[truncated: 9 more columns]
